# Supplementary material for: Stage-specific metabolic divergence in flavonoid biosynthesis correlates with embryogenic capacity in rubber tree (Hevea brasiliensis)
Source: Front Plant Sci. 2026 Feb 4;17:1766162. doi: 10.3389/fpls.2026.1766162 (PMC12913399; doi:10.3389/fpls.2026.1766162)
Supplement: Supplementary file 2 [file Table1.xlsx]

## Sheet: Sheet1
ID	HE-EX1_fpkm	HE-EX2_fpkm	HE-EX3_fpkm	HE-IC1_fpkm	HE-IC2_fpkm	HE-IC3_fpkm	HE-EC1_fpkm	HE-EC2_fpkm	HE-EC3_fpkm	HE-CE1_fpkm	HE-CE2_fpkm	HE-CE3_fpkm	LE-EX1_fpkm	LE-EX2_fpkm	LE-EX3_fpkm	LE-IC1_fpkm	LE-IC2_fpkm	LE-IC3_fpkm	LE-C1_fpkm	LE-C2_fpkm	LE-C3_fpkm	HE-EX1_count	HE-EX2_count	HE-EX3_count	HE-IC1_count	HE-IC2_count	HE-IC3_count	HE-EC1_count	HE-EC2_count	HE-EC3_count	HE-CE1_count	HE-CE2_count	HE-CE3_count	LE-EX1_count	LE-EX2_count	LE-EX3_count	LE-IC1_count	LE-IC2_count	LE-IC3_count	LE-C1_count	LE-C2_count	LE-C3_count	HE-EX_vs_HE-IC.log2FoldChange	HE-EX_vs_HE-IC.pvalue	HE-EX_vs_HE-IC.padj	HE-EX_vs_HE-IC.regulated	HE-IC_vs_HE-EC.log2FoldChange	HE-IC_vs_HE-EC.pvalue	HE-IC_vs_HE-EC.padj
HebrCp002	0.8553	1.3818	1.451	0.2795	0.6231	5.2288	0.7331	0.8316	0.4303	1.5561	1.1003	1.1826	2.2093	1.0596	1.6306	0.8711	0.755	0.4432	0.6763	0.6639	0.6611	21	36	36	8	22	156	22	20	11	36	27	29	55	33	42	22	28	12	16	16	17	0.57132	0.617704	0.651669	false	NA	NA	NA
HebrCp004	4.0704	5.0785	4.1416	0.4425	0.299	2.3117	0.8208	0.7316	0.7158	1.8557	1.6061	1.8655	1.9224	2.3727	2.3498	0.6967	1.0437	0.6758	0.2082	0.1752	0.1095	142	188	146	18	15	98	35	25	26	61	56	65	68	105	86	25	55	26	7	6	4	-2.27421	0.00778011	0.0105864	down	-0.571678	0.339773	0.424915
HebrCp022	1.7146	0.7345	1.9282	1.6711	0.9214	5.4516	1.5303	1.4322	2.4702	0.579	0.5459	0.5462	1.9985	1.9046	1.4858	1.7427	1.651	3.0387	1.4559	1.4292	1.265	22	10	25	25	17	85	24	18	33	7	7	7	26	31	20	23	32	43	18	18	17	0.730741	0.234909	0.267206	false	-0.714515	0.199311	0.271015
HebrCp023	0.8231	0.4815	0.7865	0.9981	0.6119	2.0788	0.8359	0.9852	0.736	0.5422	0.8803	0.3978	1.0357	1.0516	1.0281	1.2968	1.6911	1.5441	0.9426	0.6072	0.9755	29	18	28	41	31	89	36	34	27	18	31	14	37	47	38	47	90	60	32	21	36	0.677497	0.146387	0.171768	false	-0.681627	0.108065	0.160321
HebrCp052	1.3249	1.1017	0.8484	1.6711	1.6259	5.644	1.0839	0.7956	0.6737	1.158	1.0137	2.341	2.3059	2.8877	2.3773	1.3638	1.8574	1.8374	0.5662	0.6352	0.372	17	15	11	25	30	88	17	10	9	14	13	30	30	47	32	18	36	26	7	8	5	NA	NA	NA	NA	NA	NA	NA
HebrCp116	0.1745	0.2431	0.1277	0.2734	0.3483	1.3989	0.2918	0.2944	0.3134	0.2819	0.372	0.3115	0.3967	0.2154	0.3544	0.391	0.643	0.4885	0.3071	0.4097	0.355	23	34	17	42	66	224	47	38	43	35	49	41	53	36	49	53	128	71	39	53	49	1.73739	0.00104432	0.00154179	up	-1.31323	0.0710379	0.111275
LOC110631423	41.9037	41.4909	41.707	70.0362	78.254	85.2356	65.7003	64.6109	65.6325	49.8502	46.4185	45.2175	58.6093	55.3536	58.8787	70.5152	72.0034	70.8249	76.2294	78.985	85.475	1736	1824	1746	3383	4662	4291	3327	2622	2831	1946	1922	1871	2462	2909	2559	3005	4506	3236	3043	3212	3709	0.765816	4.52783e-22	1.74933e-21	false	-0.412244	8.26046e-08	3.34803e-07
LOC110631424	17.9735	17.0313	17.1321	7.814	8.8997	9.0759	13.8656	13.9767	14.4676	14.67	14.7241	13.7242	27.1677	26.5779	25.3124	14.3385	15.5655	14.5878	16.7311	16.188	16.039	1087	1093	1047	551	774	667	1025	828	911	836	890	829	1666	2039	1606	892	1422	973	975	961	1016	-1.14871	5.50361e-37	3.13838e-36	down	0.553694	1.45107e-09	7.02041e-09
LOC110631425	9.8386	6.7342	7.2766	0	0.024	0.0568	0.1977	0.0705	0.0663	1.4655	2.0033	0.8641	8.3072	6.1231	7.2722	0.2685	0	0.0313	0.0717	0	0.1318	285	207	213	0	1	2	7	2	2	40	58	25	244	225	221	8	0	1	2	0	4	-8.33007	3.01918e-22	1.17359e-21	down	NA	NA	NA
LOC110631426	2.242	2.4782	3.0361	6.5638	6.9396	6.728	7.1162	5.9199	6.9943	4.9018	4.6888	4.9283	4.0565	3.4817	3.7118	4.9491	6.3944	6.5572	3.8138	4.3276	5.4559	133	156	182	454	592	485	516	344	432	274	278	292	244	262	231	302	573	429	218	252	339	1.25012	2.26537e-17	7.37491e-17	up	-0.173276	0.134035	0.192741
LOC110631427	1.3064	1.1529	1.2518	1.1738	0.6633	0.7508	0.3902	0.3175	0.239	0.7922	0.5394	0.872	2.6995	2.6318	2.787	0.1008	0.0961	0.1316	0.3443	0.3169	0.4355	63	59	61	66	46	44	23	15	12	36	26	42	132	161	141	5	7	7	16	15	22	-0.652303	0.0336765	0.0428128	false	-1.60547	6.54665e-05	0.000185095
LOC110631430	19.4054	19.8202	18.4101	31.2431	27.9606	29.0348	31.9952	31.458	32.5229	57.1384	56.5055	56.8421	16.5622	18.9639	15.5491	23.0969	22.9627	23.1003	70.475	76.5326	70.9139	847	918	812	1590	1755	1540	1707	1345	1478	2350	2465	2478	733	1050	712	1037	1514	1112	2964	3279	3242	0.483387	5.86387e-07	1.09061e-06	false	-0.0405719	0.642468	0.712995
LOC110631431	16.7416	15.7055	15.593	27.7428	30.501	31.2322	21.6293	20.7257	19.2809	7.9591	7.5795	7.888	22.0395	17.7362	21.7349	14.508	11.8854	13.4628	72.1714	60.9675	52.4351	221	220	208	427	579	501	349	268	265	99	100	104	295	297	301	197	237	196	918	790	725	0.764268	4.66345e-10	1.05414e-09	false	-0.696782	1.7763e-09	8.52691e-09
LOC110631432	8.1661	6.2963	6.465	3.9051	3.8202	5.0095	9.677	10.7617	9.5544	7.931	6.1402	5.7976	3.6119	3.8625	3.6797	2.5981	2.7849	3.8592	11.4025	9.8822	10.8677	165	135	132	92	111	123	239	213	201	151	124	117	74	99	78	54	85	86	222	196	230	-0.85189	2.96895e-05	4.93098e-05	false	1.0778	7.86619e-10	3.90648e-09
LOC110631434	23.8944	23.9861	21.6366	28.958	34.5784	35.7514	73.8275	66.189	74.7898	22.8524	21.8757	23.4981	27.3375	25.0158	26.1071	26.6262	24.6025	31.1282	187.846	184.877	154.729	506	539	463	715	1053	920	1911	1373	1649	456	463	497	587	672	580	580	787	727	3833	3843	3432	0.379952	0.000387083	0.000592245	false	0.954359	6.32305e-23	6.95045e-22
LOC110631435	0.2853	0.3638	0.2492	0.5039	0.4552	0.5801	0.4669	0.2913	0.3063	0.285	0.3695	0.2017	0.149	0.2249	0.256	0.1142	0.1	0.0304	0	0.0171	0.0641	17	23	15	35	39	42	34	17	19	16	22	12	9	17	16	7	9	2	0	1	4	0.639407	0.102185	0.122395	false	-0.67792	0.0688786	0.108257
LOC110631437	35.1259	37.5685	37.3109	24.0878	27.2316	26.6212	38.9893	39.8676	40.7198	30.4081	28.0238	28.7647	42.8865	43.4701	42.2547	32.6417	34.9816	31.766	67.1136	67.1621	72.8412	2290	2599	2458	1831	2553	2109	3107	2546	2764	1868	1826	1873	2835	3595	2890	2189	3445	2284	4216	4298	4974	-0.630709	5.58476e-17	1.78889e-16	false	0.456974	8.1764e-11	4.44896e-10
LOC110631439	0.0288	0	0	1.0367	1.0807	0.6158	0.0235	0.2057	0.1382	0	0.0576	0	0	0.0454	0	0.1958	0.1524	0.2088	0	0	0	1	0	0	42	54	26	1	7	5	0	2	0	0	2	0	7	8	8	0	0	0	6.37223	5.08594e-07	9.50241e-07	up	-3.11479	1.76018e-07	6.89157e-07
LOC110631441	14.3961	15.3099	13.614	16.7031	20.326	22.1437	17.5838	19.4007	18.4787	21.6319	18.5433	21.3174	13.0367	11.5608	13.2414	28.0231	26.9206	28.9733	18.5708	19.4632	16.1849	428	483	409	579	869	800	639	565	572	606	551	633	393	436	413	857	1209	950	532	568	504	0.314512	0.00858793	0.0116411	false	-0.253189	0.0251914	0.0443173
LOC110631443	93.3048	90.1162	95.8148	18.5347	16.7373	16.604	19.7747	20.9812	18.5263	11.9926	12.0921	11.7243	76.1946	79.7166	77.4509	21.8054	16.8376	20.245	38.1591	38.119	37.9074	2733	2801	2836	633	705	591	708	602	565	331	354	343	2263	2962	2380	657	745	654	1077	1096	1163	-2.56041	4.94555e-167	1.44509e-165	down	0.0304479	0.780174	0.829821
LOC110631445	2.2464	2.1169	2.3781	9.6779	11.625	12.2952	10.2146	9.8663	10.4866	5.2115	7.2654	5.1782	2.1124	2.9651	2.8882	10.1065	8.4038	11.6525	4.9879	5.5349	4.1896	43	43	46	216	320	286	239	185	209	94	139	99	41	72	58	199	243	246	92	104	84	2.18341	1.69823e-26	7.50938e-26	up	-0.295881	0.0385218	0.064918
LOC110631446	0.7229	0.1703	0.8347	16.8443	14.9979	16.4594	68.9026	70.5423	59.6556	7.864	6.5099	6.5143	0.8912	0.9973	0.9762	1.9913	1.4756	1.2017	0.4377	0.7365	0.2301	12	3	14	326	358	332	1398	1147	1031	123	108	108	15	21	17	34	37	22	7	12	4	4.68753	1.68617e-47	1.19325e-46	up	1.88378	2.68313e-63	9.92234e-62
LOC110631447	8.16	8.6273	7.6515	8.6942	8.1088	8.2176	6.377	7.1733	6.2408	4.3834	4.7878	4.4128	10.2706	10.4431	10.2268	4.9457	6.6357	5.0924	4.4956	4.5927	3.9193	648	727	614	805	926	793	619	558	516	328	380	350	827	1052	852	404	796	446	344	358	326	-0.0979543	0.339915	0.376561	false	-0.500931	1.50485e-06	5.32514e-06
LOC110631450	23.6813	24.0254	25.1562	9.1081	12.917	13.672	18.1025	18.5849	18.1248	13.1551	14.5497	13.3741	24.1214	21.9645	24.513	15.2161	18.0776	17.1108	15.8981	16.3977	19.0059	640	689	687	287	502	449	598	492	510	335	393	361	661	753	695	423	738	510	414	435	538	-1.16537	2.3105e-17	7.51693e-17	down	0.460071	0.000892399	0.00211505
LOC110631453	2.4097	2.372	2.3374	9.4537	9.3242	8.9235	7.4367	7.7332	6.8974	3.7474	3.0317	3.2726	3.5059	3.0657	3.1498	4.9288	6.0729	5.603	2.5008	3.1233	2.8473	202	211	198	924	1124	909	762	635	602	296	254	274	298	326	277	425	769	518	202	257	250	1.82867	2.47799e-57	2.08185e-56	up	-0.489862	2.97143e-07	1.13561e-06
LOC110631454	27.5482	26.1316	27.5607	63.5237	42.7248	39.2003	22.0185	25.0702	20.8014	122.232	130.532	130.893	29.1646	28.8603	28.7928	46.72	40.3332	43.9864	39.0601	45.0819	45.2193	912	918	922	2452	2034	1577	891	813	717	3813	4319	4328	979	1212	1000	1591	2017	1606	1246	1465	1568	0.716522	2.98222e-05	4.95193e-05	false	-1.26814	6.6051e-14	4.47721e-13
LOC110631467	1.3143	0.7286	0.7268	4.5752	4.3278	4.2944	13.9148	13.4171	14.6279	7.5073	5.6467	7.1213	2.2493	2.3464	1.7318	0.2255	0.1791	0.0701	0.2006	0	0.0738	34	20	19	138	161	135	440	340	394	183	146	184	59	77	47	6	7	2	5	0	2	2.12526	1.38202e-13	3.78377e-13	up	1.50907	1.06932e-27	1.41215e-26
LOC110631468	12.2491	13.089	13.2476	4.6742	4.8937	5.5952	7.0559	6.671	7.2418	4.4642	3.8647	5.0857	9.993	9.677	11.4741	7.0471	8.2315	8.108	15.348	15.0392	15.1549	463	525	506	206	266	257	326	247	285	159	146	192	383	464	455	274	470	338	559	558	600	-1.48255	2.61333e-33	1.37097e-32	down	0.309208	0.0224677	0.0400455
LOC110631471	12.3854	11.4807	11.454	32.4831	33.4531	29.9864	38.1315	41.7854	40.7658	56.4504	55.9675	56.3492	14.1993	13.5018	12.698	33.756	38.7964	35.6706	1.9103	1.6209	1.7126	794	781	742	2428	3084	2336	2988	2624	2721	3410	3586	3608	923	1098	854	2226	3757	2522	118	102	115	1.31045	2.5246e-46	1.74567e-45	up	0.168848	0.0385213	0.064918
LOC110631472	7.439	9.0261	6.515	16.5313	18.4114	17.133	12.8135	13.4658	12.7602	8.9288	10.1539	10.6367	11.9775	11.2414	11.9616	22.8508	23.1599	21.9162	17.1918	17.796	15.5205	313	403	277	811	1114	876	659	555	559	354	427	447	511	600	528	989	1472	1017	697	735	684	1.0471	6.01559e-16	1.84448e-15	up	-0.577462	3.48167e-10	1.79123e-09
LOC110631473	2.684	3.2058	3.5826	5.9154	6.6192	7.2168	16.7747	15.261	16.7858	42.3613	43.8409	36.9027	3.3857	3.6904	3.2128	6.4927	5.0205	6.1972	3.6923	4.006	3.8735	86	109	116	221	305	281	657	479	560	1279	1404	1181	110	150	108	214	243	219	114	126	130	0.924876	1.72622e-07	3.32646e-07	false	1.14664	5.60758e-22	5.91605e-21
LOC110631476	3.6976	3.094	2.8705	0.6561	1.1748	0.9706	2.5296	2.1152	2.6941	4.736	3.6039	3.1276	3.238	4.1461	2.7953	1.1466	1.5404	1.185	1.3894	1.6561	1.5521	116	103	91	24	53	37	97	65	88	140	113	98	103	165	92	37	73	41	42	51	51	-1.91126	2.30495e-12	5.9187e-12	down	1.22394	1.75061e-05	5.36914e-05
LOC110631479	0.1254	0.1654	0.0248	0.0215	0.0523	0.0825	0.4308	0.3584	0.1204	0.1331	0.0502	0.0251	6.1825	5.9105	5.0912	7.3863	8.3001	7.8441	7.8592	7.9447	8.9298	5	7	1	1	3	4	21	14	5	5	2	1	250	299	213	303	500	345	302	311	373	NA	NA	NA	NA	NA	NA	NA
LOC110631482	0	0	0	0	0	0	0	0	0	0	0	0	1.0364	1.6238	1.4826	2.125	2.0315	2.325	1.9195	2.0556	1.6856	0	0	0	0	0	0	0	0	0	0	0	0	25	49	37	52	73	61	44	48	42	NA	NA	NA	NA	NA	NA	NA
LOC110631486	0.6686	0.4605	0.2799	0.1103	0.0358	0	1.1361	1.2339	0.5681	0	0.0515	0	0.5833	0.5271	0.2942	0.125	0.2894	0.1632	0.1334	0.1572	0.2455	26	19	11	5	2	0	54	47	23	0	2	0	23	26	12	5	17	7	5	6	10	NA	NA	NA	NA	4.1989	4.13007e-09	1.91102e-08
LOC110631488	1.1751	0.7329	0.7183	1.66	1.5022	1.8914	1.4845	1.3408	1.1619	1.5222	1.3314	1.8341	0.6306	0.5041	0.6919	1.3272	1.7389	1.9744	1.2016	1.5845	1.0229	68	45	42	112	125	133	105	76	70	83	77	106	37	37	42	79	152	126	67	90	62	0.812553	0.00192217	0.00277479	false	-0.497074	0.0185872	0.0338142
LOC110631489	0.0267	0	0	0	0.0557	0	4.6747	4.6884	5.0264	10.2295	9.4839	9.2231	0.0527	0.0631	0.0764	0	0	0	0.0277	0	0.0255	1	0	0	0	3	0	214	172	196	361	355	345	2	3	3	0	0	0	1	0	1	NA	NA	NA	NA	7.68251	2.62903e-19	2.45622e-18
LOC110631491	3.0339	3.7038	3.3662	9.8562	9.1741	10.8187	8.123	8.353	8.1898	6.0248	6.6689	6.1212	3.8081	4.4753	3.7244	10.1217	11.2593	10.4616	7.7999	8.5229	9.1503	132	171	148	500	574	572	432	356	371	247	290	266	168	247	170	453	740	502	327	364	417	1.42799	2.56382e-23	1.02939e-22	up	-0.435028	0.000123233	0.000335109
LOC110631492	0.0244	0	0.0362	0.0523	0.0339	0.0603	0.2996	0.4112	0.4689	0.4793	0.5251	0.611	0.012	0.0385	0.0349	0.1661	0.1939	0.2103	0.152	0.0622	0.1515	2	0	3	5	4	6	30	33	40	37	43	50	1	4	3	14	24	19	12	5	13	NA	NA	NA	NA	2.8618	1.53486e-07	6.04785e-07
LOC110631493	68.563	66.7153	69.7298	16.4928	19.4147	20.6699	11.032	10.9062	13.7723	28.1176	27.459	25.3384	45.516	43.5688	44.2636	30.0496	22.8201	26.4342	35.2327	31.9251	32.2308	1444	1491	1484	405	588	529	284	225	302	558	578	533	972	1164	978	651	726	614	715	660	711	-1.99134	2.1873e-96	3.13586e-95	down	-0.823846	1.99139e-09	9.50623e-09
LOC110631494	1.2667	1.7242	1.6714	0	0.0652	0.0386	0	0	0.1352	0	0.2347	0	2.9612	1.6273	1.9677	0	0.0621	0	0	0	0	27	39	36	0	2	1	0	0	3	0	5	0	64	44	44	0	2	0	0	0	0	-5.54531	3.0146e-09	6.4694e-09	down	NA	NA	NA
LOC110631496	0.8113	0.834	0.7663	0.9172	0.7437	0.789	8.598	8.3949	8.5356	0.1957	0.1107	0.3323	0.9819	0.9593	0.9491	0.9321	1.1229	1.3709	0.8037	0.6762	0.9506	22	24	21	29	29	26	285	223	241	5	3	9	27	33	27	26	46	41	21	18	27	NA	NA	NA	NA	3.228	3.11693e-48	7.95434e-47
LOC110631497	39.8465	38.1216	38.3078	444.599	294.764	280.03	304.514	298.048	294.124	731.228	736.498	721.906	74.6355	67.1528	66.8654	341.931	326.12	326.37	18.3573	22.6506	23.3608	1052	1068	1022	13686	11191	8984	9827	7708	8085	18191	19434	19036	1998	2249	1852	9286	13006	9503	467	587	646	3.00893	3.9209e-75	4.25885e-74	up	-0.35397	0.157008	0.220785
LOC110631498	26.6338	23.65	24.6732	79.9221	50.2844	45.9893	34.1029	31.866	31.1115	23.1957	23.5709	22.8007	30.7846	35.8529	26.0424	46.0589	39.4438	43.7599	26.1468	24.8665	26.7401	814	767	762	2848	2210	1708	1274	954	990	668	720	696	954	1390	835	1448	1821	1475	770	746	856	1.11137	0.000175995	0.000276406	up	-1.02987	0.000397349	0.000996698
LOC110631500	0	0	0	0	0	0	0	0	0	0	0	0	1.42	1.0405	1.6584	0.4083	0.7149	1.1424	0.1868	0.7334	0.5728	0	0	0	0	0	0	0	0	0	0	0	0	24	22	29	7	18	21	3	12	10	NA	NA	NA	NA	NA	NA	NA
LOC110631501	2.5842	2.2692	2.2086	6.9009	9.1076	9.3279	8.5767	9.1734	10.2381	7.9158	7.1103	6.6153	2.5196	2.014	2.0993	6.2234	7.4844	7.695	4.9676	4.0387	4.5138	88	82	76	274	446	386	357	306	363	254	242	225	87	87	75	218	385	289	163	135	161	1.70876	1.11457e-21	4.24453e-21	up	-0.0169143	0.904439	0.928095
LOC110631502	25.6156	23.4264	25.0613	0.699	1.4979	1.0061	1.4765	2.199	1.9011	0.6178	0.6407	0.816	60.6879	57.4587	63.6504	0.9055	1.0406	0.8446	0.4229	0.4745	0.6114	440	427	435	14	37	21	31	37	34	10	11	14	1057	1252	1147	16	27	16	7	8	11	-4.63814	1.5566e-96	2.23486e-95	down	0.625048	0.119502	0.17487
LOC110631503	7.3141	7.6762	7.5494	13.6928	13.0085	13.545	11.7928	12.9951	12.0966	12.5196	12.1068	12.4413	7.6122	8.0509	8.7175	11.0534	12.3168	10.9818	3.9644	3.8801	4.4944	651	725	679	1421	1665	1465	1283	1133	1121	1050	1077	1106	687	909	814	1012	1656	1078	340	339	419	0.704058	4.25202e-15	1.25445e-14	false	-0.287891	0.000662607	0.00160672
LOC110631505	14.7283	15.7582	15.8018	6.8032	7.3834	7.0121	10.3256	10.3858	10.168	4.0227	3.7719	4.0537	15.8394	16.9436	16.461	4.0866	4.3281	4.027	3.1085	2.9357	3.4513	1426	1619	1546	768	1028	825	1222	985	1025	367	365	392	1555	2081	1672	407	633	430	290	279	350	-1.25928	3.97163e-50	2.94225e-49	down	0.381453	3.91371e-06	1.31417e-05
LOC110631506	0.143	0.2358	0.283	0.0613	0.4475	0.1177	6.5804	6.0216	6.5579	4.325	5.6155	5.333	0.1058	0.1973	0.2385	0.2085	0.1657	0.1945	0	0	0	4	7	8	2	18	4	225	165	191	114	157	149	3	7	7	6	7	6	0	0	0	NA	NA	NA	NA	4.69576	1.36779e-36	2.45691e-35
LOC110631507	6.3982	7.7115	7.0649	11.9571	12.4229	11.4866	15.1662	15.8137	15.7835	22.497	21.7489	23.8541	7.9208	8.0436	7.4309	11.6708	14.7467	13.0227	8.0381	9.1598	9.7416	380	486	424	828	1061	829	1101	920	976	1259	1291	1415	477	606	463	713	1323	853	460	534	606	0.627825	1.92918e-08	3.94358e-08	false	0.220655	0.0111114	0.0213566
LOC110631509	4.4602	4.4015	3.8309	0.8842	0.951	0.7791	4.6472	4.5747	4.6475	8.9533	8.3569	8.4468	5.3532	5.7882	5.3143	0.4909	0.2368	0.3243	0.3275	0.6001	0.4419	212	222	184	49	65	45	270	213	230	401	397	401	258	349	265	24	17	17	15	28	22	-2.40872	3.37455e-33	1.76566e-32	down	2.2435	3.7393e-32	5.84243e-31
LOC110631510	4.5062	4.4869	5.0484	0.6928	0.5617	0.2449	0.3826	0.3255	0.2654	1.173	1.0846	0.8513	3.962	4.8425	4.4169	0.4133	0.3236	0.4433	0.1103	0.1949	0.0609	212	224	240	38	38	14	22	15	13	52	51	40	189	289	218	20	23	23	5	9	3	-3.35437	2.3008e-35	1.26799e-34	down	-0.7872	0.103485	0.154415
LOC110631512	73.6379	80.3438	84.694	31.5783	33.0003	30.1197	36.1464	33.2439	37.2489	29.465	29.3074	29.7642	45.6721	51.9439	50.2262	35.2634	25.2408	31.8514	37.2487	31.4522	30.1006	1350	1563	1569	675	870	671	810	597	711	509	537	545	849	1208	966	665	699	644	658	566	578	-1.46574	1.72557e-50	1.28887e-49	down	0.0103686	0.916683	0.937616
LOC110631514	155.968	139.833	139.198	374.22	524.172	539.197	267.834	245.474	252.404	244.552	265.284	250.231	130.744	125.742	128.908	721.391	495.44	697.887	211.097	198.228	180.549	3393	3228	3060	9492	16398	14254	7122	5231	5717	5013	5768	5437	2884	3470	2942	16143	16281	16744	4425	4233	4114	1.58692	4.97422e-42	3.15421e-41	up	-1.06494	3.19988e-21	3.25586e-20
LOC110631515	48.1385	39.6126	47.2757	454.851	311.068	298.798	52.5989	49.6	47.9544	166.693	156.911	145.244	44.1444	47.7962	42.3561	167.769	153.17	153.636	40.7101	42.9056	42.3073	1183	1033	1174	13033	10993	8923	1580	1194	1227	3860	3854	3565	1100	1490	1092	4241	5686	4164	964	1035	1089	2.85511	4.34125e-69	4.35612e-68	up	-2.99394	3.62567e-89	2.33419e-87
LOC110631517	0.1748	0.247	0.2594	0	0	0	1.0724	0.6691	0.5875	10.0621	11.9782	12.2051	0.7756	0.5511	0.7913	0	0	0	0	0	0	4	6	6	0	0	0	30	15	14	217	274	279	18	16	19	0	0	0	0	0	0	NA	NA	NA	NA	NA	NA	NA
LOC110631521	6.1825	6.6763	5.4868	9.7559	10.3886	9.5961	12.7979	11.5898	13.6722	9.5266	9.2017	8.9216	5.0992	5.6369	5.6625	11.9565	14.2156	11.9099	9.0421	9.2571	10.0407	281	322	252	517	679	530	711	516	647	408	418	405	235	325	270	559	976	597	396	413	478	0.564809	4.54472e-06	7.96966e-06	false	0.195089	0.068296	0.107443
LOC110631523	4.213	3.6622	4.7802	0.6541	1.086	0.7173	0.5051	0.5932	0.1395	0.6552	0.9811	0.8727	4.5131	6.2701	4.1543	1.0239	0.7453	0.8891	0.3015	0.37	0.4854	116	107	133	21	43	24	17	16	4	17	27	24	126	219	120	29	31	27	8	10	14	-2.48505	3.94949e-19	1.37709e-18	down	NA	NA	NA
LOC110631524	6.6462	6.9156	5.7275	6.864	9.6093	10.141	8.9942	8.5376	8.5111	11.491	12.2189	11.5618	5.7899	5.3266	4.9889	12.5991	9.8628	10.9979	4.3684	3.8086	3.5957	240	265	209	289	499	445	397	302	320	391	441	417	212	244	189	468	538	438	152	135	136	0.328302	0.0416798	0.0523309	false	-0.189038	0.193553	0.264243
LOC110631526	39.4619	38.9961	42.0291	57.5553	53.9735	52.748	41.8089	40.2409	38.6551	29.8477	28.5326	27.4606	43.1756	50.1172	46.302	60.7874	51.4683	58.9497	65.5716	61.1687	54.6188	905	949	974	1539	1780	1470	1172	904	923	645	654	629	1004	1458	1114	1434	1783	1491	1449	1377	1312	0.316048	0.000882712	0.00131195	false	-0.606185	1.44537e-11	8.34887e-11
LOC110631527	77.5208	79.2725	81.1483	61.6321	68.2843	70.7684	58.3192	61.0921	58.9303	49.0534	50.3355	50.7031	88.7223	81.8469	88.1177	95.6079	98.9707	103.006	111.583	112.833	108.517	2561	2779	2709	2374	3244	2841	2355	1977	2027	1527	1662	1673	2972	3430	3054	3249	4939	3753	3552	3659	3755	-0.379706	1.47951e-07	2.86268e-07	false	-0.330457	4.40601e-06	1.46852e-05
LOC110631528	137.089	136.051	139.742	10.9868	11.2242	9.0132	10.7421	10.8325	10.9091	14.4785	13.6074	14.6641	67.0003	73.3648	72.1648	18.7839	21.0312	21.0042	20.1189	24.143	25.663	6421	6762	6614	600	756	513	615	497	532	639	637	686	3182	4359	3546	905	1488	1085	908	1110	1259	-3.85508	0	0	down	-0.106117	0.372623	0.458487
LOC110631529	0.8769	0.851	0.6346	2.245	1.975	2.0464	1.574	1.6968	1.6844	1.0834	1.5845	1.8476	0.5679	0.6087	0.6737	1.9594	1.8195	1.3528	0.7199	0.88	0.9871	67	69	49	200	217	190	147	127	134	78	121	141	44	59	54	154	210	114	53	66	79	1.27544	1.35437e-09	2.9766e-09	up	-0.500689	0.00236497	0.00520776
LOC110631530	10.2268	8.4239	9.5582	18.4519	20.334	22.7852	17.5699	15.9696	16.0432	6.0296	6.0636	7.3571	7.9193	7.7036	8.99	17.0487	14.6185	16.6568	41.2745	38.8957	35.8729	270	236	255	568	772	731	567	413	441	150	160	194	212	258	249	463	583	485	1050	1008	992	0.992328	7.40243e-15	2.15961e-14	false	-0.470215	1.83703e-05	5.61777e-05
LOC110631532	3.7955	2.7751	3.3027	2.9185	3.0489	5.3852	2.7839	5.6784	3.8339	3.9585	4.8451	4.5208	2.3879	2.1151	1.6842	2.5447	2.0361	2.3734	1.6299	1.0667	0.9996	58	45	51	52	67	100	52	85	61	57	74	69	37	41	27	40	47	40	24	16	16	0.0622884	0.841777	0.860194	false	-0.0466828	0.88669	0.914286
LOC110631534	20.6289	17.5985	16.6324	2.0859	2.4462	3.3237	2.8069	3.9459	2.9198	6.4525	7.7346	6.6093	13.9629	12.8042	13.4954	2.8287	2.5588	2.2052	8.2931	5.7074	5.8048	475	430	387	56	81	93	79	89	70	140	178	152	326	374	326	67	89	56	184	129	140	-2.9402	1.68808e-60	1.49645e-59	down	0.138601	0.59158	0.667238
LOC110631535	19.5825	15.2368	17.1797	0.5525	0.9183	0.7951	1.5019	0.9864	1.0518	0.8545	0.4512	0.8384	11.2764	8.8104	11.2058	0.4697	0.8742	1.1682	1.3705	1.6406	1.1992	608	502	539	20	41	30	57	30	34	25	14	26	355	347	365	15	41	40	41	50	39	-4.63965	1.46955e-109	2.47899e-108	down	0.486918	0.175554	0.243064
LOC110631540	0.9366	1.1234	1.0673	0.6816	0.4737	0.7007	2.6703	3.1583	2.2626	6.0846	5.708	5.4846	1.6515	1.611	1.9209	0.5243	0.7328	0.4375	0.3535	0.2602	0.542	33	42	38	28	24	30	115	109	83	202	201	193	59	72	71	19	39	17	12	9	20	-0.893107	0.0122997	0.0164135	false	1.97188	7.51422e-12	4.43634e-11
LOC110631542	199.59	197.028	196.516	89.6395	119.097	129.772	86.3317	88.6301	84.3972	96.2379	95.4331	91.1453	137.94	136.534	147.679	268.486	225.099	262.878	278.005	249.545	234.996	4545	4761	4522	2380	3900	3591	2403	1977	2001	2065	2172	2073	3185	3944	3528	6289	7743	6602	6100	5578	5605	-0.946518	6.58901e-18	2.19208e-17	false	-0.541206	1.22378e-06	4.37441e-06
LOC110631543	21.6167	20.7021	21.5658	45.1923	49.4841	47.8857	112.896	113.23	112.146	116.044	114.949	118.115	25.0849	23.6755	23.5129	37.496	41.8341	38.4944	18.0611	18.6796	20.4914	1970	2002	1986	4802	6485	5303	12576	10108	10641	9965	10470	10751	2318	2737	2248	3515	5759	3869	1586	1671	1956	1.02509	5.37949e-52	4.12634e-51	up	1.08602	1.50013e-77	7.42907e-76
LOC110631545	70.4739	76.1663	72.6512	4.264	3.4304	2.7382	3.735	4.9569	3.8089	18.3334	18.678	20.7826	60.0019	68.1368	66.0511	6.7703	6.4416	6.0515	13.5516	14.1107	14.0181	3643	4178	3795	257	255	172	236	251	205	893	965	1073	3145	4468	3582	360	503	345	675	716	759	-4.52341	2.25248e-236	1.06875e-234	down	0.0937535	0.634216	0.705689
LOC110631546	0	0	0	0	0	0.0158	0.6742	0.45	0.3681	0.0814	0.1151	0.0768	0	0.0302	0	0	0	0	0	0	0	0	0	0	0	0	1	43	23	20	4	6	4	0	2	0	0	0	0	0	0	0	NA	NA	NA	NA	6.36567	6.33081e-07	2.33841e-06
LOC110631547	0.5912	0.3628	0.3266	1.4976	1.4629	1.3012	8.8638	8.6042	9.0194	20.1364	20.8966	20.4014	0.3254	0.2059	0.2359	0.7352	0.4733	0.5735	0.4138	0.1821	0.2363	43	28	24	127	153	115	788	613	683	1380	1519	1482	24	19	18	55	52	46	29	13	18	1.60726	1.12886e-08	2.33976e-08	up	2.47464	5.30855e-84	2.99553e-82
LOC110631548	10.5778	10.2056	10.0316	25.5695	31.7653	36.0364	25.3689	29.8244	26.0336	34.479	33.5773	35.1131	10.1836	10.3488	8.7624	25.7998	29.4271	26.7466	6.567	6.1577	7.1834	336	344	322	947	1451	1391	985	928	861	1032	1066	1114	328	417	292	843	1412	937	201	192	239	1.46305	2.74957e-31	1.37465e-30	up	-0.359686	0.00272054	0.00592896
LOC110631549	2.2685	1.5218	1.3698	14.8725	17.0852	16.4216	12.6767	9.1064	9.4907	2.6523	3.4238	3.7726	1.0997	1.8186	1.2827	5.532	5.4216	5.4386	10.9334	9.4792	11.4531	59	42	36	451	639	519	403	232	257	65	89	98	29	60	35	148	213	156	274	242	312	3.09881	3.04881e-60	2.68756e-59	up	-0.785214	4.77727e-08	1.98599e-07
LOC110631551	2.0406	2.4767	2.0806	0.3182	0.043	0.1781	6.855	6.6285	7.5428	6.3657	6.218	7.4296	0.5794	0.5362	0.2947	0.0902	0.0205	0.028	0.0321	0	0	66	85	68	12	2	7	271	210	254	194	201	240	19	22	10	3	1	1	1	0	0	-3.79143	1.27944e-16	4.04025e-16	down	5.19188	6.14188e-46	1.47068e-44
LOC110631552	11.8733	12.1066	11.9955	12.6718	12.2389	11.4045	16.3821	15.3949	17.0323	5.8344	6.4746	7.1097	16.8116	15.5898	14.4109	11.4313	11.8408	11.4927	12.342	11.6486	12.4657	622	673	635	774	922	726	1049	790	929	288	339	372	893	1036	792	616	937	664	623	599	684	-0.117734	0.250171	0.283337	false	0.265055	0.00700006	0.0140681
LOC110631554	53.7124	56.193	54.3285	23.159	22.8198	20.4376	30.8288	31.2531	31.2701	22.7975	21.975	22.937	37.3674	40.9865	37.1163	12.3227	12.9228	11.9456	15.7252	14.5603	14.5648	3123	3467	3192	1570	1908	1444	2191	1780	1893	1249	1277	1332	2203	3023	2264	737	1135	766	881	831	887	-1.43691	1.16474e-59	1.01772e-58	down	0.328655	0.000141481	0.000381073
LOC110631555	12.5793	13.904	12.7408	18.4342	18.7928	16.5275	17.5072	17.2685	17.5231	17.4389	17.3948	17.3663	8.2618	9.5248	8.2795	11.1588	12.709	10.9068	5.6706	5.7852	6.4214	937	1099	959	1601	2013	1496	1594	1260	1359	1224	1295	1292	624	900	647	855	1430	896	407	423	501	0.323559	0.00101072	0.00149455	false	-0.201749	0.0210077	0.0376898
LOC110631557	14.6798	14.4849	15.6315	0.2279	0.3418	0.2405	0.3695	0.2848	0.4211	5.2447	4.7984	4.8017	9.3154	8.8075	8.231	0.7103	0.7124	0.518	0.4688	0.3519	0.482	1105	1157	1189	20	37	22	34	21	33	372	361	361	711	841	650	55	81	43	34	26	38	-5.90314	8.35701e-208	3.35763e-206	down	0.244724	0.52721	0.608817
LOC110631559	1.534	1.7627	1.7045	2.5448	2.6528	2.5912	2.2458	2.4521	2.5719	1.2995	1.4743	1.6639	0.6901	0.4508	0.6285	0.8111	1.4476	1.0676	0.5865	0.4661	0.5396	228	278	256	441	567	468	408	357	398	182	219	247	104	85	98	124	325	175	84	68	84	0.505959	3.93603e-05	6.47955e-05	false	-0.262172	0.018624	0.0338724
LOC110631560	5.4828	4.8272	5.6136	1.3505	1.5699	1.7954	2.1108	1.7043	1.9861	2.2953	1.8412	1.8995	2.1143	2.4079	1.7903	1.6784	1.5197	1.6686	1.9295	1.5848	1.6483	289	270	299	83	119	115	136	88	109	114	97	100	113	161	99	91	121	97	98	82	91	-1.88964	6.64979e-30	3.22269e-29	down	0.143009	0.484434	0.569353
LOC110631561	14.8256	16.1544	16.2554	1.2643	1.318	1.4211	10.1649	12.0392	13.0257	12.9178	13.5273	13.3256	21.6413	20.9175	18.3874	0.2866	0.1394	0.5728	0.0437	0.1287	0.2011	352	407	390	35	45	41	295	280	322	289	321	316	521	630	458	7	5	15	1	3	5	-3.69539	1.18768e-87	1.51979e-86	down	2.97616	3.99005e-48	1.01551e-46
LOC110631563	89.8196	96.7869	96.5527	34.5147	31.4265	30.4159	10.1014	9.639	8.836	4.8532	4.3333	4.821	83.5682	93.0934	87.8471	32.4274	32.0721	32.3912	4.1876	4.6314	5.1621	3339	3818	3627	1496	1680	1374	459	351	342	170	161	179	3150	4390	3426	1240	1801	1328	150	169	201	-1.68598	1.67963e-73	1.78294e-72	down	-1.91499	4.686e-70	1.9991e-68
LOC110631566	32.9663	33.6037	32.6236	5.4787	5.2512	5.8388	11.3853	10.5737	11.7667	36.2932	34.9472	34.6741	36.7196	33.2356	34.9248	7.4743	8.1707	8.0055	3.0306	3.8814	2.9187	1445	1563	1445	280	331	311	610	454	537	1499	1531	1518	1632	1848	1606	337	541	387	128	167	134	-2.71673	1.3717e-178	4.42796e-177	down	0.86675	7.02254e-14	4.75221e-13
LOC110631568	1.4777	2.3603	2.3547	5.8	6.5489	6.7399	17.3968	20.0975	18.2586	9.3033	7.6433	9.0529	2.5196	3.5935	2.7933	7.6213	8.9039	8.2211	2.4694	1.9903	2.3195	59	100	95	270	376	327	849	786	759	350	305	361	102	182	117	313	537	362	95	78	97	1.48775	2.49878e-14	7.10622e-14	up	1.38447	2.74483e-36	4.88704e-35
LOC110631569	48.8131	46.1113	47.229	71.171	82.3866	85.3964	67.6721	71.0553	71.1996	24.7782	26.8323	26.5267	40.5425	37.0197	39.3533	111.116	108.623	112.969	147.856	151.341	145.452	1660	1664	1623	2822	4029	3529	2813	2367	2521	794	912	901	1398	1597	1404	3887	5580	4237	4845	5052	5181	0.614849	1.61572e-14	4.63995e-14	false	-0.346399	7.8361e-06	2.52817e-05
LOC110631571	46.4075	46.4892	44.3091	20.9433	21.4439	22.7827	18.5793	22.176	24.4746	33.1292	35.3754	34.7151	34.0452	32.2428	31.7832	21.3762	17.0453	19.4898	28.0224	26.347	22.5884	1222	1299	1179	643	812	729	598	572	671	822	931	913	909	1077	878	579	678	566	711	681	623	-1.2075	4.00557e-46	2.75822e-45	down	-0.160916	0.171274	0.237886
LOC110631572	1.4182	1.4527	1.2204	0.5024	0.4074	0.4821	3.2538	3.5251	3.6126	5.3005	6.0769	6.1428	1.5507	1.3124	1.7339	0.4496	0.2653	0.3914	0.032	0.0628	0.0883	46	50	40	19	19	19	129	112	122	162	197	199	51	54	59	15	13	14	1	2	3	-1.69358	2.13082e-06	3.81815e-06	down	2.74642	3.57195e-22	3.79958e-21
LOC110631573	1.3361	1.6957	1.763	10.4359	9.7746	9.72	8.0453	7.5658	8.3158	5.5018	5.9	5.0122	1.5989	1.264	1.1038	6.6332	6.9111	6.3322	0.2034	0.0726	0.1871	75	101	100	683	789	663	552	416	486	291	331	281	91	90	65	383	586	392	11	4	11	2.50922	1.23e-60	1.09296e-59	up	-0.483765	4.22865e-06	1.41339e-05
LOC110631577	62.3793	62.1293	58.8043	64.8973	73.7046	77.1624	98.2599	94.1933	98.7684	42.9342	45.0147	42.1634	86.9524	84.9209	87.4237	75.5921	66.1454	76.4393	101.445	98.376	93.6998	1582	1672	1507	1919	2688	2378	3046	2340	2608	1026	1141	1068	2236	2732	2326	1972	2534	2138	2479	2449	2489	0.100991	0.206434	0.236925	false	0.273356	0.000371623	0.000937898
LOC110631578	1.378	0.974	1.1364	0	0	0	0	0	0	0	0	0	0	0	0	0	0	0	0	0	0	36	27	30	0	0	0	0	0	0	0	0	0	0	0	0	0	0	0	0	0	0	-7.84103	4.83267e-10	1.09132e-09	down	NA	NA	NA
LOC110631579	3.1554	2.8674	2.7137	5.622	6.1387	6.8008	6.3308	5.5989	6.873	5.2224	5.6001	5.4347	2.3895	2.6651	3.5269	4.5283	7.5847	6.6929	3.2357	3.1954	3.3533	168	162	146	349	470	440	412	292	381	262	298	289	129	180	197	248	610	393	166	167	187	0.95339	1.89285e-11	4.6378e-11	false	-0.139739	0.272704	0.35359
LOC110631581	4.7169	5.9597	7.7106	3.7458	3.9118	3.9679	1.4864	0.6064	1.7786	4.1901	3.8105	3.5682	10.7855	11.403	15.52	3.5665	3.8396	3.0097	0.6527	0.4627	0.2669	135	181	223	125	161	138	52	17	53	113	109	102	313	414	466	105	166	95	18	13	8	-0.795776	0.000117773	0.00018724	false	-1.73697	4.78839e-09	2.19982e-08
LOC110631582	9.095	9.4127	7.5272	0.3947	0.3576	0.3564	0.3543	0.4974	0.26	7.4402	6.2562	6.4231	9.2901	9.8157	9.6757	0.6052	0.663	0.0982	4.0452	4.164	3.4888	336	369	281	17	19	16	16	18	10	259	231	237	348	460	375	23	37	4	144	151	135	-4.69018	2.5249e-76	2.78298e-75	down	NA	NA	NA
LOC110631583	8.031	7.0413	6.9918	5.9724	5.0545	6.1069	29.3581	28.1242	25.7275	1.1867	0.9154	1.2723	4.0103	3.6864	3.6822	3.6072	2.0189	2.9035	44.1524	41.9433	30.9122	158	147	139	137	143	146	706	542	527	22	18	25	80	92	76	73	60	63	837	810	637	-0.499218	0.00600787	0.00826677	false	2.12404	3.67303e-54	1.09292e-52
LOC110631585	4.2212	5.3039	4.5591	0.0779	0.1263	0.056	0.3528	0.3012	0.5449	0	0	0.0227	2.7306	2.5583	3.4395	0.4854	0.4357	0.2675	2.2846	1.8496	2.34	186	248	203	4	8	3	19	13	25	0	0	1	122	143	159	22	29	13	97	80	108	-5.85866	1.39731e-44	9.35879e-44	down	NA	NA	NA
LOC110631586	1.1903	1.2487	1.2002	1.4447	0.7496	0.9795	0.2021	0.2063	0.4961	0	0	0	1.3733	1.6288	1.5628	0.131	0.2974	0.3258	0	0	0.0214	53	59	54	75	48	53	11	9	23	0	0	0	62	92	73	6	20	16	0	0	1	-0.330016	0.294476	0.329582	false	-1.98125	7.63618e-06	2.46704e-05
LOC110631588	0.0799	0.0502	0.0263	8.2416	8.6074	9.704	0.5444	1.0598	1.6874	0.5932	0.7457	0.5863	0.0263	0	0	2.4325	2.2556	2.5101	4.7239	5.071	4.549	3	2	1	361	465	443	25	39	66	21	28	22	1	0	0	94	128	104	171	187	179	7.27716	5.46584e-33	2.8509e-32	up	-3.18664	1.77194e-35	3.08315e-34
LOC110631589	0	0	0	0.0249	0.0202	0	0.0476	0.1187	0.1117	0.216	0.1163	0.3202	0.0287	0	0.0554	1.413	1.501	1.9769	0.6034	0.4442	0.4996	0	0	0	1	1	0	2	4	4	7	4	11	1	0	2	50	78	75	20	15	18	NA	NA	NA	NA	NA	NA	NA
LOC110631591	72.1656	64.6507	75.9302	7.2607	5.5137	4.5574	2.455	3.0136	2.6009	11.6511	9.9837	12.9217	45.8356	44.8882	44.952	1.7788	1.3728	1.5927	3.2409	3.3553	3.5171	2958	2812	3145	347	325	227	123	121	111	450	409	529	1905	2334	1933	75	85	72	128	135	151	-3.74592	2.64264e-130	5.54731e-129	down	-1.27122	6.01787e-10	3.02893e-09
LOC110631592	1.2662	1.5157	1.9303	0.0881	0.119	0.3098	0	0.0349	0.0657	0.6174	0.2739	0.7195	1.0125	0.9712	0.9786	0.3659	0.4757	0.3103	0.7103	1.011	0.8495	37	47	57	3	5	11	0	1	2	17	8	21	30	36	30	11	21	10	20	29	26	-3.33882	3.47343e-11	8.38674e-11	down	NA	NA	NA
LOC110631593	23.4664	22.3137	24.3221	4.9692	5.7584	7.5111	8.7441	8.2104	10.6721	13.3925	14.9557	12.8203	17.0116	16.9348	17.9299	7.33	7.7586	7.5563	12.1082	11.4546	11.644	887	895	929	219	313	345	404	304	420	477	565	484	652	812	711	285	443	315	441	425	461	-2.07941	3.00004e-53	2.35188e-52	down	0.441877	0.00743933	0.0148572
LOC110631594	4.4764	4.444	4.0982	0	0.0166	0.1182	0.0979	0.0977	0.046	0.0254	0.0479	0	7.3421	7.6991	8.0089	0.0698	0.1426	0.1519	0.1739	0.0732	0.0229	187	197	173	0	1	6	5	4	2	1	2	0	311	408	351	3	9	7	7	3	1	-6.7618	1.51811e-31	7.63449e-31	down	NA	NA	NA
LOC110631596	5.262	5.4971	5.3272	12.6038	11.2302	10.9252	15.6193	16.6631	15.7269	14.0159	13.647	14.2108	5.2748	4.9122	5.0157	11.3078	12.2035	12.1476	13.6703	13.7542	15.1539	304	337	311	849	933	767	1103	943	946	763	788	820	309	360	304	672	1065	774	761	780	917	0.980804	5.17404e-16	1.59085e-15	false	0.30325	0.0028595	0.00621173
LOC110631597	42.4172	42.2377	41.6997	54.7254	58.391	60.3039	84.8231	87.1467	86.2029	43.1325	41.6573	42.9586	42.5769	43.0972	42.563	71.2395	81.5677	72.8928	169.385	171.768	180.929	3036	3208	3016	4567	6010	5245	7421	6110	6424	2909	2980	3071	3090	3913	3196	5245	8819	5754	11682	12068	13564	0.323461	2.4653e-07	4.70387e-07	false	0.413699	5.83507e-12	3.47833e-11
LOC110631599	0.6927	0.9454	1.04	1.9461	2.5246	2.4766	0.5276	0.7559	0.6423	1.8504	2.0313	2.224	0.8716	1.0544	0.7513	3.9706	3.194	2.6421	2.2309	1.7033	1.9839	29	42	44	95	152	126	27	31	28	73	85	93	37	56	33	171	202	122	90	70	87	1.2397	2.12237e-06	3.80337e-06	up	-2.02164	2.6156e-14	1.82313e-13
LOC110631600	0.1421	0.1339	0.1875	0.1625	0.2965	0.5848	1.783	1.451	2.0477	19.5587	22.0423	17.4561	0.841	0.3735	0.9484	1.566	1.035	1.2458	0.3933	0.2896	0.0905	3	3	4	4	9	15	46	30	45	389	465	368	18	10	21	34	33	29	8	6	2	NA	NA	NA	NA	2.18705	4.62722e-06	1.53826e-05
LOC110631601	3.0968	3.0121	2.9907	6.368	7.0659	7.5736	10.3782	10.2206	10.8939	11.0737	11.2988	11.5057	3.3485	3.5491	3.9003	7.605	8.2497	7.4427	3.7947	4.2191	4.3696	249	257	243	597	817	740	1020	805	912	839	908	924	273	362	329	629	1002	660	294	333	368	1.07308	9.1415e-21	3.37106e-20	up	0.424374	5.61043e-06	1.84584e-05
LOC110631602	16.9499	17.941	16.2773	10.8355	9.5074	9.763	4.056	4.7397	5.2547	5.113	4.5637	4.4967	14.5305	15.4953	14.7	13.0304	15.7231	13.412	4.7942	4.6348	5.1232	1453	1632	1410	1083	1172	1017	425	398	469	413	391	385	1263	1685	1322	1149	2036	1268	396	390	460	-0.896211	2.59814e-19	9.11225e-19	false	-1.26401	8.8533e-25	1.04976e-23
LOC110631603	0.1478	0.0796	0.0418	1.5579	1.924	0.9212	0.5357	0.7115	0.6897	1.6139	1.12	1.5226	0.0417	0.0499	0.1007	0.5339	1.0766	0.6511	0.3069	0.1291	0.2016	7	4	2	86	131	53	31	33	34	72	53	72	2	3	5	26	77	34	14	6	10	3.90952	6.38624e-13	1.68786e-12	up	-1.35681	3.82701e-05	0.000111519
LOC110631604	1.7928	0.9519	1.0495	0	0	0	0.124	0.1804	0.4608	5.2256	5.6846	4.2474	3.0631	3.0655	2.6477	0.0245	0	0	0	0	0	71	40	42	0	0	0	6	7	19	195	225	168	123	154	110	1	0	0	0	0	0	-8.56127	5.9022e-12	1.48503e-11	down	NA	NA	NA
LOC110631608	1.3427	1.3738	1.2529	4.6558	4.6954	4.2147	4.5196	3.6619	3.8321	2.6261	2.994	2.8616	2.9133	2.2833	2.4135	8.5967	10.2477	9.5834	6.6889	6.3901	6.7211	70	76	66	283	352	267	288	187	208	129	156	149	154	151	132	461	807	551	336	327	367	1.64154	4.03806e-20	1.45428e-19	up	-0.333739	0.0223006	0.0397777
LOC110631609	0.921	1.1469	1.6601	2.8776	3.4998	3.8709	1.3186	1.9141	3.0329	5.4807	5.9241	4.6766	1.0705	0.6742	1.2228	2.0146	2.1123	2.2966	2.0483	1.575	1.3818	28	37	51	102	153	143	49	57	96	157	180	142	33	26	39	63	97	77	60	47	44	1.32263	1.33404e-06	2.42222e-06	up	-0.87459	0.00183673	0.00412046
LOC110631612	0.219	0.1032	0.2167	1.1584	1.0153	1.1114	1.4633	0.8198	1.5426	0.155	0.2557	0.1096	0.792	0.3741	0.5915	1.8453	1.8607	1.5556	0.5304	0.1859	0.5227	6	3	6	37	40	37	49	22	44	4	7	3	22	13	17	52	77	47	14	5	15	2.48211	5.61163e-06	9.78434e-06	up	0.0673828	0.846298	0.882986
LOC110631613	0.3745	0.2941	0.6795	1.1242	1.4541	1.6694	5.4894	5.2888	5.2156	0.0994	0.1249	0.1562	0.2155	0.1722	0.2082	0.6371	0.2686	0.1415	1.5547	2.1938	1.8473	12	10	22	42	67	65	215	166	174	3	4	5	7	7	7	21	13	5	48	69	62	1.52154	0.000210173	0.000328393	up	1.75256	5.00249e-18	4.35615e-17
LOC110631614	5.1701	8.8518	5.7413	0	0	0	0	0.0806	0	0.0419	0.0395	0	17.7878	17.7028	17.3427	0	0	0	0	0	0	131	238	147	0	0	0	0	2	0	1	1	0	457	569	461	0	0	0	0	0	0	-10.301	1.35911e-17	4.45955e-17	down	NA	NA	NA
LOC110631615	0.9987	0.5882	2.8105	2.0878	2.6043	1.7978	12.7661	10.5776	11.7501	0.1987	0.4684	0.375	0.2462	0.5167	0.2082	0.6068	0.7231	0.3113	2.7531	3.2112	3.2776	32	20	91	78	120	70	500	332	392	6	15	12	8	21	7	20	35	11	85	101	110	0.427733	0.346093	0.382894	false	2.26912	5.40414e-40	1.0857e-38
LOC110631616	55.8716	56.9928	58.1446	29.2667	24.9271	24.7194	33.2907	29.6841	34.5822	49.9857	51.8144	53.4537	60.0394	66.1456	59.0217	9.1889	6.3369	7.6989	14.9636	13.9951	16.4042	1395	1510	1467	852	895	750	1016	726	899	1176	1293	1333	1520	2095	1546	236	239	212	360	343	429	-1.24637	5.88399e-31	2.92215e-30	down	0.14391	0.214119	0.287908
LOC110631617	0.7594	0.809	0.3921	34.4933	38.5524	42.4162	20.4763	22.1465	21.6287	34.096	33.0703	35.5723	0.5862	0.2863	0.3462	5.778	6.7981	5.2394	1.0623	0.8073	1.1034	23	26	12	1218	1679	1561	758	657	682	973	1001	1076	18	11	11	180	311	175	31	24	35	5.74149	6.11617e-156	1.61506e-154	up	-1.00578	1.59508e-26	2.01354e-25
LOC110631618	6.5834	5.0244	5.4138	12.3265	13.3795	15.0319	11.2649	11.3117	12.7796	11.71	12.0142	10.212	4.8924	5.8111	5.7892	9.4648	7.6729	10.131	6.3992	5.7149	5.1787	142	115	118	310	415	394	297	239	287	238	259	220	107	159	131	210	250	241	133	121	117	1.12607	2.58164e-12	6.60762e-12	up	-0.364287	0.00524058	0.0108168
LOC110631619	11.7408	11.8096	11.6432	0.4664	0.2922	0.4475	1.0313	0.7822	0.7834	0.341	0.5193	0.198	16.7713	16.5818	15.9742	3.6284	3.4035	3.4066	7.1312	6.0937	5.2388	475	507	476	22	17	22	51	31	33	13	21	8	688	851	678	151	208	152	278	242	222	-5.022	1.34251e-111	2.31032e-110	down	0.959421	0.0126553	0.0240031
LOC110631620	0.2027	0.2728	0.2149	0.5339	0.3725	0.2502	0.45	0.4729	0.3615	1.0601	1.2746	1.0001	0.3426	0.4565	0.2346	1.0555	1.4663	1.352	0.5709	0.7226	0.6219	14	20	15	43	37	21	38	32	26	69	88	69	24	40	17	75	153	103	38	49	45	0.616355	0.178152	0.206288	false	-0.0129017	0.973302	0.979735
LOC110631624	27.4735	27.8846	26.5562	15.3809	15.4221	15.4972	14.4104	14.3855	14.7263	11.8684	11.4732	12.5936	25.8242	24.5188	25.5906	13.5956	15.3702	13.3987	8.7598	9.1529	9.2662	2324	2503	2270	1517	1876	1593	1490	1192	1297	946	970	1064	2215	2631	2271	1183	1964	1250	714	760	821	-0.955459	1.06109e-39	6.42458e-39	false	-0.250307	0.000776715	0.00186158
LOC110631625	1.158	1.3219	1.0007	5.2598	5.2288	6.0535	4.3367	4.2793	4.9033	2.6138	2.9375	2.6455	1.2708	1.2601	0.9639	5.2009	5.6903	5.5903	2.4037	1.6118	2.585	71	86	62	376	461	451	325	257	313	151	180	162	79	98	62	328	527	378	142	97	166	2.11328	2.56325e-35	1.41158e-34	up	-0.450758	0.000340982	0.0008669
LOC110631626	1.1359	1.244	1.1545	0.5529	0.2989	0.48	0.0753	0.0313	0.1474	0.4235	0.0921	0.5225	1.756	1.9119	1.8143	0.7461	0.5284	1.0578	2.2621	1.8139	1.9931	37	43	38	21	14	19	3	1	5	13	3	17	58	79	62	25	26	38	71	58	68	-1.55201	7.26713e-05	0.000117364	down	NA	NA	NA
LOC110631627	2.1167	1.1261	1.0136	0.2928	0.2137	0.3933	4.3292	3.7989	4.4922	1.1956	2.2203	1.8458	1.5488	1.0765	1.3993	0	0.0226	0.1238	0	0	0	62	35	30	10	9	14	155	109	137	33	65	54	46	40	43	0	1	4	0	0	0	-2.38357	4.35468e-07	8.17497e-07	down	3.66932	2.40724e-28	3.26737e-27
LOC110631628	3.9416	4.0987	3.1777	9.3257	9.8414	9.9546	9.3126	8.7761	9.6111	11.1067	11.2362	10.6995	4.4067	5.143	3.9191	5.3018	6.5908	5.5149	1.4635	1.3327	1.3139	232	256	189	640	833	712	670	506	589	616	661	629	263	384	242	321	586	358	83	77	81	1.24318	5.02298e-23	2.00009e-22	up	-0.232177	0.014479	0.0270813
LOC110631631	0.1597	0.1183	0.1694	0.1761	0.2222	0.2911	0.2707	0.233	0.274	0.557	0.5594	0.6055	0.2701	0.1619	0.2393	0.3106	0.287	0.2793	0.2013	0.1279	0.2614	14	11	15	18	28	31	29	20	25	46	49	53	24	18	22	28	38	27	17	11	24	NA	NA	NA	NA	0.0185386	0.962714	0.971529
LOC110631633	36.6378	34.6401	33.2206	50.9784	50.2861	55.1019	42.4259	40.4732	35.9978	17.7492	16.0114	17.1065	36.4297	41.4973	34.0057	47.8995	29.9096	44.021	32.279	37.6311	33.0837	609	611	558	988	1202	1113	862	659	623	278	266	284	614	875	593	819	751	807	517	614	576	0.448454	2.02108e-06	3.62827e-06	false	-0.554625	1.54409e-08	6.74991e-08
LOC110631634	96.5315	103.045	104.227	29.5982	31.5683	30.2734	36.1206	35.6644	39.27	27.3917	24.5333	27.043	130.12	131.476	136.588	39.1433	43.0985	40.9691	32.2225	31.6152	38.0212	6358	7202	6937	2273	2990	2423	2908	2301	2693	1700	1615	1779	8690	10985	9438	2652	4288	2976	2045	2044	2623	-1.86497	1.81166e-152	4.59323e-151	down	0.119381	0.105969	0.157582
LOC110631635	19.5827	20.1417	20.6289	27.7391	31.7835	28.9421	25.3959	26.1678	24.9993	11.1013	11.7862	10.4732	18.3836	17.1312	16.1871	36.4259	38.7916	36.025	77.7719	78.993	71.5818	1039	1134	1106	1716	2425	1866	1647	1360	1381	555	625	555	989	1153	901	1988	3109	2108	3976	4114	3978	0.418749	6.0255e-07	1.1199e-06	false	-0.369495	2.467e-06	8.48089e-06
LOC110631636	0.8452	0.7965	0.4718	32.5636	37.2981	36.5233	4.9465	5.8184	5.1411	8.3715	7.3721	7.746	1.1114	0.6833	0.6404	4.4031	4.849	4.8535	0.1799	0.3753	0.4966	39	39	22	1752	2475	2048	279	263	247	364	340	357	52	40	31	209	338	247	8	17	24	5.51846	1.08292e-220	4.73256e-219	up	-2.90515	3.75084e-186	9.08121e-184
LOC110631637	0.41	0.3864	0.6956	0.5777	1.0386	1.2532	1.2459	1.1361	1.547	0.9324	0.7618	1.3781	0.5199	0.4617	0.5304	0.6264	0.5428	0.5576	0.6687	0.5967	0.8108	14	14	24	23	51	52	52	38	55	30	26	47	18	20	19	22	28	21	22	20	29	0.805128	0.06998	0.0855559	false	0.295193	0.380559	0.466624
LOC110631638	0.2968	0.4195	0.0734	2.2272	4.4887	3.6634	1.1533	1.8178	1.7103	1.0236	0.7423	1.7086	0.3659	0.0585	0.1414	1.0819	1.2279	1.0091	0.385	0.3023	0.425	4	6	1	35	87	60	19	24	24	13	10	23	5	1	2	15	25	15	5	4	6	3.57146	1.75825e-09	3.83744e-09	up	-1.31929	0.000348863	0.000885187
LOC110631640	0.8228	0.7372	0.7742	0.9486	0.9379	1.232	0.4303	0.2478	0.3627	0.2147	0.3914	0.4051	0.7848	0.9144	0.81	0.3934	0.3661	0.4403	0.182	0.2061	0.3091	61	58	58	82	100	111	39	18	28	15	29	30	59	86	63	30	41	36	13	15	24	0.282288	0.241147	0.273832	false	-1.72785	3.9938e-09	1.85038e-08
LOC110631641	17.3022	19.0621	16.9155	18.2447	23.9184	25.2439	20.1385	18.7299	20.1904	18.0516	15.9734	14.1014	24.5241	21.8431	22.8664	23.6867	24.6235	27.3977	33.6574	32.7411	32.0801	414	484	409	509	823	734	589	439	503	407	382	337	595	663	574	583	890	723	776	769	804	0.203371	0.116797	0.13888	false	-0.348566	0.00480788	0.0100061
LOC110631643	20.5844	19.4425	18.2592	19.6653	19.026	21.0875	22.9589	22.8569	23.0805	9.3552	9.4768	8.9199	17.8731	19.5353	19.8446	19.2591	21.8062	19.2383	27.7862	26.3204	27.5538	878	880	787	978	1167	1093	1197	955	1025	376	404	380	773	1057	888	845	1405	905	1142	1102	1231	-0.096426	0.303203	0.338501	false	0.0447079	0.597072	0.672468
LOC110631644	528.369	525.779	524.603	84.5318	58.07	52.8224	25.8735	26.3168	26.1556	234.36	241.508	236.498	761.787	792.373	740.592	133.69	118.24	124.692	187.576	191.009	180.394	16356	17271	16410	3051	2585	1987	979	798	843	6836	7472	7312	23911	31115	24051	4257	5529	4257	5595	5804	5849	-3.13769	8.66507e-37	4.91865e-36	down	-1.48696	1.14813e-20	1.13757e-19
LOC110631645	3.2397	2.5162	2.9946	1.313	1.3369	1.084	5.1116	4.9791	5.0264	3.2493	2.6359	3.2437	2.9844	3.4801	3.1729	0.8306	0.6599	0.7909	0.3325	0.2539	0.2039	182	150	170	86	108	74	351	274	294	172	148	182	170	248	187	48	56	49	18	14	12	-1.35801	1.39013e-11	3.43306e-11	down	1.85458	7.9244e-30	1.1412e-28
LOC110631646	3.6596	3.1095	2.9091	1.132	1.0013	1.2343	11.0433	12.0654	11.6395	7.0036	6.843	7.0278	4.0234	3.547	3.6599	1.6914	1.5886	2.0127	0.4981	0.6723	0.8592	61	55	49	22	24	25	225	197	202	110	114	117	68	75	64	29	40	37	8	11	15	-1.65976	3.50048e-07	6.61543e-07	down	3.21281	6.77917e-41	1.39966e-39
LOC110631647	156.313	148.745	151.667	74.2337	99.4691	99.7036	87.2551	79.9609	85.4113	77.9489	78.793	73.8364	126.515	126.734	121.713	88.5544	78.1853	85.0167	105.362	95.4339	90.9753	3686	3722	3614	2041	3373	2857	2515	1847	2097	1732	1857	1739	3025	3791	3011	2148	2785	2211	2394	2209	2247	-0.876629	8.65569e-18	2.8672e-17	false	-0.271344	0.00979586	0.0190412
LOC110631648	6.7816	6.4944	7.2552	4.9046	6.1689	4.7361	8.4271	8.2703	8.3794	1.7895	1.9072	2.3122	4.6636	6.3863	5.5208	6.5571	4.6593	7.5118	4.1467	4.8174	5.2846	185	188	200	156	242	157	281	221	238	46	52	63	129	221	158	184	192	226	109	129	151	-0.506822	0.00279158	0.00396945	false	0.501682	0.00124631	0.00288409
LOC110631653	10.0527	12.7982	10.3308	2.9016	3.26	3.3408	4.2703	3.8484	5.4774	2.3594	1.6925	3.0001	6.1487	6.2864	4.8372	2.2552	2.1436	3.1114	1.6552	1.871	2.0303	208	281	216	70	97	84	108	78	118	46	35	62	129	165	105	48	67	71	33	38	44	-1.93749	8.45406e-26	3.66776e-25	down	0.356455	0.111123	0.164316
LOC110631654	26.4339	25.414	22.1956	6.3358	6.9938	10.1075	7.2814	8.7226	9.1467	6.423	7.1241	7.1289	13.2543	13.8921	13.6589	6.4028	5.7153	4.1965	3.4176	3.7175	4.3337	297	303	252	83	113	138	100	96	107	68	80	80	151	198	161	74	97	52	37	41	51	-1.79731	7.05408e-22	2.70473e-21	down	-0.0574269	0.801589	0.847183
LOC110631658	20.4669	21.3411	22.0075	9.8336	10.9612	12.6027	14.9948	15.0312	13.7505	20.7265	20.3354	21.6949	30.3879	27.8699	31.6999	20.4711	21.5977	22.1586	33.5625	36.224	37.0975	1005	1112	1092	563	774	752	900	723	703	959	998	1064	1513	1736	1633	1034	1602	1200	1588	1746	1908	-1.06943	2.85554e-25	1.22027e-24	down	0.231677	0.0301239	0.0520443
LOC110631660	1.3829	1.8329	1.2807	2.5752	2.6331	2.5134	3.3881	3.5861	3.9137	1.5697	1.5613	1.5105	0.3574	0.2449	0.289	0.9634	1.082	0.9857	0.5756	0.6404	0.7131	187	263	175	406	512	413	560	475	551	200	211	204	49	42	41	134	221	147	75	85	101	0.647169	3.41647e-05	5.64664e-05	false	0.333442	0.00254679	0.00557519
LOC110631662	0.6136	0.467	0.4359	0.1214	0.0492	0.1036	0.0644	0.0161	0.0453	0.0417	0.063	0.1024	0.6206	0.4465	0.3749	0.6423	0.8436	0.6062	0.4572	0.3606	0.4506	78	63	56	18	9	16	10	2	6	5	8	13	80	72	50	84	162	85	56	45	60	-2.61802	1.25144e-11	3.09824e-11	down	NA	NA	NA
LOC110631663	37.943	38.4281	36.0109	94.9979	100.767	96.8348	57.4793	60.9425	57.8401	66.6963	62.8804	62.6289	35.7222	38.8496	36.928	74.0383	77.5791	71.0923	46.1549	46.505	47.2712	1807	1942	1733	5275	6901	5604	3346	2843	2868	2993	2993	2979	1725	2347	1845	3627	5581	3734	2118	2174	2358	1.24814	2.67138e-74	2.86622e-73	up	-0.892534	1.85646e-43	4.13103e-42
LOC110631664	39.1824	35.402	32.679	112.509	138.179	147.702	285.443	282.681	278.852	14.6825	14.1119	14.3238	74.3969	67.8529	74.0237	137.508	140.145	134.632	219.215	210.318	202.951	1164	1116	981	3897	5903	5332	10365	8226	8625	411	419	425	2241	2557	2307	4202	6289	4411	6275	6133	6315	1.75753	3.6257e-63	3.33989e-62	up	0.930096	4.56629e-26	5.67322e-25
LOC110631667	2.9215	3.1641	2.5459	0	0	0	0.2854	0.5342	0.2513	0	0	0	0.43	0.5156	0.9144	0	0	0	0	0	0	67	77	59	0	0	0	8	12	6	0	0	0	10	15	22	0	0	0	0	0	0	-8.96133	1.75325e-13	4.77219e-13	down	NA	NA	NA
LOC110631668	7.5862	6.0415	7.0491	1.6037	1.4736	1.5094	1.5589	1.5271	1.3512	1.1717	1.4789	1.462	7.1831	7.342	7.8762	0.7444	0.7191	0.7105	0.6099	0.3084	0.7311	426	360	400	105	119	103	107	84	79	62	83	82	409	523	464	43	61	44	33	17	43	-2.306	1.28889e-47	9.14277e-47	down	-0.206862	0.309979	0.394004
LOC110631669	5.7463	4.8609	4.4776	1.7851	2.4542	2.0107	2.8503	2.4481	2.9116	3.5533	2.4899	2.8087	4.1053	5.6713	4.6579	1.0997	0.9285	0.7385	2.4418	2.3969	2.5055	127	114	100	46	78	54	77	53	67	74	55	62	92	159	108	25	31	18	52	52	58	-1.39877	2.11177e-09	4.58423e-09	down	0.231367	0.371162	0.457046
LOC110631670	17.463	20.4573	18.4272	57.9236	54.2104	55.8684	80.2999	75.906	75.7692	15.9047	13.3215	13.1696	21.0919	19.4199	17.8413	39.6123	40.1318	39.4248	58.3749	57.4665	57.4476	543	675	579	2100	2424	2111	3052	2312	2453	466	414	409	665	766	582	1267	1885	1352	1749	1754	1871	1.44407	1.86208e-48	1.34188e-47	up	0.304212	9.16344e-05	0.000253861
LOC110631671	0.9992	1.1378	1.0712	1.9995	1.0422	1.7473	0.9537	1.275	0.7997	0.8836	0.958	0.5836	1.3139	1.5425	1.508	0.5666	0.248	0.4152	0.4753	0.2121	0.1192	24	29	26	56	36	51	28	30	20	20	23	14	32	47	38	14	9	11	11	5	3	0.442428	0.239315	0.271866	false	-0.823827	0.0291664	0.0505381
LOC110631672	6.4203	7.1893	7.1011	14.3817	15.1449	14.2964	11.4114	11.3094	10.3016	11.5965	11.3361	12.1253	5.6615	6.4705	4.9679	13.2908	12.0674	11.9854	8.858	8.2079	7.8604	255	303	285	666	865	690	554	440	426	434	450	481	228	326	207	543	724	525	339	320	327	0.948591	5.61562e-17	1.7982e-16	false	-0.569024	1.57358e-08	6.87564e-08
LOC110631676	0.6071	0.733	0.7698	0.3092	0.2902	0.3747	0.9933	0.8715	1.1115	1.6107	1.2148	1.3486	1.0104	1.0469	0.9765	0.2029	0.1256	0.172	0.0788	0.0773	0.0362	32	41	41	19	22	24	64	45	61	80	64	71	54	70	54	11	10	10	4	4	2	-1.2534	0.000621766	0.000935936	down	1.45681	1.11082e-05	3.5052e-05
LOC110631677	26.3963	24.9043	25.0563	17.6786	14.0557	13.013	12.5594	12.4371	11.4352	8.293	6.5565	6.6841	23.0289	25.077	24.3986	11.0361	10.5091	12.6923	12.6755	13.1322	12.5419	858	859	823	670	657	514	499	396	387	254	213	217	759	1034	832	369	516	455	397	419	427	-0.899358	6.31061e-11	1.49807e-10	false	-0.460546	0.00127531	0.00294686
LOC110631680	4.2367	4.0225	3.9414	9.9075	8.982	8.8663	6.8153	7.2247	7.5134	5.9781	6.1283	6.4343	4.5852	4.8284	4.7644	8.4997	9.6326	8.5175	5.3026	5.0112	6.1506	267	269	251	728	814	679	525	446	493	355	386	405	293	386	315	551	917	592	322	310	406	1.05501	6.81636e-18	2.26696e-17	up	-0.527653	1.36584e-06	4.8557e-06
LOC110631682	7.8256	7.0089	6.2682	58.7235	64.2513	64.441	40.6366	39.0373	42.163	24.6873	24.7775	26.5946	8.5541	7.812	8.8909	34.1453	42.8648	34.3204	28.1602	30.172	32.948	766	728	620	6702	9044	7665	4862	3743	4297	2277	2424	2600	849	970	913	3438	6338	3705	2656	2899	3378	3.01795	1.60061e-252	8.51344e-251	up	-0.781304	6.45068e-33	1.03764e-31
LOC110631683	20.9633	19.36	21.2472	4.7086	6.9181	7.5393	10.3846	10.3524	11.5365	11.3	11.0034	11.6411	25.9509	23.1415	26.182	8.9915	11.6323	9.6387	11.25	10.9899	11.4677	1199	1175	1228	314	569	524	726	580	687	609	629	665	1505	1679	1571	529	1005	608	620	617	687	-1.82069	2.38314e-38	1.4034e-37	down	0.594418	5.70439e-05	0.000162498
LOC110631685	7.3166	6.564	6.835	2.6105	3.8668	6.2136	6.0815	7.5887	7.4207	6.4603	5.3293	4.8055	6.0612	7.4289	7.4763	8.763	6.936	8.2263	13.0603	11.8663	10.3383	125	119	118	52	95	129	127	127	132	104	91	82	105	161	134	154	179	155	215	199	185	-0.84801	0.0019996	0.00288114	false	0.577081	0.0336931	0.0575405
LOC110631686	1.246	0.5592	1.1744	0.6107	0.5364	1.1231	0.9709	1.1509	0.9688	2.5188	2.6715	3.0298	1.7555	1.4032	2.7148	0.2307	0.1964	0.0538	0	0	0	21	10	20	12	13	23	20	19	17	40	45	51	30	30	48	4	5	1	0	0	0	NA	NA	NA	NA	NA	NA	NA
LOC110631687	0.1747	0.3622	0.3458	0.2997	0.2187	0.115	0.4574	0.535	0.2685	0.445	0.2098	0.5247	1.5851	1.57	2.3646	0.3736	0.4626	0.4118	0	0.0712	0.1334	5	11	10	10	9	4	16	15	8	12	6	15	46	57	71	11	20	13	0	2	4	NA	NA	NA	NA	NA	NA	NA
LOC110631689	0.9711	0.8753	0.8565	2.3537	2.0993	1.6504	1.278	1.6594	1.5815	1.6131	1.394	1.5218	1.1659	1.348	1.4891	2.2985	1.7329	2.2395	1.205	1.2689	1.0884	46	44	41	130	143	95	74	77	78	72	66	72	56	81	74	112	124	117	55	59	54	1.04684	5.76137e-05	9.37348e-05	up	-0.602041	0.00916849	0.0179312
LOC110631690	0.6074	0.5486	0.4759	21.5559	20.1352	21.2659	3.8722	4.2375	3.3547	0.2955	0.5571	0.1267	0.5242	0.6584	0.5308	14.3697	15.147	13.3337	20.2784	19.777	21.5306	24	23	19	993	1144	1021	187	164	138	11	22	5	21	33	22	584	904	581	772	767	891	5.13824	6.87046e-133	1.46799e-131	up	-2.61953	1.37693e-102	1.09562e-100
LOC110631691	9.2283	9.7345	10.0344	2.052	2.0335	3.2502	3.0137	3.528	3.1368	2.9421	3.0018	2.9658	9.5506	8.7418	9.0137	3.8027	3.9722	3.2368	9.0649	11.5679	9.6082	243	272	267	63	77	104	97	91	86	73	79	78	255	292	249	103	158	94	230	299	265	-2.12324	6.66774e-27	2.98819e-26	down	0.24268	0.324191	0.408512
LOC110631692	75.347	51.2656	54.4042	2503.53	2395.68	2290.17	510.776	511.334	513.295	8.4075	7.8497	10.3325	44.627	39.2553	38.7628	2461.39	2653.1	2410.69	3327.09	3466.68	3206.55	3928	2836	2866	152174	179599	145082	32548	26112	27861	413	409	538	2359	2596	2120	131993	208930	138603	167129	177400	175091	5.18207	0	0	up	-2.38988	9.97898e-252	5.13954e-249
LOC110631693	0.8694	0.7464	0.6691	0.5965	0.6045	0.62	9.3408	9.585	9.9455	13.2652	12.4096	11.6443	1.1813	1.1727	1.197	1.2396	0.6267	0.981	0.2406	0.2559	0.2213	45	41	35	36	45	39	591	486	536	647	642	602	62	77	65	66	49	56	12	13	12	-0.459719	0.14119	0.166009	false	3.82701	4.07945e-105	3.33985e-103
LOC110631694	8.866	8.9628	8.6356	24.8953	19.8862	19.1732	12.4231	12.3533	11.5809	5.9192	4.9031	6.1869	8.3623	7.9211	8.3692	21.1038	22.0615	21.4082	22.6072	24.3816	25.2811	825	885	812	2701	2661	2168	1413	1126	1122	519	456	575	789	935	817	2020	3101	2197	2027	2227	2464	1.14536	8.44131e-20	3.00784e-19	up	-0.979682	1.96572e-16	1.56257e-15
LOC110631696	0.3789	0.1389	0.2916	3.2495	4.0399	4.1572	5.1489	5.372	5.2361	4.624	3.9172	4.4889	0.2699	0.0664	0.321	3.7242	4.0967	3.7408	3.6262	3.2809	3.0345	18	7	14	180	276	240	299	250	259	207	186	213	13	4	16	182	294	196	166	153	151	3.69708	6.78545e-33	3.5324e-32	up	0.299939	0.0331636	0.0567525
LOC110631698	0.4052	0.4231	0.3685	5.269	5.1097	4.2715	5.671	5.5114	5.4376	3.9165	4.0759	3.8374	0.5724	0.4403	0.6785	3.1725	3.516	3.9916	0.466	0.4239	0.46	37	41	34	561	671	474	633	493	517	337	372	350	53	51	65	298	485	402	41	38	44	3.48328	1.98896e-67	1.94485e-66	up	0.0193688	0.871271	0.902665
LOC110631702	93.0684	92.0651	96.9856	62.5401	54.6872	59.5163	52.1257	54.7473	51.3929	58.8366	59.0491	58.4686	72.1026	71.4686	69.8476	56.1452	58.6437	57.3825	55.0619	59.6864	58.1894	3903	4097	4110	3058	3298	3033	2672	2249	2244	2325	2475	2449	3066	3802	3073	2422	3715	2654	2225	2457	2556	-0.805735	6.60134e-20	2.36094e-19	false	-0.32181	0.000192094	0.000507313
LOC110631704	5.3357	6.0497	5.9275	3.7668	2.8137	2.6991	4.7168	5.4184	5.4567	10.7301	9.9011	10.0201	6.0271	6.092	5.3265	3.6337	3.9343	4.067	2.405	2.6369	2.8905	571	687	641	470	433	351	617	568	608	1082	1059	1071	654	827	598	400	636	480	248	277	324	-1.02865	3.32022e-11	8.02522e-11	down	0.583779	0.000116887	0.00031877
LOC110631705	29.7698	29.4705	27.769	20.6032	23.8103	24.2355	33.0982	31.8291	32.6334	16.026	14.7332	14.9313	34.0091	32.4702	35.0009	29.0687	29.2817	28.4746	37.8152	40.8518	40.4185	1585	1665	1494	1279	1823	1568	2154	1660	1809	804	784	794	1836	2193	1955	1592	2355	1672	1940	2135	2254	-0.475742	7.07431e-09	1.48407e-08	false	0.347517	1.20325e-05	3.77786e-05
LOC110631706	1.6349	1.8616	1.146	0.409	0.4737	0.5325	0.8359	1.0779	0.7851	0.506	0.443	0.341	1.8475	1.423	1.883	1.0596	1.1274	0.8338	0.7776	1.0756	0.8455	48	58	34	14	20	19	30	31	24	14	13	10	55	53	58	32	50	27	22	31	26	-1.84784	1.02493e-06	1.87487e-06	down	0.767722	0.0621776	0.0989776
LOC110631709	37.16	41.4897	38.4635	9.1172	10.5713	11.2408	14.6598	16.6249	15.5176	9.8396	7.8071	9.9447	5.6131	6.0643	6.3527	1.7491	2.2607	2.2807	1.7911	2.0387	1.9281	2024	2398	2117	579	828	744	976	887	880	505	425	541	310	419	363	98	186	137	94	109	110	-2.05518	3.83693e-108	6.35773e-107	down	0.436945	1.54914e-05	4.78702e-05
LOC110631710	12.2793	12.6714	12.083	6.6239	8.6259	8.2074	20.4894	19.243	19.5717	12.7662	11.3826	12.6281	11.0827	9.2639	10.8308	4.5373	4.7817	4.2445	11.6336	10.7123	10.941	884	968	879	556	893	718	1803	1357	1467	866	819	908	809	846	818	336	520	337	807	757	825	-0.792699	6.57189e-14	1.82963e-13	false	1.17832	4.30213e-32	6.70701e-31
LOC110631711	0.8818	0.8309	0.7743	0.5965	0.3541	0.3986	1.0973	0.8114	1.2763	0.9358	0.5467	0.5347	0.5634	0.4993	0.5801	0.326	0.2549	0.2928	0.4124	0.3796	0.3676	71	71	63	56	41	39	108	64	107	71	44	43	46	51	49	27	31	26	32	30	31	-1.01666	0.000612619	0.000922586	down	1.08317	0.000241484	0.000628146
LOC110631712	12.0789	13.3167	13.1533	17.6194	17.6262	18.0762	19.5348	20.5675	17.0883	11.334	9.9856	10.9963	17.3628	18.7498	20.3378	24.5052	25.872	24.6107	22.3608	23.9455	24.2663	518	606	570	881	1087	942	1024	864	763	458	428	471	755	1020	915	1081	1676	1164	924	1008	1090	0.334921	0.000500979	0.000760165	false	-0.0599668	0.539101	0.620323
LOC110631714	0.4266	0.3618	0.1689	2.0123	2.5215	2.3169	0.6631	0.1742	0.6555	0.2264	0.3415	0.299	0.9256	0.7398	1.2199	3.3591	3.2193	2.7462	12.3959	16.4706	13.0326	10	9	4	55	85	66	19	4	16	5	8	7	22	22	30	81	114	71	280	379	320	2.70624	5.95499e-10	1.33719e-09	up	-2.33462	5.36085e-09	2.4493e-08
LOC110631716	1.642	1.5761	1.3541	5.2681	5.2653	4.7545	4.7018	5.122	5.6659	3.7757	4.3507	3.8513	1.0796	1.7019	1.4927	5.8531	6.1296	5.6936	3.0138	3.3301	3.8176	108	110	90	404	498	380	378	330	388	234	286	253	72	142	103	396	609	413	191	215	263	1.61047	2.52231e-24	1.04936e-23	up	-0.144608	0.251197	0.329795
LOC110631723	19.9178	20.2825	19.862	7.7671	8.9282	9.1977	10.4803	9.1086	9.5054	8.0091	9.1184	9.4689	13.6326	12.0943	12.821	12.1472	14.4377	12.9234	8.3576	8.7588	10.1236	2085	2253	2101	948	1344	1170	1341	934	1036	790	954	990	1447	1606	1408	1308	2283	1492	843	900	1110	-1.34775	2.90388e-64	2.71768e-63	down	0.00968876	0.918552	0.938916
LOC110631725	2.8088	3.5906	3.263	10.7044	12.9932	12.6425	9.911	9.6495	10.439	11.5865	11.9499	10.1729	3.1555	2.8689	2.7938	10.8274	10.9302	10.3644	5.171	4.7774	5.5498	115	156	135	511	765	629	496	387	445	447	489	416	131	149	120	456	676	468	204	192	238	1.77565	4.74108e-35	2.58944e-34	up	-0.436808	5.96889e-05	0.000169538
LOC110631726	4.7501	4.6226	5.0461	6.1693	6.984	7.3553	10.0564	9.1246	11.1357	8.8066	8.0893	9.6478	3.2124	3.0874	2.8646	6.842	7.7781	8.1571	3.9237	3.6146	3.0728	245	253	263	371	518	461	634	461	598	428	417	497	168	202	155	363	606	464	195	183	166	0.374454	0.00288292	0.00409194	false	0.404593	0.000597792	0.00145902
LOC110631727	0.6581	0.8621	0.8339	0.2409	0.1507	0.2245	1.3459	1.3764	1.1562	0.3662	0.3453	0.3053	0.3087	0.2467	0.283	0.0468	0.1009	0.0873	0.2165	0.2534	0.2145	82	114	105	35	27	34	205	168	150	43	43	38	39	39	37	6	19	12	26	31	28	-2.07715	3.10895e-13	8.35802e-13	down	2.50663	1.20532e-24	1.41849e-23
LOC110631728	2.2109	2.8914	2.56	2.5154	2.6147	2.1412	12.7844	13.7572	13.3042	11.4444	12.2643	12.5739	2.6106	3.0471	2.5519	1.6522	1.9316	1.6365	0.3278	0.3218	0.201	147	204	172	195	250	173	1039	896	921	717	815	835	176	257	178	113	194	120	21	21	14	-0.206954	0.241226	0.27388	false	2.29034	1.23266e-85	7.16991e-84
LOC110631730	152.591	147.66	138.601	63.9606	69.4161	74.0721	15.8829	15.8493	16.5777	35.3972	36.6942	35.8507	113.405	118.71	112.915	10.7018	8.0598	8.2998	0.7451	0.8533	0.8853	5101	5238	4682	2493	3337	3009	649	519	577	1115	1226	1197	3844	5034	3960	368	407	306	24	28	31	-1.21466	1.02437e-61	9.27614e-61	down	-2.26224	5.9103e-165	1.13892e-162
LOC110631731	1.2524	1.6947	2.0974	1.6525	2.0991	1.6384	4.2823	3.7372	3.7319	1.8403	1.7671	1.8969	2.787	2.9112	4.5915	1.0302	0.7015	0.5532	0.4666	0.916	0.4292	39	56	66	60	94	62	163	114	121	54	55	59	88	115	150	33	33	19	14	28	14	-0.036249	0.899538	0.911986	false	0.961458	5.33726e-06	1.76334e-05
LOC110631733	3.3797	3.2704	2.8507	34.5502	34.0387	33.804	27.9465	28.4353	28.2339	24.6015	25.8039	24.9585	2.9528	2.6464	3.4161	18.4786	20.4966	19.4972	1.789	2.2646	2.1872	149	153	127	1776	2158	1811	1506	1228	1296	1022	1137	1099	132	148	158	838	1365	948	76	98	101	3.29813	1.23084e-183	4.1247e-182	up	-0.43663	6.39833e-09	2.89946e-08
LOC110631734	61.4969	63.0779	61.9339	2.1623	1.9938	1.5052	0.5662	0.3028	0.095	2.5182	2.4236	3.3162	23.8893	29.6563	23.6078	2.1146	2.1926	1.7033	0.6156	1.0072	1.0855	1244	1354	1266	51	58	37	14	6	2	48	49	67	490	761	501	44	67	38	12	20	23	-5.17387	9.25092e-250	4.79252e-248	down	-2.68379	1.151e-07	4.59023e-07
LOC110631735	26.9074	29.5894	29.5512	7.2759	6.3019	6.3077	14.3053	16.0983	14.6471	63.2971	64.2292	66.3914	22.7373	24.5474	24.2402	7.4322	8.3249	8.3437	9.0528	9.5372	9.1475	1348	1573	1496	425	454	384	876	790	764	2988	3216	3322	1155	1560	1274	383	630	461	437	469	480	-2.24584	1.13866e-92	1.5599e-91	down	1.0177	7.17895e-19	6.54937e-18
LOC110631738	52.6768	52.941	51.4678	42.34	54.1831	56.6811	57.4693	56.1806	61.3543	46.0403	51.527	49.4269	57.7583	53.4693	60.5271	22.65	19.659	20.8369	26.6241	25.9405	24.8877	1655	1765	1634	1551	2448	2164	2207	1729	2007	1363	1618	1551	1840	2131	1995	732	933	722	806	800	819	-0.172063	0.0875199	0.10581	false	0.0339616	0.738619	0.796061
LOC110631740	1.5957	2.2209	1.6763	0	0	0	0	0	0.0472	0.0261	0.0246	0.0492	1.4042	1.1805	1.0998	0.1909	0.0975	0.3339	0.051	0.025	0.0703	65	96	69	0	0	0	0	0	2	1	1	2	58	61	47	8	6	15	2	1	3	-9.13893	5.6549e-14	1.57963e-13	down	NA	NA	NA
LOC110631741	0.6875	0.8998	1.0394	1.6052	1.3811	1.2887	2.2811	2.281	2.9714	1.2971	1.4331	1.7973	0.8664	0.7076	0.6735	2.395	3.11	2.1645	2.4972	2.7432	1.8415	36	50	55	98	104	82	146	117	162	64	75	94	46	47	37	129	246	125	126	141	101	0.570317	0.0351056	0.0445217	false	0.655466	0.00168952	0.00381408
LOC110631742	1.4493	1.2952	1.5827	0	0	0	0	0	0	0	0	0	1.1336	1.3395	1.0242	0	0	0	0	0.0255	0	58	55	64	0	0	0	0	0	0	0	0	0	46	68	43	0	0	0	0	1	0	-8.76829	7.05958e-13	1.86188e-12	down	NA	NA	NA
LOC110631743	11.9903	11.9677	11.7381	20.5674	27.5692	34.588	55.0066	50.41	59.6859	42.9635	43.0208	38.3385	10.7444	9.8079	11.4907	26.6344	25.7333	28.6411	5.7535	6.1076	5.7853	186	197	184	372	615	652	1043	766	964	628	667	594	169	193	187	425	603	490	86	93	94	1.07411	7.37003e-10	1.64665e-09	up	0.84102	2.88556e-08	1.22861e-07
LOC110631745	28.9567	30.6891	31.5331	13.7745	14.1418	12.738	16.7494	14.7194	16.0988	16.4634	14.7172	16.0116	28.6759	29.0292	27.8299	15.9624	16.384	14.2987	12.0703	15.2638	15.4966	1693	1904	1863	939	1189	905	1197	843	980	907	860	935	1700	2153	1707	960	1447	922	680	876	949	-1.29692	5.28122e-46	3.62661e-45	down	0.0657109	0.496151	0.580235
LOC110631747	0.72	1.1254	0.8168	0.0151	0.0244	0	0.819	1.2191	0.7422	1.8452	1.4057	1.7232	1.299	1.066	1.2053	0	0.0465	0.0159	0	0	0	41	68	47	1	2	0	57	68	44	99	80	98	75	77	72	0	4	1	0	0	0	-6.14848	1.3828e-11	3.41581e-11	down	5.91263	7.72337e-11	4.21948e-10
LOC110631748	1.9067	1.4445	1.9979	0.0321	0.026	0	1.6516	1.2976	1.6158	3.2931	2.394	2.3956	0.3687	0.5894	0.6058	0	0	0.0339	0.1552	0	0	51	41	54	1	1	0	54	34	45	83	64	64	10	20	17	0	0	1	4	0	0	-6.64333	8.02899e-10	1.79093e-09	down	6.12413	1.75928e-08	7.63993e-08
LOC110631750	2.4091	3.8628	2.9889	4.8416	2.6754	3.1661	4.2654	2.7163	2.9009	3.358	3.8854	4.716	1.9149	2.6928	2.6048	1.0137	1.214	0.7173	0.8209	1.0989	0.3776	67	114	84	157	107	107	145	74	84	88	108	131	54	95	76	29	51	22	22	30	11	0.077069	0.787911	0.811167	false	-0.271438	0.32536	0.409766
LOC110631751	25.8855	27.5533	27.0036	7.6141	6.7584	7.075	14.0767	15.741	15.7182	11.467	12.3771	12.0931	26.5773	28.6843	26.9567	6.2685	7.5396	6.588	5.6371	5.6645	5.9554	2216	2503	2336	760	832	736	1473	1320	1401	925	1059	1034	2307	3115	2421	552	975	622	465	476	534	-2.03949	1.29911e-107	2.1372e-106	down	0.924138	7.57676e-21	7.55995e-20
LOC110631752	0.4776	0.5465	0.844	9.3332	6.4287	6.9901	4.7723	4.4576	4.3576	4.7426	5.5634	4.5084	1.6485	1.6673	1.6584	14.1607	12.6465	13.8881	3.2571	2.8845	2.5078	14	17	25	319	271	249	171	128	133	131	163	132	49	62	51	427	560	449	92	83	77	3.47862	2.85301e-32	1.46357e-31	up	-0.905667	1.31037e-06	4.66961e-06
LOC110631755	0.267	0.5032	0.6165	0.0763	0.0619	0.0732	0.5097	0.2726	0.5129	1.1335	0.7569	1.0693	0.4389	0.7016	0.3394	0.2163	0.1178	0.2421	0.508	0.4534	0.4249	6	12	14	2	2	2	14	6	12	24	17	24	10	20	8	5	4	6	11	10	10	NA	NA	NA	NA	NA	NA	NA
LOC110631756	8.7361	8.7245	8.3393	11.4048	11.5722	11.1496	22.4375	20.9347	20.9766	3.4255	3.1328	3.7929	6.1378	6.9478	6.5403	5.5617	5.4507	4.7317	16.789	18.1739	17.2164	452	479	436	688	861	701	1419	1061	1130	167	162	196	322	456	355	296	426	270	837	923	933	0.271472	0.0069553	0.00950654	false	0.754508	5.09886e-18	4.43598e-17
LOC110631757	5.1927	6.1711	5.3919	13.0317	11.9536	11.9986	13.3515	14.1536	11.5225	7.0582	8.6251	7.504	5.0959	5.3639	5.9738	15.4179	14.2245	13.8235	32.3342	29.2386	27.6943	203	256	213	594	672	570	638	542	469	260	337	293	202	266	245	620	840	596	1218	1122	1134	1.00991	1.87365e-14	5.3621e-14	up	-0.0842095	0.471723	0.557119
LOC110631761	32.6059	33.0546	33.7244	38.7894	40.1166	34.7755	38.0571	38.9535	39.5427	55.4037	51.2817	49.2294	57.4753	59.6597	56.7172	32.6892	34.0052	28.8865	27.6777	25.0225	26.7166	1439	1548	1504	1996	2546	1865	2053	1684	1817	2304	2262	2170	2572	3340	2626	1484	2267	1406	1177	1084	1235	0.0628387	0.493481	0.531121	false	-0.126402	0.142607	0.203385
LOC110631763	6.2464	5.8525	6.2887	5.0786	6.0762	7.4282	9.9103	9.3624	9.5366	12.9707	12.4815	13.683	5.8577	6.5608	5.5067	9.4773	9.9434	9.0849	6.951	6.5658	7.1357	346	344	352	328	484	500	671	508	550	677	691	757	329	461	320	540	832	555	371	357	414	-0.121097	0.398546	0.436157	false	0.475225	0.000300928	0.000771927
LOC110631764	3.7236	3.984	3.6572	1.1286	1.1097	1.3363	4.2145	3.9442	3.899	3.5952	3.7256	3.9244	9.9401	7.813	8.2729	1.3064	1.5939	1.3962	2.4988	2.8522	2.0582	133	151	132	47	57	58	184	138	145	121	133	140	360	354	310	48	86	55	86	100	77	-1.80531	3.22201e-17	1.04178e-16	down	1.59795	1.77775e-14	1.25488e-13
LOC110631765	301.573	314.072	322.915	10.3216	10.7598	10.9033	5.5323	5.0547	4.6234	6.0574	5.6879	6.1279	190.6	210.43	190.599	11.7885	10.8198	9.7688	48.1263	48.6435	49.3728	13156	14539	14235	525	675	578	295	216	210	249	248	267	8431	11645	8723	529	713	470	2023	2083	2256	-5.00827	0	0	down	-1.23031	4.24942e-25	5.09409e-24
LOC110631766	1.7352	2.044	1.1959	0.4518	0.6249	0.408	1.2168	1.4234	1.3094	1.6771	1.5811	1.6752	1.4668	2.2472	1.7426	0.5422	0.5949	0.4495	1.4471	0.947	1.1537	56	70	39	17	29	16	48	45	44	51	51	54	48	92	59	18	29	16	45	30	39	-1.86892	3.64021e-07	6.8743e-07	down	1.2394	0.000513311	0.00126561
LOC110631768	35.3866	35.027	37.8359	36.8406	45.7068	49.3277	31.5441	29.0607	32.898	99.7684	99.7335	95.9781	38.0489	35.6862	35.4955	37.5061	36.6941	36.4088	2.4019	3.4895	2.6736	1529	1606	1652	1856	2840	2590	1666	1230	1480	4062	4307	4142	1667	1956	1609	1667	2395	1735	100	148	121	0.148527	0.146562	0.17196	false	-0.653714	3.00557e-10	1.55675e-09
LOC110631770	6.857	7.0735	6.5386	2.5694	2.5809	2.6296	3.8533	4.4005	4.268	32.9585	30.8231	33.2436	7.9115	8.3968	8.297	2.1357	2.3137	1.8411	0.1382	0.2543	0.1748	412	451	397	180	223	192	283	259	267	1866	1851	1995	482	640	523	132	210	122	8	15	11	-1.52899	1.09836e-33	5.81513e-33	down	0.524151	0.00018861	0.000498765
LOC110631771	3.3347	2.8283	2.7107	4.9233	6.1286	5.9392	7.5608	7.0274	6.8403	4.3984	5.0524	4.7935	2.6545	2.5349	2.4521	4.7238	5.2193	4.881	3.5349	2.7177	3.3884	140	126	115	241	370	303	388	289	299	174	212	201	113	135	108	204	331	226	143	112	149	0.804643	8.54133e-07	1.57032e-06	false	0.175062	0.180292	0.248668
LOC110631774	3.1122	3.0319	2.8459	4.2122	3.2326	3.1338	9.0349	7.9361	9.1313	6.1737	6.0307	6.7447	6.838	7.5568	6.3962	3.6766	3.1295	3.3101	0.8177	0.8696	1.1033	237	245	219	374	354	290	841	592	724	443	459	513	528	730	511	288	360	278	60	65	88	0.105665	0.527321	0.564404	false	1.14098	1.70879e-15	1.28157e-14
LOC110631778	0.3308	0.3117	0.3637	0.4728	0.5111	0.6653	1.1726	1.088	1.0942	1.3651	0.809	1.251	1.341	1.1009	1.6464	0.7503	0.9975	1.1996	0.2288	0.2621	0.7368	9	9	10	15	20	22	39	29	31	35	22	34	37	38	47	21	41	36	6	7	21	NA	NA	NA	NA	0.868693	0.024661	0.0435112
LOC110631779	15.1394	15.843	16.9237	0.0191	0.0155	0	0	0	0.0428	0	0	0	8.334	7.9271	10.1378	0.065	0.1771	0.0404	0	0.1817	0.1277	679	754	767	1	1	0	0	0	2	0	0	0	379	451	477	3	12	2	0	8	6	-10.5527	9.01788e-25	3.79772e-24	down	NA	NA	NA
LOC110631780	26.6925	27.849	26.5876	7.1027	6.3287	6.6859	3.1665	3.3995	2.9304	7.4011	8.1115	8.2741	17.4524	18.6369	17.0509	9	9.4874	9.5167	4.9215	4.8489	4.3611	1531	1695	1541	475	522	466	222	191	175	400	465	474	1015	1356	1026	531	822	602	272	273	262	-2.14502	1.84406e-110	3.14089e-109	down	-1.24489	6.91087e-21	6.91014e-20
LOC110631781	15.1368	15.5702	16.2743	2.7505	3.0329	3.4625	8.4586	7.7002	8.3287	10.6731	10.3705	10.3005	20.0141	19.3955	18.0234	0.4489	0.5944	0.3257	0	0	0.196	590	644	641	125	170	164	403	294	338	392	404	401	791	959	737	18	35	14	0	0	8	-2.47995	2.11849e-83	2.55862e-82	down	1.24699	4.95009e-18	4.31317e-17
LOC110631783	21.1708	21.0131	21.8249	24.4277	24.8686	24.491	27.8367	23.9449	26.419	43.4483	44.3151	42.6983	22.3812	25.7903	23.2579	31.6863	31.0349	32.1499	56.2401	53.252	50.6908	695	732	724	935	1174	977	1117	770	903	1344	1454	1400	745	1074	801	1070	1539	1164	1779	1716	1743	0.0727114	0.412059	0.449765	false	-0.0758453	0.413798	0.499452
LOC110631785	0.612	0.447	0.3634	1.0105	0.9895	1.0451	1.5021	1.6401	1.837	1.6563	1.5768	2.0222	1.0563	1.0494	1.196	1.4429	1.7422	1.4012	0.5875	0.3429	0.5551	40	31	24	77	93	83	120	105	125	102	103	132	70	87	82	97	172	101	37	22	38	0.967084	0.00101547	0.00150098	false	0.547694	0.0072804	0.0145737
LOC110631786	0.6595	0.7129	0.4223	2.2126	2.1447	2.3624	0.9839	1.5841	1.3227	1.3175	1.3197	1.34	0.4017	0.3517	0.6471	1.8668	2.1573	1.7588	1.3085	1.2647	1.463	34	39	22	133	159	148	62	80	71	64	68	69	21	23	35	99	168	100	65	64	79	1.76999	1.1339e-11	2.8133e-11	up	-0.957699	1.32338e-05	4.13402e-05
LOC110631788	7.0575	6.5555	6.7588	1.3668	1.7766	1.9776	6.3946	6.5592	6.5111	1.4765	1.6704	1.4183	3.6423	3.1905	3.014	0.1967	0.1675	0.1376	0.1838	0.0515	0	279	275	270	63	101	95	309	254	268	55	66	56	146	160	125	8	10	6	7	2	0	-2.12472	7.10434e-35	3.86184e-34	down	1.76491	5.8742e-25	7.00625e-24
LOC110631789	3.9779	2.9611	3.8373	1.0608	1.0228	1.2929	0.8204	1.5356	0.7705	0.745	0.4013	0.8702	4.2528	4.875	4.0148	2.2423	2.4563	2.546	4.4058	3.5417	4.085	119	94	116	37	44	47	30	45	24	21	12	26	129	185	126	69	111	84	127	104	128	-1.81035	8.07699e-13	2.12365e-12	down	-0.279008	0.440551	0.526272
LOC110631790	7.2036	7.7537	5.1691	8.7842	7.0985	6.5742	21.5343	18.8204	19.51	11.6303	12.1263	12.1687	7.037	8.047	6.118	5.3435	5.0852	5.2315	6.0587	5.6692	4.8892	211	241	153	300	299	234	771	540	595	321	355	356	209	299	188	161	225	169	171	163	150	0.0295072	0.880354	0.894904	false	1.25333	6.93885e-19	6.33645e-18
LOC110631791	60.7201	61.275	63.1948	11.0362	13.9165	12.9288	6.7664	7.4445	7.0571	1.4303	1.293	1.3309	80.1847	82.4166	85.8764	4.4689	3.9476	3.9673	47.2667	49.7463	54.3579	3289	3522	3459	697	1084	851	448	395	398	73	70	72	4404	5663	4880	249	323	237	2467	2645	3084	-2.4227	6.14929e-167	1.79331e-165	down	-0.994236	1.5143e-19	1.43272e-18
LOC110631794	1.0747	0.7234	1.1395	0	0	0.0316	35.5133	40.1224	41.508	90.3848	86.0585	96.4542	3.2932	3.1467	3	0	0	0	0.1195	0.2346	0	28	20	30	0	0	1	1131	1024	1126	2219	2241	2510	87	104	82	0	0	0	3	6	0	-6.62788	2.0079e-07	3.85065e-07	down	11.6518	6.95207e-23	7.62118e-22
LOC110631795	9.2056	7.3688	6.9291	5.4566	5.0915	5.4696	4.9142	4.209	5.3254	13.0888	12.1622	12.5263	11.5325	10.7032	11.6545	5.874	5.8117	5.1564	2.9878	2.4984	2.7147	259	220	197	179	206	187	169	116	156	347	342	352	329	382	344	170	247	160	81	69	80	-0.685457	3.3761e-05	5.58207e-05	false	-0.306856	0.0677056	0.106651
LOC110631796	15.674	14.5037	14.5492	89.4467	84.7186	85.4236	63.5521	62.8468	59.0886	11.3474	10.2524	9.4483	8.7476	8.7802	9.3041	121.586	104.969	117.662	100.122	99.6032	98.1775	387	380	363	2575	3008	2563	1918	1520	1519	264	253	233	219	275	241	3088	3915	3204	2382	2414	2539	2.40609	2.13264e-141	4.88123e-140	up	-0.646533	3.50694e-16	2.75336e-15
LOC110631798	2.3123	2.702	2.1052	0.1322	0.1072	0.1269	0.454	0.3777	0.533	0.0982	0.1542	0.2469	0.7297	0.875	0.9698	0	0	0	0.064	0.0314	0.0883	75	93	69	5	5	5	18	12	18	3	5	8	24	36	33	0	0	0	2	1	3	-4.42463	7.57846e-22	2.90244e-21	down	NA	NA	NA
LOC110631799	0.555	0.4184	0.6774	5.3474	5.8667	5.3896	2.225	2.6253	2.772	2.0812	1.9622	2.9267	1.2042	0.9918	1.0934	0.6475	0.6736	0.6207	0.0576	0.0942	0.3356	30	24	37	337	456	354	147	139	156	106	106	158	66	68	62	36	55	37	3	5	19	3.20152	5.07452e-50	3.75279e-49	up	-1.28881	5.3274e-19	4.89965e-18
LOC110631800	25.6941	21.0132	24.5868	0.8048	0.4972	0.1471	0.6215	0.5474	0.4292	4.4103	5.4993	5.4135	16.1295	14.8302	16.8247	0.4344	0.2367	0.6483	0.1391	0.2731	0.4266	575	499	556	21	16	4	17	12	10	93	123	121	366	421	395	10	8	16	3	6	10	-5.74335	1.15226e-26	5.12323e-26	down	NA	NA	NA
LOC110631801	2.1348	1.3412	1.4336	4.4248	3.3049	3.1371	4.4079	4.3587	5.1748	5.9607	5.7722	6.4123	1.5039	1.6629	1.8653	3.706	2.8265	4.1709	1.2133	1.0097	1.2617	84	56	57	203	187	150	212	168	212	221	227	252	60	83	77	150	168	181	46	39	52	1.02026	5.72476e-05	9.31594e-05	up	0.196581	0.294416	0.377543
LOC110631803	3.0594	2.9973	2.7578	2.1043	1.7905	2.1687	1.8586	2.1955	2.0074	7.3616	7.0616	8.6435	3.4355	3.1281	3.3782	2.1497	2.6469	2.005	0.7859	1.6047	1.1279	101	105	92	81	85	87	75	71	69	229	233	285	115	131	117	73	132	73	25	52	39	-0.675383	0.00170103	0.00246796	false	-0.161696	0.483177	0.568065
LOC110631804	0.3076	0.3221	0.2537	0.1466	0.1188	0.2391	0.3356	0.4187	0.2298	0.4534	0.5643	0.3764	0.6068	0.4446	0.4236	0.0498	0.0113	0.0465	0	0.0174	0	18	20	15	10	10	17	24	24	14	25	33	22	36	33	26	3	1	3	0	1	0	NA	NA	NA	NA	NA	NA	NA
LOC110631805	3.1555	3.0605	2.4389	0.3951	0.2723	0.1327	0.4899	0.5643	0.5752	0.1711	0.1844	0.0922	1.5446	1.9973	1.932	0.1343	0.0457	0.1044	0.2629	0.1173	0.2859	137	141	107	20	17	7	26	24	26	7	8	4	68	110	88	6	3	5	11	5	13	-3.56835	5.94952e-27	2.66911e-26	down	0.859337	0.075692	0.117738
LOC110631806	3.2335	3.4927	3.7131	4.0029	4.3486	4.3303	6.1392	5.7923	5.259	5.9081	6.6536	5.7877	9.1607	8.9335	9.1156	4.3	4.0893	3.7893	2.0419	2.5949	2.3153	212	243	246	306	410	345	492	372	359	365	436	379	609	743	627	290	405	274	129	167	159	0.147404	0.264547	0.298455	false	0.279357	0.0188324	0.0341987
LOC110631808	2.5472	2.0893	2.0773	5.1178	6.3636	5.9391	4.1099	3.9246	3.4885	4.7557	4.7904	4.7701	2.6749	2.6402	2.8776	4.6316	4.9026	4.8117	3.6471	2.9314	3.0624	108	94	89	253	388	306	213	163	154	190	203	202	115	142	128	202	314	225	149	122	136	1.2437	3.39417e-13	9.10758e-13	up	-0.755631	2.85202e-07	1.0916e-06
LOC110631809	38.6112	31.3661	34.8304	564.642	626.764	661.036	616.231	612.869	580.841	6.5234	7.6991	8.6617	40.9981	35.3193	34.8512	439.942	387.72	421.767	775.479	802.472	716.571	848	731	773	14459	19795	17642	16543	13185	13282	135	169	190	913	984	803	9939	12863	10216	16411	17300	16484	4.00997	0	0	up	-0.192948	0.00450255	0.00942465
LOC110631810	0.6026	0.7853	0.5836	0.7917	0.945	0.7913	1.0908	1.1386	1.3175	1.6055	1.3853	1.4376	0.9736	0.8287	0.6599	0.6232	0.7638	0.4301	0.5322	0.4441	0.5998	47	65	46	72	106	75	104	87	107	118	108	112	77	82	54	50	90	37	40	34	49	0.226375	0.382228	0.419656	false	0.323711	0.132693	0.191084
LOC110631812	5.6103	4.9666	5.4318	4.0619	4.3236	4.0772	12.5576	10.835	10.6603	8.6346	7.9462	8.6082	9.7727	9.056	7.686	3.4944	3.9874	3.7877	12.8296	11.0351	11.9416	231	217	226	195	256	204	632	437	457	335	327	354	408	473	332	148	248	172	509	446	515	-0.49275	0.000679202	0.00101896	false	1.29048	1.04666e-23	1.18405e-22
LOC110631813	25.3039	25.9561	25.0224	14.8363	13.7681	12.7918	14.381	14.4209	13.8005	10.3574	9.5781	9.9022	19.4526	21.4479	21.9675	12.4629	13.6258	11.6579	12.4912	12.604	14.4843	1356	1476	1355	927	1061	833	942	757	770	523	513	530	1057	1458	1235	687	1103	689	645	663	813	-1.01255	1.40071e-24	5.87074e-24	down	-0.120904	0.231575	0.307958
LOC110631814	26.0158	25.5475	25.668	18.8509	20.7714	18.2159	17.6832	18.1046	22.3607	9.8112	10.3963	10.273	26.5049	27.7759	27.653	18.8356	19.205	20.1416	23.513	24.4607	23.1224	999	1041	996	844	1147	850	830	681	894	355	399	394	1032	1353	1114	744	1114	853	870	922	930	-0.548703	2.49201e-09	5.37842e-09	false	-0.154325	0.180708	0.249157
LOC110631815	4.3484	4.1841	4.7562	4.2398	5.4907	5.1416	4.5499	4.4859	4.5062	2.2831	2.7479	2.7268	2.6634	3.5723	3.5559	2.3362	2.6817	2.4487	1.1163	0.4197	0.7429	190	194	210	216	345	273	243	192	205	94	120	119	118	198	163	105	177	118	47	18	34	0.0295385	0.846375	0.864302	false	-0.296107	0.0394898	0.0663401
LOC110631816	18.656	18.7997	17.4818	5.8291	4.0565	4.2797	4.5248	3.6798	3.6471	12.0603	11.8384	13.1688	18.3718	19.9778	17.678	3.7182	3.3517	3.6177	4.4548	4.3169	4.9388	678	725	642	247	212	189	201	131	138	413	430	478	677	921	674	139	184	145	156	154	188	-2.08693	4.54875e-41	2.83273e-40	down	-0.417208	0.0348977	0.0594186
LOC110631817	16.3293	17.3469	17.0184	7.8154	8.3854	8.2882	19.3007	17.999	19.1931	33.0595	31.0081	30.8463	21.3973	19.9841	21.1381	7.5043	8.013	7.5998	12.6804	12.7732	14.5434	715	806	753	399	528	441	1033	772	875	1364	1357	1349	950	1110	971	338	530	367	535	549	667	-1.18261	1.54663e-33	8.15665e-33	down	1.04569	5.39317e-28	7.21646e-27
LOC110631818	10.7954	10.6777	11.1397	22.4586	29.6176	28.9901	25.9218	24.9614	24.4767	21.1117	20.9747	22.929	10.1371	10.0958	9.3755	19.0162	21.1099	18.4391	6.1476	5.9971	5.9374	585	614	610	1419	2308	1909	1717	1325	1381	1078	1136	1241	557	694	533	1060	1728	1102	321	319	337	1.17793	3.9218e-27	1.76871e-26	up	-0.263439	0.00900583	0.0176509
LOC110631819	10.3223	10.5216	10.076	11.0513	10.4253	9.1301	6.7214	6.8639	7.7222	2.1425	2.0902	2.3377	7.739	8.6493	7.2958	7.0654	6.2988	6.4784	8.3442	8.7811	9.1846	588	636	580	734	854	632	468	383	458	115	119	133	447	625	436	414	542	407	458	491	548	-0.144818	0.21483	0.245807	false	-0.68599	2.03476e-08	8.7998e-08
LOC110631821	2.4587	2.6174	2.9739	1.7183	2.7547	2.9601	2.0488	3.0213	3.0612	0.4832	0.2278	0.4103	3.0984	2.9074	3.4287	1.505	1.9592	2.5597	4.2056	4.4994	3.8689	54	61	66	44	87	79	55	65	70	10	5	9	69	81	79	34	65	62	89	97	89	-0.250366	0.368141	0.40547	false	-0.0355889	0.900876	0.92541
LOC110631822	0.0813	0	0.0201	0.1917	0.3815	0.1003	0.0997	0.2074	0.1951	0.0431	0.1423	0.0407	0.1603	0	0.0194	0.4543	0.1749	0.479	2.3194	3.3324	3.2782	4	0	1	11	27	6	6	10	10	2	7	2	8	0	1	23	13	26	110	161	169	NA	NA	NA	NA	NA	NA	NA
LOC110631823	2.8149	6.2191	5.3236	0	0.0217	0	0.0256	0	0	0	0.0313	0.0313	14.2199	13.2895	16.2778	0	0	0	0	0	0	90	211	172	0	1	0	1	0	0	0	1	1	461	539	546	0	0	0	0	0	0	-9.21492	3.7343e-14	1.05337e-13	down	NA	NA	NA
LOC110631829	0.0571	0.0538	0.0565	0.0489	0	0	0.0934	0.2913	0.2192	0	0	0	0	0.045	0	0.111	0.1133	0.0517	1.3029	1.9766	1.4165	1	1	1	1	0	0	2	5	4	0	0	0	0	1	0	2	3	1	22	34	26	NA	NA	NA	NA	NA	NA	NA
LOC110631830	0.9757	0.5172	1.0661	9.327	7.7037	7.795	9.7449	8.1759	9.1953	7.3345	6.9149	6.9806	1.5636	1.3941	1.5888	7.9438	9.6482	8.5887	1.4134	1.3667	1.9407	48	27	53	535	545	466	586	394	471	340	340	343	78	87	82	402	717	466	67	66	100	3.15314	2.35933e-44	1.57212e-43	up	-0.0334426	0.79989	0.845687
LOC110631834	0.2494	0.2611	0.5759	0.0238	0.1542	0.0456	0.1133	0.2546	0.0798	7.5872	8.4839	7.7683	2.2136	2.4466	2.5621	0.0269	0	0	0.0288	0	0	9	10	21	1	8	2	5	9	3	258	306	280	81	112	97	1	0	0	1	0	0	NA	NA	NA	NA	NA	NA	NA
LOC110631837	1.0381	1.2682	1.1415	0.066	0.3208	0.0633	0.1887	0.1178	0.1477	0.3264	0.3078	0.385	0.5309	0.6365	0.3665	0.6728	0.3309	0.3138	3.5514	4.152	3.4873	27	35	30	2	12	2	6	3	4	8	8	10	14	21	10	18	13	9	89	106	95	-3.01934	5.58434e-07	1.0403e-06	down	NA	NA	NA
LOC110631838	2.7122	3.3712	2.4064	4.9131	4.2599	3.5596	4.0744	3.9623	4.4913	2.7543	2.9476	2.7858	2.8132	3.0781	4.346	6.5463	6.5164	6.2541	2.4265	2.5487	2.4332	116	153	104	245	262	185	213	166	200	111	126	119	122	167	195	288	421	295	100	107	109	0.45519	0.02616	0.0336912	false	-0.186683	0.276738	0.358264
LOC110631839	55.8023	53.2402	51.2092	55.1427	52.326	54.2496	53.2517	52.8978	53.0296	35.937	42.4812	42.7531	44.1636	43.2794	45.6253	47.1726	43.0216	47.2031	102.659	96.7836	87.8558	1610	1630	1493	1855	2171	1902	1878	1495	1593	977	1225	1232	1292	1584	1381	1400	1875	1502	2854	2741	2655	-0.118556	0.148213	0.173733	false	-0.184062	0.0154917	0.0287646
LOC110631841	0.0817	0.0898	0.1347	0.1634	0.1893	0.1344	0.3118	0.0973	0.183	0.4045	0.5447	0.6132	0.6175	0.6223	0.4411	0.3705	0.5586	0.2962	0.0706	0.2357	0.1299	6	7	10	14	20	12	28	7	14	28	40	45	46	58	34	28	62	24	5	17	10	NA	NA	NA	NA	NA	NA	NA
LOC110631842	6.9279	7.2861	8.0808	6.6312	7.2209	7.6986	7.8902	7.4828	7.6883	10.9859	10.5021	12.0381	6.5472	6.057	6.5884	6.2037	7.0657	5.6113	2.3521	2.4399	2.9772	431	481	508	481	646	582	600	456	498	644	653	748	413	478	430	397	664	385	141	149	194	-0.183233	0.106578	0.127341	false	-0.061404	0.547856	0.628152
LOC110631843	14.2182	14.4998	13.7732	13.8261	12.8349	13.7055	13.1066	14.3105	12.4699	7.828	7.8142	8.8555	15.0098	17.0231	17.1797	10.8372	11.2022	11.6512	12.9546	12.5467	12.045	426	461	417	483	553	499	480	420	389	221	234	265	456	647	540	334	507	385	374	369	378	-0.207041	0.0614822	0.0757055	false	-0.178646	0.114264	0.168326
LOC110631844	17.7727	18.6362	18.1386	3.654	3.3606	3.3751	1.7687	1.6716	1.8322	5.9048	6.2827	6.5894	22.9524	22.3316	22.1082	9.2571	9.4398	8.4034	8.1005	9.9599	11.0338	1118	1244	1153	268	304	258	136	103	120	350	395	414	1464	1782	1459	599	897	583	491	615	727	-2.52605	2.21271e-130	4.65136e-129	down	-1.13873	4.24531e-13	2.72815e-12
LOC110631845	4.8597	5.0342	3.9404	8.8027	8.4357	7.7644	13.1212	11.9043	13.5039	16.4697	16.3316	16.2066	3.9391	3.6166	3.7365	6.1189	6.8518	6.8395	7.854	7.4578	8.9489	393	432	322	830	981	763	1297	943	1137	1255	1320	1309	323	371	317	509	837	610	612	592	758	0.723395	1.66313e-08	3.4121e-08	false	0.46225	4.69127e-06	1.55809e-05
LOC110631846	28.299	28.5106	27.2401	29.2618	35.7383	35.2593	33.2678	30.2587	31.6116	4.3421	4.0027	4.0054	30.9355	30.5331	30.2897	12.4407	10.9846	12.0774	20.9711	22.6005	18.9668	1245	1331	1211	1501	2261	1885	1789	1304	1448	180	176	176	1380	1704	1398	563	730	586	889	976	874	0.120024	0.174103	0.201983	false	-0.234296	0.00911317	0.0178341
LOC110631848	0.0892	0.0981	0.1914	3.47	3.2997	3.1091	1.1804	1.1844	1.1143	0.5999	0.8334	0.417	0.1027	0.1055	0.0992	2.0245	2.4913	2.4412	0.3242	0.4091	0.5396	6	7	13	272	319	254	97	78	78	38	56	28	7	9	7	140	253	181	21	27	38	4.57682	4.23338e-42	2.68842e-41	up	-1.66689	4.73719e-23	5.23363e-22
LOC110631849	73.0979	66.7031	66.2611	96.512	90.8756	98.853	97.0409	90.5159	88.0047	132.456	153.982	143.192	69.1159	66.754	66.8531	80.9599	58.7681	85.6702	84.2474	74.5781	70.4572	1357	1314	1243	2089	2426	2230	2202	1646	1701	2317	2857	2655	1301	1572	1302	1546	1648	1754	1507	1359	1370	0.342205	6.61669e-05	0.000107155	false	-0.215381	0.0083179	0.0164299
LOC110631850	0.7663	1.003	0.9269	0.2556	0.5921	0.7007	2.2291	2.5643	2.3308	0.1355	0.0852	0.2984	1.4276	1.074	1.4609	0.4139	0.2818	0.5018	1.5464	1.6482	1.1788	18	25	22	7	20	20	64	59	57	3	2	7	34	32	36	10	10	13	35	38	29	NA	NA	NA	NA	2.03437	5.28351e-08	2.1865e-07
LOC110631852	7.2348	7.2275	7.2608	3.7493	3.9822	3.7658	8.7633	8.9778	8.692	1.6821	1.7649	1.6381	25.4898	24.5061	23.5886	2.361	2.1832	2.2716	20.9597	20.0018	17.9638	283	300	287	171	224	179	419	344	354	62	69	64	1011	1216	968	95	129	98	790	768	736	-1.04996	1.69591e-14	4.86414e-14	down	1.03925	7.11653e-16	5.47798e-15
LOC110631853	16.2924	13.931	14.4231	92.769	88.9538	88.8828	53.6778	53.484	54.2933	53.2799	54.4501	52.5589	24.0249	23.9021	24.8082	96.8792	88.7828	98.1698	52.6699	56.1833	50.7145	626	568	560	4156	4915	4150	2521	2013	2172	1929	2091	2017	936	1165	1000	3829	5153	4160	1950	2119	2041	2.46898	1.48923e-156	3.96402e-155	up	-0.906922	9.91045e-37	1.79382e-35
LOC110631854	16.5787	16.987	15.0342	4.1364	3.7521	2.6542	3.6991	4.4927	4.2848	6.4299	7.2986	6.8207	12.0695	11.1683	13.0159	1.0842	1.5365	0.8746	2.2837	1.689	2.1296	550	598	504	160	179	107	150	146	148	201	242	226	406	470	453	37	77	32	73	55	74	-2.33304	4.13902e-44	2.74514e-43	down	0.0758691	0.715521	0.777049
LOC110631855	15.6997	16.2187	16.3881	17.4505	16.5292	16.366	10.7164	11.674	11.0015	21.7147	20.7402	20.3139	12.1265	12.8738	12.2126	9.797	10.216	10.0046	13.2966	11.5718	11.2098	821	900	866	1064	1243	1040	685	598	599	1070	1084	1061	643	854	670	527	807	577	670	594	614	-0.0721667	0.438282	0.476145	false	-0.755044	1.58965e-15	1.19697e-14
LOC110631856	2.3826	2.1433	2.958	1.4304	1.2954	1.4438	0.9569	0.8182	0.8738	0.8275	0.8669	0.8458	2.7984	2.4076	2.3331	1.1371	1.2475	1.0409	0.2248	0.4413	0.3309	110	105	138	77	86	81	54	37	42	36	40	39	131	141	113	54	87	53	10	20	16	-0.978306	9.85085e-06	1.69017e-05	false	-0.810079	0.00151216	0.00344804
LOC110631857	1.2649	1.6326	1.1429	2.4528	2.4286	2.3308	1.8672	1.4598	2.1393	1.0506	1.3207	1.239	1.1933	0.9755	0.9174	2.299	1.8386	2.7926	1.1986	0.5043	1.1552	46	63	42	104	127	103	83	52	81	36	48	45	44	45	35	86	101	112	42	18	44	0.702136	0.00418974	0.00585779	false	-0.55803	0.0128294	0.024304
LOC110631858	6.689	7.5643	10.1498	6.5018	10.931	13.7613	8.1173	5.4629	5.6749	5.4424	8.0311	3.7951	7.9162	9.052	9.989	22.4344	22.5834	23.7548	4.5122	3.7479	3.9381	60	72	92	68	141	150	89	48	53	46	72	34	72	103	94	207	306	235	39	33	37	0.213384	0.460995	0.498862	false	-0.844799	0.00348851	0.00746085
LOC110631859	0.8987	0.4903	0.6553	13.9145	15.3441	13.9348	64.2745	68.8809	68.2571	280.777	280.023	279.03	3.4986	1.4169	1.7809	9.3115	8.8771	8.7062	32.4717	33.4654	32.0172	38	22	28	686	933	716	3322	2853	3005	11187	11834	11784	150	76	79	405	567	406	1323	1389	1418	4.27527	6.514e-102	9.98035e-101	up	2.05914	3.68588e-146	5.61343e-144
LOC110631861	7.4079	8.3165	7.4265	3.7016	4.5691	5.0359	5.6389	4.9649	5.9085	6.0159	6.1873	6.3205	8.3223	6.0428	7.798	3.9139	4.8187	4.7018	4.1114	2.4937	2.4907	230	274	233	134	204	190	214	151	191	176	192	196	262	238	254	125	226	161	123	76	81	-0.933592	3.84055e-09	8.18597e-09	false	0.153309	0.363516	0.449508
LOC110631862	5.6453	5.4279	5.2658	15.0161	15.8356	14.4864	15.1194	13.7459	14.9107	19.9773	21.6394	20.4511	5.5488	5.7734	5.9993	6.3039	7.3482	6.5714	2.197	2.6813	2.6038	296	302	279	918	1194	923	969	706	814	987	1134	1071	295	384	330	340	582	380	111	138	143	1.34087	4.75593e-36	2.65926e-35	up	-0.21122	0.0218887	0.0391021
LOC110631863	37.7779	34.8029	32.4676	139.483	119.494	127.281	48.8314	46.8676	48.4871	101.879	93.3942	92.9489	54.9673	54.7096	57.9713	230.073	191.998	236.041	77.2406	71.9099	69.4396	669	654	581	2880	3043	2739	1057	813	894	1700	1653	1644	987	1229	1077	4191	5136	4610	1318	1250	1288	1.7488	9.80401e-60	8.57908e-59	up	-1.58408	6.67584e-62	2.41824e-60
LOC110631864	5.9029	6.5659	4.4051	16.018	12.7182	13.0598	5.3834	5.9273	6.5988	10.475	9.8757	9.5918	12.8838	14.4177	9.8697	29.9155	33.3757	33.7807	7.3312	6.8022	6.5595	61	72	46	193	189	164	68	60	71	102	102	99	135	189	107	318	521	385	73	69	71	1.17731	3.73322e-07	7.04548e-07	up	-1.38735	3.44351e-11	1.93081e-10
LOC110631865	0.318	0.2757	0.3021	0.2618	0.3096	0.4919	0.718	0.6362	0.6963	0.8099	0.878	0.9296	0.276	0.3008	0.4486	0.136	0.3368	0.2076	0.0924	0.1814	0.17	25	23	24	24	35	47	69	49	57	60	69	73	22	30	37	11	40	18	7	14	14	0.108448	0.782942	0.806718	false	0.794301	0.0118734	0.0226781
LOC110631866	11.2415	12.7125	11.8986	6.6233	9.5847	8.728	13.6753	16.7152	14.3647	8.1955	8.7047	9.934	13.1112	11.559	11.0882	10.2633	10.6452	10.06	18.1086	16.1826	17.1255	230	276	246	158	282	217	342	335	306	158	178	203	272	300	238	216	329	227	357	325	367	-0.657046	4.88599e-05	7.98491e-05	false	0.680601	1.65761e-05	5.10161e-05
LOC110631867	1.5898	1.148	1.5937	12.3603	14.1855	15.3428	19.2901	19.2652	21.4169	9.3783	9.8333	9.0338	2.3417	1.6439	2.2042	8.1091	8.8297	7.9939	20.6134	19.4355	18.4704	77	59	78	698	988	903	1142	914	1080	428	476	437	115	101	112	404	646	427	962	924	937	3.14168	2.00149e-86	2.52121e-85	up	0.358235	0.000301159	0.000772449
LOC110631868	1.304	1.0416	1.0692	9.714	13.4983	15.6058	6.0656	6.4532	5.9639	2.715	2.8455	2.6609	2.9395	2.5063	2.9476	25.2692	24.0394	24.7508	7.1789	7.0091	6.1537	105	89	87	912	1563	1527	597	509	500	206	229	214	240	256	249	2093	2924	2198	557	554	519	3.36966	7.74267e-82	9.15522e-81	up	-1.22701	4.43649e-18	3.87519e-17
LOC110631872	0.0709	0.0446	0	0.5274	0.6907	0.7396	1.5672	1.6176	1.8172	0.1757	0.2366	0.071	0.1866	0.3356	0.6537	0.046	0.0157	0.0429	0.0736	0.0482	0.2032	3	2	0	26	42	38	81	67	80	7	10	3	8	18	29	2	1	2	3	2	9	3.94902	6.17109e-07	1.14625e-06	up	1.19063	1.5918e-05	4.9092e-05
LOC110631873	0.9336	1.0892	1.1438	8.2357	7.8831	8.024	7.6013	8.0329	7.5148	5.174	5.219	5.5044	1.0376	1.1098	1.3419	7.5055	7.5831	6.9735	2.5529	2.8381	2.7022	63	78	78	648	765	658	627	531	528	329	352	371	71	95	95	521	773	519	166	188	191	2.79755	1.82781e-74	1.96748e-73	up	-0.222177	0.0240039	0.0425001
LOC110631874	21.714	18.9066	20.2443	11.9012	14.4999	14.6035	9.6787	10.7942	10.2501	6.4346	7.0775	6.1199	17.0395	15.9517	16.469	5.511	6.8692	4.3579	6.4459	6.3777	6.8005	881	814	830	563	846	720	480	429	433	246	287	248	701	821	701	230	421	195	252	254	289	-0.703529	3.61831e-11	8.72738e-11	false	-0.577686	1.73335e-07	6.79218e-07
LOC110631875	0.5436	0.6905	0.4737	1.2164	1.2739	1.206	0.7735	0.7179	0.7719	1.0473	0.9933	0.8815	0.6644	0.8618	0.7604	0.5917	0.7785	0.8519	0.2269	0.2047	0.2426	92	124	81	240	310	248	160	119	136	167	168	149	114	185	135	103	199	159	37	34	43	0.980339	8.55007e-08	1.67747e-07	false	-0.867532	6.75844e-09	3.05434e-08
LOC110631876	5.7829	7.426	5.9534	0	0	0	0	0.0432	0	0	0	0	7.9177	8.1156	6.7238	0.3913	0.2103	0.1152	0.8574	0.4963	0.8292	273	372	284	0	0	0	0	2	0	0	0	0	379	486	333	19	15	6	39	23	41	-11.1539	7.40971e-21	2.74225e-20	down	NA	NA	NA
LOC110631877	1.049	0.9556	0.7267	9.1272	9.3376	8.9493	10.0318	14.0649	13.6132	15.1409	15.1843	15.6498	0.7932	0.8545	0.6333	9.0538	9.5296	9.5542	4.1492	4.1798	4.7963	90	87	63	913	1152	933	1052	1182	1216	1224	1302	1341	69	93	57	799	1235	904	343	352	431	3.19554	1.88671e-105	3.0143e-104	up	0.296934	0.0186412	0.0338949
LOC110631878	0.6699	1.1498	0.5919	1.7031	3.161	2.2444	1.5071	1.6608	1.6085	1.9804	2.3937	2.2277	1.1326	0.9241	1.2543	1.2792	2.0431	4.0783	1.7132	1.9742	2.444	28	51	25	83	190	114	77	68	70	78	100	93	48	49	55	55	129	188	69	81	107	1.422	1.40531e-05	2.38435e-05	up	-0.737061	0.00316023	0.00681901
LOC110631879	77.7971	74.4543	74.7938	128.357	141.908	140.633	135.045	136.408	138.942	143.231	138.129	146.006	69.5675	67.7034	67.9216	147.908	153.052	143.214	112.007	111.044	113.797	3473	3527	3374	6681	9110	7629	7369	5965	6458	6025	6163	6510	3149	3834	3181	6792	10321	7051	4818	4866	5321	0.722458	5.62813e-30	2.73111e-29	false	-0.161974	0.00725628	0.0145295
LOC110631881	0.6612	0.5885	0.6907	6.254	7.7275	7.3761	13.6292	12.5443	12.3664	7.2903	6.7629	6.4181	0.5434	0.6371	0.6653	4.9104	5.6054	4.6299	0.1525	0.2807	0.1228	36	34	38	397	605	488	907	669	701	374	368	349	30	44	38	275	461	278	8	15	7	3.32794	4.23591e-65	4.00696e-64	up	0.691667	1.00353e-10	5.4126e-10
LOC110631882	2.1628	2.6558	2.0106	4.2158	4.6487	4.7461	4.2894	4.282	4.4692	4.0341	3.4098	3.2153	12.0222	9.7647	9.6831	16.3107	16.834	17.1739	13.6033	12.6858	11.0126	33	43	31	75	102	88	80	64	71	58	52	49	186	189	155	256	388	289	200	190	176	0.860105	0.00153674	0.00223807	false	-0.222509	0.312506	0.396486
LOC110631883	0.2846	0.2554	0.1341	0.5114	0.4523	0.5464	0.6319	0.664	0.6377	0.5033	0.3932	0.692	0.4143	0.4273	0.4521	0.9485	1.5789	1.2041	0.2672	0.3175	1.048	21	20	10	44	48	49	57	48	49	35	29	51	31	40	35	72	176	98	19	23	81	1.0299	0.00976365	0.0131685	up	0.19831	0.477272	0.562476
LOC110631886	0.5354	0.2162	0.0757	0.2296	0.1064	0.0629	0.0313	0.1562	0	0.2029	0.3061	0.4212	7.3174	7.8087	7.9109	1.7475	1.0381	1.5605	1.8655	0.8182	1.1319	14	6	2	7	4	2	1	4	0	5	8	11	194	259	217	47	41	45	47	21	31	NA	NA	NA	NA	NA	NA	NA
LOC110631887	7.3197	6.3983	6.544	0.8716	0.9422	1.0544	0.4699	0.857	0.8912	1.3598	1.1199	1.5041	10.8356	10.4027	10.3745	0.272	0.2145	0.2671	0.0611	0.03	0.0703	497	461	449	69	92	87	39	57	63	87	76	102	746	896	739	19	22	20	4	2	5	-2.95441	1.45558e-82	1.73762e-81	down	-0.540352	0.0572878	0.0921326
LOC110631888	0.6145	0.9927	1.0859	1.2799	0.8241	0.6321	3.2138	3.2038	3.1406	3.9361	4.2159	4.5703	1.2337	1.0207	1.025	0.8961	1.5691	1.4924	0.2961	0.3801	0.5867	28	48	50	68	54	35	179	143	149	169	192	208	57	59	49	42	108	75	13	17	28	-0.105543	0.777258	0.801332	false	1.64383	9.60683e-11	5.19337e-10
LOC110631890	1.7551	1.5522	1.3093	2.0147	2.4972	2.2664	1.8334	2.784	1.9968	1.9485	2.3503	2.1897	0.9853	0.6173	0.7979	3.2549	2.8421	2.8155	1.7934	1.5404	1.9592	65	61	49	87	133	102	83	101	77	68	87	81	37	29	31	124	159	115	64	56	76	0.422898	0.0739944	0.0902055	false	-0.203459	0.372977	0.458823
LOC110631891	0.3977	0.4613	0.5449	0.4723	0.936	0.5538	0.926	0.9993	1.1165	0.2922	0.2449	0.3369	0.2715	0.2412	0.175	0.3271	0.8505	0.527	0.3492	0.374	0.3213	13	16	18	18	44	22	37	32	38	9	8	11	9	10	6	11	42	19	11	12	11	NA	NA	NA	NA	0.460796	0.223773	0.299128
LOC110631895	0	0.2232	0.0781	0.1354	0.3293	0.7795	0	0	0.3032	0	0	0	0	0.1244	0.0752	0.6906	0.418	0.7157	4.014	3.4578	2.713	0	3	1	2	6	12	0	0	4	0	0	0	0	2	1	9	8	10	49	43	36	NA	NA	NA	NA	NA	NA	NA
LOC110631896	2.1398	2.1606	2.4957	0.4588	2.0195	2.1383	2.1883	2.1845	2.7158	3.0009	4.4349	3.1372	5.502	3.8557	7.7946	4.9035	4.8568	4.6427	6.1864	6.9292	6.4208	28	30	33	7	38	34	35	28	37	37	58	41	73	64	107	66	96	67	78	89	88	-0.697091	0.155021	0.181223	false	0.460652	0.329855	0.414598
LOC110631897	2.2869	3.2852	3.0359	3.3965	4.1696	4.2229	5.1793	5.2671	4.6072	2.427	2.5951	2.8202	0.0825	0	0.0798	0.0542	0.0923	0.0253	0.0289	0.0284	0	82	125	110	142	215	184	227	185	172	82	93	101	3	0	3	2	5	1	1	1	0	0.318078	0.111952	0.133416	false	0.192119	0.226221	0.301959
LOC110631898	3.9954	3.1428	3.9865	5.409	5.5567	4.9454	4.8354	4.1799	5.2327	4.3102	4.1297	4.1655	1.1723	1.4577	0.4092	0.5778	1.0492	0.7485	1.9875	1.8501	0.6935	121	101	122	191	242	182	179	124	165	123	125	126	36	56	13	18	48	25	58	55	22	0.386182	0.0342995	0.0435696	false	-0.319579	0.052583	0.0852909
LOC110631899	2.383	2.4725	2.4535	1.3832	1.6069	1.1093	1.0831	1.4007	0.8323	0.9707	1.5173	1.0604	2.7063	3.112	2.6845	0.7956	0.5737	0.4365	0.6245	0.1962	0.3677	99	109	103	67	96	56	55	57	36	38	63	44	114	164	117	34	36	20	25	8	16	-0.962081	2.74949e-05	4.57819e-05	false	-0.473738	0.10169	0.152146
LOC110631900	54.6329	49.6568	53.183	86.7884	86.4105	78.3542	71.8478	67.9768	65.4646	52.8049	57.5477	50.9201	16.7536	16.2435	18.6915	27.0146	18.9166	27.0029	21.0035	19.5494	16.3687	1042	1005	1025	1930	2370	1816	1675	1270	1300	949	1097	970	324	393	374	530	545	568	386	366	327	0.545036	8.19812e-09	1.71274e-08	false	-0.454916	2.51019e-07	9.67167e-07
LOC110631902	0.6269	0.2177	0.4898	0.2264	0.2065	0.2172	0.4859	0.3705	0.6338	0.3151	0.4952	0.4625	0.781	0.3381	0.4403	0.866	0.83	1.4958	0.6164	0.7059	0.441	19	7	15	8	9	8	18	11	20	9	15	14	24	13	14	27	38	50	18	21	14	NA	NA	NA	NA	NA	NA	NA
LOC110631903	7.0476	6.7024	7.9341	5.4345	7.104	7.5555	7.141	6.5346	8.4456	3.2936	3.1052	3.3015	0.1913	0.1019	0.4314	0.1886	0.2568	0.0586	0.1342	0.527	0	109	110	124	98	158	142	135	99	136	48	48	51	3	2	7	3	6	1	2	8	0	-0.243957	0.222029	0.253413	false	-0.0207456	0.916908	0.937731
LOC110631912	0.5869	0.4022	0.792	1.899	1.8829	1.6245	1.855	1.5114	1.2298	1.0192	1.3879	1.2687	0.2105	0.4942	0.267	0.9984	1.4746	1.1731	0.9136	0.8832	0.6622	44	32	60	166	203	148	170	111	96	72	104	95	16	47	21	77	167	97	66	65	52	1.47328	1.58581e-08	3.25726e-08	up	-0.392113	0.0483843	0.0793024
LOC110631915	33.2864	35.1369	35.56	13.5739	17.1939	25.5382	18.5693	16.6743	16.4989	17.2742	21.4704	20.2444	24.3848	26.107	27.0043	23.5989	16.7784	23.1341	37.1169	33.9678	33.3389	591	662	638	281	439	551	403	290	305	289	381	359	439	588	503	431	450	453	635	592	620	-1.02507	1.18039e-08	2.44368e-08	down	-0.276012	0.143919	0.204977
LOC110631918	18.847	19.6827	17.2446	84.532	83.3205	80.2435	32.5567	32.1093	29.9123	7.3448	7.4811	8.6617	11.5181	10.8142	11.8982	75.3313	54.0796	69.6448	128.196	131.884	113.449	305	338	282	1595	1939	1578	644	509	504	112	121	140	189	222	202	1254	1322	1243	1999	2095	1923	2.02149	2.91234e-86	3.65933e-85	up	-1.55246	1.10012e-66	4.37684e-65
LOC110631919	18.4859	16.8095	17.1304	7.6144	10.1769	11.3093	24.9737	24.0035	24.5687	14.4987	16.3056	13.3537	16.792	15.116	17.389	16.0401	14.1431	15.4383	7.7833	7.5991	8.7858	456	440	427	219	361	339	753	580	631	337	402	329	420	473	450	407	527	420	185	184	227	-0.984425	7.72951e-12	1.93283e-11	false	1.17889	5.37543e-19	4.94222e-18
LOC110631920	1.5775	1.5452	1.5405	4.0588	3.3919	3.6894	18.3222	18.0743	19.058	12.9301	12.8757	13.6118	2.0061	2.3071	2.2555	0.1009	0.1511	0.0565	0.2369	0.0634	0.0198	76	79	75	228	235	216	1079	853	956	587	620	655	98	141	114	5	11	3	11	3	1	1.12419	3.54135e-09	7.56561e-09	up	2.15734	8.00501e-79	4.05649e-77
LOC110631921	1.2762	1.1393	0.8973	0.6337	0.2802	0.4975	1.7034	1.3371	1.6773	1.4613	2.5873	1.7148	6.7898	7.9423	7.7469	0.2612	0.1334	0.0609	0.244	0.1026	0.0962	38	36	27	22	12	18	62	39	52	41	77	51	205	300	242	8	6	2	7	3	3	-1.37278	0.00153459	0.00223514	down	1.59687	3.60965e-05	0.00010562
LOC110631922	0.4673	0.1887	0.0661	0.0573	0.2785	0.0549	0.2184	0.4089	0.2564	0.3542	0.7347	0.0668	1.8433	1.6839	1.0817	1.0383	1.4141	1.0895	1.0391	1.3601	0.7648	7	3	1	1	6	1	4	6	4	5	11	1	28	32	17	16	32	18	15	20	12	NA	NA	NA	NA	NA	NA	NA
LOC110631925	8.2163	9.641	7.6376	0.5986	0.7211	0.5252	0.8321	1.2622	1.1109	1.7355	1.1174	1.4776	0.767	0.8647	0.9124	0.7173	0.9373	0.7956	0.1656	0.1219	0.3618	412	513	387	35	52	32	51	62	58	82	56	74	39	55	48	37	71	44	8	6	19	-3.91325	1.08254e-87	1.38702e-86	down	0.625126	0.0402383	0.0674535
LOC110631928	0.0196	0.0185	0.0775	0	0	0.0161	0.016	0.08	0.0941	0.1247	0.0196	0.0785	1.0626	1.2818	1.3632	1.4665	1.6859	1.7585	1.3418	0.8781	1.4215	1	1	4	0	0	1	1	4	5	6	1	4	55	83	73	77	130	99	66	44	76	NA	NA	NA	NA	NA	NA	NA
LOC110631929	12.5462	12.0727	12.7688	14.5315	15.1759	15.4773	18.0423	15.7338	16.9032	20.8882	18.9446	20.179	12.2598	11.3965	11.5202	13.036	14.9881	13.6198	7.8004	8.1848	8.8133	1090	1113	1121	1472	1896	1634	1916	1339	1529	1710	1645	1751	1080	1256	1050	1165	1967	1305	653	698	802	0.140351	0.0721592	0.0881012	false	0.006023	0.941662	0.955903
LOC110631930	44.2662	43.986	43.7513	16.7324	18.5542	19.2678	24.1054	22.5031	21.9294	21.8065	20.1848	22.9296	35.586	35.8126	35.9387	17.2565	17.4616	17.2878	12.0705	13.3864	12.0957	3197	3371	3193	1409	1927	1691	2128	1592	1649	1484	1457	1654	2606	3281	2723	1282	1905	1377	840	949	915	-1.40853	1.53621e-87	1.96325e-86	down	0.1699	0.0350222	0.0596019
LOC110631932	153.381	157.285	158.187	14.5023	15.8105	15.1997	19.4901	18.6993	19.467	31.3925	32.7485	30.3563	122.865	121.22	123.016	17.6443	18.4934	16.6464	29.31	29.9646	30.0113	11003	11973	11467	1213	1631	1325	1709	1314	1454	2122	2348	2175	8937	11031	9258	1302	2004	1317	2026	2110	2255	-3.49744	0	0	down	0.180654	0.0170996	0.0314185
LOC110631934	87.2621	92.2822	85.942	125.219	130.737	136.477	200.001	199.191	200.289	313.475	317.023	323.653	90.5872	91.1607	92.4669	186.521	193.291	187.949	86.7285	90.6623	99.1292	4182	4693	4162	6997	9010	7948	11716	9351	9994	14156	15185	15492	4402	5542	4649	9195	13993	9934	4005	4265	4976	0.430671	2.76403e-11	6.70528e-11	false	0.450855	4.689e-15	3.42245e-14
LOC110631935	26.1003	21.9982	20.9179	9.3009	14.2729	18.3526	16.8418	18.639	19.419	15.085	16.7966	13.8636	26.1033	16.8563	28.0326	24.5992	23.4435	30.4433	41.1394	36.7636	32.8155	426	381	345	177	335	364	336	298	330	232	274	226	432	349	480	413	578	548	647	589	561	-0.858173	1.75499e-05	2.96102e-05	false	0.233026	0.233383	0.310052
LOC110631939	1.61	1.7583	1.7304	7.1326	6.7692	6.6419	12.5693	11.3633	11.1517	15.8298	15.8309	17.2294	1.7876	1.3448	1.3517	6.7995	6.9453	6.3322	3.8285	4.5294	4.2753	151	175	164	780	913	757	1441	1044	1089	1399	1484	1614	170	160	133	656	984	655	346	417	420	1.87847	5.46958e-50	4.04295e-49	up	0.611535	1.76539e-10	9.33161e-10
LOC110631940	9.4636	8.1826	8.4666	11.5464	11.2895	11.5507	15.3412	15.7928	16.6791	19.9345	19.2722	20.1148	7.7934	7.7994	8.8993	10.0365	11.433	10.9645	11.8056	12.4165	13.7049	594	545	537	845	1019	881	1177	971	1090	1179	1209	1261	496	621	586	648	1084	759	714	765	901	0.265298	0.00918333	0.0124212	false	0.314309	0.000277084	0.000714581
LOC110631941	10.9992	9.9878	9.6358	3.3851	5.1549	4.2867	7.6709	8.1608	7.7933	9.5255	8.1586	9.3678	4.7224	4.7855	5.1372	5.5315	5.9817	5.141	5.4892	6.3069	5.7384	549	529	486	197	370	260	468	399	405	448	407	467	239	303	269	284	451	283	264	309	300	-1.38722	7.45657e-21	2.75925e-20	down	0.718814	1.06228e-06	3.83036e-06
LOC110631942	33.3601	32.1765	32.3185	2.857	2.5095	2.4053	8.3493	8.3182	8.4062	7.3823	7.254	6.8012	44.431	43.9463	45.6205	4.4765	5.34	5.3301	36.7397	38.5934	44.041	2043	2091	2000	204	221	179	625	499	536	426	444	416	2759	3414	2931	282	494	360	2168	2320	2825	-3.78834	1.88072e-278	1.21949e-276	down	1.52965	1.66767e-33	2.72277e-32
LOC110631944	25.7898	28.5761	28.1695	0.7649	1.3438	1.2232	21.6461	18.8924	24.3416	1.1831	1.1154	1.1906	19.9371	19.1587	15.9399	2.3121	3.7885	2.763	18.0489	17.3388	16.2492	347	408	383	12	26	20	356	249	341	15	15	16	272	327	225	32	77	41	234	229	229	-4.74835	3.01644e-89	3.96166e-88	down	4.10923	1.41484e-59	4.80552e-58
LOC110631945	0.0508	0.1677	0.0503	0.4795	0.9897	1.0039	1.2267	1.5826	1.2937	1.4834	1.424	1.6031	0.0501	0.1202	0.0727	0.0247	0.0505	0.0461	0	0.0518	0	2	7	2	22	56	48	59	61	53	55	56	63	2	6	3	1	3	2	0	2	0	3.04897	2.10895e-06	3.78078e-06	up	0.565713	0.0803562	0.123932
LOC110631947	0.0286	0	0	0.1474	0.0797	0.0471	0.1875	0.0585	0.3026	0	0.1433	0.0287	0.113	0.2936	0.0273	0.8911	0.7396	0.8312	0.2378	0.3502	0.082	1	0	0	6	4	2	8	2	11	0	5	1	4	13	1	32	39	32	8	12	3	NA	NA	NA	NA	NA	NA	NA
LOC110631948	0.0728	0	0.036	0.4372	0.8102	0.8689	2.0256	2.0072	1.2939	0.0773	0.0729	0.1458	0.3232	0.6602	0.833	4.1414	4.5315	3.6976	28.6048	23.3685	23.3253	2	0	1	14	32	29	68	54	37	2	2	4	9	23	24	117	188	112	757	630	671	NA	NA	NA	NA	1.17054	0.0012891	0.00297678
LOC110631949	11.8845	10.1151	10.1982	21.8093	22.0757	25.2211	19.7961	21.3959	18.6386	19.5154	19.2291	17.2858	13.0671	11.711	13.344	25.8655	27.9795	26.5274	15.7507	14.5343	14.6942	444	401	385	950	1186	1145	904	783	725	687	718	645	495	555	523	994	1579	1093	567	533	575	0.968658	1.43956e-18	4.91338e-18	false	-0.368191	0.000156284	0.000418397
LOC110631950	48.1685	45.9658	46.2644	54.562	71.5007	70.8585	104.174	105.431	92.5273	267.745	270.923	242.608	52.9997	56.2193	53.4461	62.978	53.9844	62.7807	42.8409	42.3636	37.1384	951	963	923	1256	2030	1700	2514	2039	1902	4981	5346	4784	1061	1408	1107	1279	1610	1367	815	821	768	0.352645	0.000792461	0.00118252	false	0.459185	1.09001e-05	3.44453e-05
LOC110631952	0	0	0	0	0	0	0	0	0	0.4545	0.9641	0.7504	1.9007	1.6881	1.5309	1.7695	2.339	3.7862	5.0002	2.6178	3.0666	0	0	0	0	0	0	0	0	0	4	9	7	18	20	15	17	33	39	45	24	30	NA	NA	NA	NA	NA	NA	NA
LOC110631953	0.6846	0.4355	0.398	6.9207	7.2239	6.5629	6.4685	7.4514	7.0926	5.376	5.5907	5.9629	0.5907	0.5869	0.5383	3.8765	5.4098	4.6475	0.222	0.3748	0.2124	80	54	47	943	1214	932	924	853	863	592	653	696	70	87	66	466	955	599	25	43	26	3.64186	6.37684e-100	9.55951e-99	up	-0.142036	0.138402	0.198065
LOC110631954	5.7967	5.8776	5.1011	39.1912	29.1994	25.995	3.5118	3.5581	3.0657	9.8118	9.3789	9.9547	6.6938	7.9824	6.6795	15.836	19.7095	15.5852	0.7425	1.0092	1.2435	316	340	281	2491	2289	1722	234	190	174	504	511	542	370	552	382	888	1623	937	39	54	71	2.36714	1.5804e-47	1.11867e-46	up	-3.3858	2.06933e-97	1.49535e-95
LOC110631955	28.9641	28.3223	30.6989	4.0195	3.2495	3.5652	4.3468	4.687	4.2265	0.9109	0.6407	1.2413	31.4807	33.1216	30.8942	7.7215	8.2794	7.3994	27.9667	29.4238	30.3453	2126	2206	2277	344	343	318	390	337	323	63	47	91	2343	3084	2379	583	918	599	1978	2120	2333	-3.15566	1.13874e-180	3.72419e-179	down	0.130108	0.339761	0.424915
LOC110631957	4.9452	3.6496	4.0978	6.362	8.4107	10.1493	12.3808	12.104	10.2718	8.9471	9.1207	9.3954	4.407	5.4483	5.0829	8.9199	8.697	8.0224	6.5543	7.2533	7.793	166	130	139	249	406	414	508	398	359	283	306	315	150	232	179	308	441	297	212	239	274	0.837109	1.21354e-05	2.06813e-05	false	0.323145	0.041606	0.0694256
LOC110631958	0.6804	0.9066	0.6966	2.6061	3.5733	2.935	2.8602	3.9284	4.1015	1.9547	1.7607	1.9499	0.5207	0.3052	0.548	2.4293	2.6872	2.7977	0.3287	0.5976	0.5488	58	82	60	259	438	304	298	328	364	157	150	166	45	33	49	213	346	263	27	50	49	1.8617	6.51169e-21	2.41528e-20	up	0.0930469	0.578637	0.655379
LOC110631959	55.7484	55.8393	57.1067	36.5781	41.082	40.1723	51.0551	48.0962	47.9769	15.087	16.0067	15.8215	63.1106	70.1274	65.2159	43.3835	49.4018	46.2872	61.0671	64.0349	63.6564	2847	3026	2947	2178	3017	2493	3187	2406	2551	726	817	807	3268	4543	3494	2279	3811	2607	3005	3210	3405	-0.651054	5.88693e-21	2.1868e-20	false	0.160447	0.0249636	0.0439656
LOC110631961	0.5839	0.7566	0.6741	0.8346	1.1335	1.1011	1.4728	1.3411	1.1449	1.988	1.3875	0.9743	0.4079	0.5178	0.8348	0.6859	0.9019	0.9706	0.7827	0.4213	0.5342	24	33	28	40	67	55	74	54	49	77	57	40	17	27	36	29	56	44	31	17	23	0.47286	0.147849	0.173368	false	0.207956	0.44482	0.530343
LOC110631963	3.0183	3.7458	3.2814	7.1281	6.8289	7.6265	5.6864	5.6635	6.0021	4.692	4.1896	4.0648	2.851	3.5356	2.5326	7.3977	7.2467	7.5936	2.2059	2.1438	3.4905	142	187	156	391	462	436	327	261	294	208	197	191	136	211	125	358	515	394	100	99	172	0.968731	2.1508e-11	5.25173e-11	false	-0.474708	7.00843e-05	0.000197402
LOC110631964	57.3998	59.0134	56.6811	67.1797	73.9409	74.0003	5.8531	5.7926	5.2129	11.6945	11.19	8.8922	60.7453	63.8868	61.1022	42.2109	31.6021	37.9159	7.2116	6.4508	5.7314	1396	1523	1393	1905	2586	2187	174	138	132	268	272	216	1498	1971	1559	1056	1161	1017	169	154	146	0.180239	0.0135417	0.0180065	false	-3.83232	4.88531e-290	3.45966e-287
LOC110631965	4.5431	5.3667	5.0025	2.2501	1.6909	2.1326	0.0785	0.1306	0.1844	6.1116	6.2742	6.7909	15.0823	15.6875	15.0043	1.1819	0.6778	0.8123	0.5977	0.7822	0.672	142	178	158	82	76	81	3	4	6	180	196	212	478	622	492	38	32	28	18	24	22	-1.43362	3.07376e-12	7.83965e-12	down	-4.13393	6.12309e-17	4.99708e-16
LOC110631968	0.1966	0	0	0	0.0273	0	0	0	0.0378	0	0	0	0.5042	0.403	0.5248	0.2294	0.1041	0.0713	5.2237	5.6485	5.2935	5	0	0	0	1	0	0	0	1	0	0	0	13	13	14	6	4	2	128	141	141	NA	NA	NA	NA	NA	NA	NA
LOC110631969	0.1934	0.1822	0.082	0.0474	0.1152	0.0909	3.0959	2.566	2.6795	4.2212	4.3113	4.6738	0.109	0.1306	0.2106	0.2148	0.0914	0.0501	0.086	0.2533	0.0527	7	7	3	2	6	4	137	91	101	144	156	169	4	6	8	8	5	2	3	9	2	NA	NA	NA	NA	4.8511	9.91162e-24	1.12307e-22
LOC110631970	0	0	0	0	0.0201	0	0	0	0.0834	0	0	0	0.7134	0.958	0.7446	0.6751	0.7662	0.8657	0.2402	0.2948	0.1105	0	0	0	0	1	0	0	0	3	0	0	0	25	42	27	24	40	33	8	10	4	NA	NA	NA	NA	NA	NA	NA
LOC110631972	21.8414	21.2976	22.0511	11.566	12.0817	12.0847	14.3266	14.8226	14.846	14.8384	14.4999	15.269	22.2341	22.6746	21.7	13.1501	12.9164	13.2653	8.9868	8.1474	10.6764	1584	1639	1616	978	1260	1065	1270	1053	1121	1014	1051	1106	1635	2086	1651	981	1415	1061	628	580	811	-1.00019	9.22722e-39	5.47479e-38	down	0.138939	0.0766549	0.119033
LOC110631974	26.7879	25.4092	26.7073	28.5259	30.7747	29.4474	23.5509	23.3418	23.2325	13.5515	12.7511	13.5854	23.4369	25.4905	24.5815	35.6619	37.9652	35.165	34.9325	36.0219	35.8338	1072	1079	1080	1331	1771	1432	1152	915	968	511	510	543	951	1294	1032	1468	2295	1552	1347	1415	1502	0.0372102	0.644332	0.676967	false	-0.500625	9.4865e-11	5.13322e-10
LOC110631976	33.2086	30.4055	29.2601	26.6891	34.3231	34.292	33.7328	35.0718	33.5144	20.8237	21.184	20.8609	31.8866	34.8165	32.0402	37.3969	32.1169	37.5394	39.0828	38.5709	41.0719	985	957	877	923	1464	1236	1223	1019	1035	582	628	618	959	1310	997	1141	1439	1228	1117	1123	1276	-0.0975107	0.365975	0.403278	false	-0.0567094	0.574369	0.651744
LOC110631978	0.7791	0.851	0.5957	0.5771	0.6526	0.816	2.0714	2.404	2.2958	9.1886	7.1748	8.6865	0.8032	0.7537	0.6751	0.4992	1.1839	0.594	0.6983	0.2886	0.4395	44	51	34	38	53	56	143	133	135	489	405	490	46	54	40	29	101	37	38	16	26	-0.25818	0.403047	0.440717	false	1.56668	3.67707e-12	2.21901e-11
LOC110631979	0.1611	0.0506	0.1063	0.0691	0.0934	0.0663	1.4937	1.5898	1.341	6.6108	6.9848	5.4572	0.1589	0.0212	0.0768	0.1044	0.0711	0.0243	0	0.0547	0.0256	6	2	4	3	5	3	68	58	52	232	260	203	6	1	3	4	4	1	0	2	1	NA	NA	NA	NA	4.09785	1.67532e-14	1.18494e-13
LOC110631980	1.2397	1.9192	1.3582	4.101	4.7413	6.048	5.252	6.5989	5.9532	3.477	2.8351	2.5267	1.8339	2.5478	1.6037	4.8636	4.5429	5.299	1.9758	2.0748	2.198	28	46	31	108	154	166	145	146	140	74	64	57	42	73	38	113	155	132	43	46	52	1.58108	6.24197e-09	1.31379e-08	up	0.0969102	0.618403	0.691631
LOC110631987	4.6173	4.1095	4.252	14.0805	14.3374	14.1566	14.7558	13.9774	13.3658	16.7423	16.009	16.5817	2.6722	2.4772	2.6438	8.4476	8.4483	7.7191	4.6422	5.6022	4.8675	288	272	268	1024	1286	1073	1125	854	868	984	998	1033	169	196	173	542	796	531	279	343	318	1.58221	1.02738e-51	7.84431e-51	up	-0.176431	0.0390498	0.0656828
LOC110631991	9.0805	8.5573	9.0009	23.1211	20.7063	20.9944	30.7523	31.3415	31.4343	28.7204	29.0316	28.7528	6.7791	7.2994	6.9358	14.075	14.2534	13.8848	6.035	6.7748	6.89	609	609	610	1808	1997	1711	2521	2059	2195	1815	1946	1926	461	621	488	971	1444	1027	390	446	484	1.15242	4.42744e-30	2.15335e-29	up	0.366559	1.81387e-05	5.55175e-05
LOC110631992	0.6326	0.1135	0.4769	0.0258	0	0	0.0493	0	0	0.0959	0.0301	0	1.4854	1.3298	1.4931	0.1171	0.1396	0.1366	0.2188	0.1227	0.0288	21	4	16	1	0	0	2	0	0	3	1	0	50	56	52	4	7	5	7	4	1	NA	NA	NA	NA	NA	NA	NA
LOC110632003	1.2806	0.6704	0.5632	16.9629	14.5781	15.4171	10.9035	11.088	9.9307	9.9159	10.1553	7.8829	1.5436	1.4582	0.9946	0.9683	0.7222	0.7741	0.3446	0.2416	0.0906	27	15	12	417	442	395	281	229	218	197	214	166	33	39	22	21	23	18	7	5	2	4.09828	5.14082e-55	4.14986e-54	up	-0.717766	8.78235e-08	3.54687e-07
LOC110632004	0.7048	0.2076	0.2615	3.5512	2.9406	2.1387	0.036	0.2698	0.2115	0.2337	0.4407	0.2205	0.2606	0.3125	0.084	2.3552	1.4288	2.636	0	0	0.0421	16	5	6	94	96	59	1	6	5	5	10	5	6	9	2	55	49	66	0	0	1	2.76123	2.0293e-09	4.41002e-09	up	-4.28802	4.97215e-16	3.86621e-15
LOC110632006	0.407	0.3287	0.1726	3.6401	3.4769	3.3969	0.3329	0.5935	0.335	0.8021	0.1163	0.2911	0.2867	0.1833	0.5542	6.2172	5.0035	7.2748	3.2582	2.1915	2.2203	7	6	3	73	86	71	7	10	6	13	2	5	5	4	10	110	130	138	54	37	40	3.40159	4.21756e-13	1.12544e-12	up	-3.24113	1.9511e-15	1.45943e-14
LOC110632011	3.1278	2.582	2.5194	0.6654	0.489	0.6584	0.2182	0.3465	0.2562	0.386	0.1456	0.3641	1.3391	1.0321	1.1325	3.8421	4.2375	3.1878	2.7931	2.5195	2.5232	129	113	105	32	29	33	11	14	11	15	6	15	56	54	49	163	264	145	111	102	109	-2.32291	1.24403e-18	4.25623e-18	down	-1.3125	0.00341609	0.00731867
LOC110632016	2.8687	3.5162	3.544	9.3913	7.2363	7.8228	8.0071	7.5224	8.1937	3.6613	4.5586	3.6419	5.418	5.4245	5.2544	8.6034	7.4598	7.9904	5.8181	6.1506	5.3881	153	199	191	584	555	507	522	393	455	184	243	194	293	367	294	472	601	470	299	322	301	1.1695	1.10309e-12	2.87854e-12	up	-0.205556	0.124641	0.181285
LOC110632017	0.5451	0.6604	0.5394	0.0835	0.2166	0.1602	3.1852	2.822	2.7672	8.7596	9.466	10.6029	1.1519	1.3811	0.9092	0.0378	0.1546	0.053	5.0507	5.4141	4.9066	28	36	28	5	16	10	200	142	148	424	486	544	60	90	49	2	12	3	250	273	264	-2.04129	1.89504e-05	3.18938e-05	down	4.06392	1.49537e-34	2.52288e-33
LOC110632019	13.7686	12.5052	11.711	30.8637	29.8589	30.5215	46.6396	45.5622	45.1448	72.1941	68.7592	73.7543	18.0058	15.2623	16.4666	37.3933	46.3346	38.9878	12.8775	12.7642	14.4728	911	878	783	2381	2841	2454	3772	2953	3110	4501	4547	4874	1208	1281	1143	2545	4631	2845	821	829	1003	1.13299	4.47514e-36	2.50461e-35	up	0.428848	7.01661e-10	3.50422e-09
LOC110632020	30.0167	31.3692	32.3205	24.995	20.9202	20.093	23.8606	23.3254	22.0956	21.0389	21.2472	20.3645	29.073	33.4102	29.2953	16.6375	17.5281	15.6599	21.225	19.8766	20.5951	1340	1486	1458	1301	1343	1090	1302	1020	1027	885	948	908	1316	1892	1372	764	1182	771	913	871	963	-0.634867	4.80117e-08	9.5633e-08	false	-0.0936416	0.406684	0.492398
LOC110632021	46.7488	46.4654	47.1889	54.5726	59.0747	59.2205	72.3065	73.3634	72.5567	62.072	62.4279	66.5426	27.3897	23.703	26.2229	29.073	35.2757	30.8494	28.1491	27.5049	29.0879	3747	3952	3822	5100	6809	5768	7084	5760	6055	4688	5001	5327	2226	2410	2205	2397	4271	2727	2174	2164	2442	0.166817	0.00673834	0.00922475	false	0.175738	0.00273293	0.00595461
LOC110632022	0.3847	0.5359	0.3145	0.1004	0.2559	0	0.3011	0.2903	0.3052	0.8521	1.2217	0.6866	0.2474	0.145	0.3189	0.7968	0.8194	0.8342	1.3019	0.9543	1.1179	23	34	19	7	22	0	22	17	19	48	73	41	15	11	20	49	74	55	75	56	70	NA	NA	NA	NA	NA	NA	NA
LOC110632023	7.9153	9.6444	8.3405	17.0195	18.2958	19.5594	21.3786	20.2809	22.8283	31.5658	30.9198	29.6238	11.7424	9.5793	11.8805	20.0284	19.7494	19.1454	18.396	18.149	18.4773	355	459	378	890	1180	1066	1172	891	1066	1334	1386	1327	534	545	559	924	1338	947	795	799	868	0.948545	8.8796e-18	2.93909e-17	false	0.0732921	0.415787	0.501427
LOC110632026	22.0265	20.8441	19.6725	4.2098	4.2453	3.0294	5.2454	4.7916	5.3625	4.558	3.9902	5.5594	27.8043	26.0699	27.4875	4.4139	5.7473	4.5062	8.9464	9.2508	9.9289	718	721	648	160	199	120	209	153	182	140	130	181	919	1078	940	148	283	162	281	296	339	-2.57341	1.06023e-67	1.04217e-66	down	0.259827	0.159793	0.224167
LOC110632027	0.2586	0.0696	0.0731	0.4752	0.2826	0.4864	0.2418	0.4902	0.4612	0.0392	0	0.074	0.0364	0.0291	0	2.406	1.565	1.9426	0.5367	0.715	0.8464	7	2	2	15	11	16	8	13	13	1	0	2	1	1	0	67	64	58	14	19	24	NA	NA	NA	NA	NA	NA	NA
LOC110632028	20.1046	17.7159	16.3644	6.7678	7.1618	7.1383	7.3576	5.4198	6.2136	13.6084	14.4843	13.3323	23.261	22.4124	22.6758	20.3345	18.8981	19.1237	43.5963	43.8299	38.3889	693	648	570	272	355	299	310	183	223	442	499	459	813	980	820	721	984	727	1448	1483	1386	-1.49495	7.15352e-36	3.98719e-35	down	-0.305915	0.0388802	0.0654441
LOC110632030	9.1565	8.2147	8.7533	1.6649	2.5342	2.6674	2.8466	2.9165	3.9399	0.2915	0.2016	0.2017	5.4363	5.789	6.0398	6.2489	5.9889	6.9574	39.6074	38.5627	35.1078	500	476	483	106	199	177	190	156	224	15	11	11	301	401	346	351	494	419	2084	2067	2008	-2.06116	3.02503e-38	1.7779e-37	down	0.339281	0.101054	0.151306
LOC110632033	142.698	149.02	149.632	10.4219	10.1148	11.0743	18.5545	17.8206	18.6212	5.755	6.6869	6.3737	122.004	128.475	122.164	22.5418	26.8943	23.3433	26.944	28.2597	31.3928	15736	17438	16674	1340	1604	1484	2501	1925	2138	598	737	702	13642	17972	14133	2557	4480	2839	2863	3059	3626	-3.93684	0	0	down	0.638783	7.27037e-17	5.91804e-16
LOC110632035	3.397	3.1799	3.5634	0.6215	0.7717	0.82	0.9264	0.6473	0.696	0.7451	1.0197	1.0204	1.2954	0.7677	1.0578	0.7706	0.8695	0.6982	0.4466	0.7152	0.5405	150	149	159	32	49	44	50	28	32	31	45	45	58	43	49	35	58	34	19	31	25	-2.32754	1.89122e-25	8.12596e-25	down	-0.116158	0.721191	0.781619
LOC110632036	16.4208	17.1061	18.3787	0.18	0.2189	0.4317	0.7511	0.4552	0.907	1.726	1.4697	1.3657	7.0366	8.7884	7.1261	1.4025	1.5108	1.4033	16.9872	17.2898	17.5557	626	692	708	8	12	20	35	17	36	62	56	52	272	425	285	55	87	59	624	647	701	-6.11121	1.96028e-122	3.78287e-121	down	1.19968	0.0149289	0.0278181
LOC110632037	3.5552	3.5099	4.8586	0.6534	1.0596	1.4628	0	0	0	0	0	0	0.8348	1.2011	1.6137	0.6583	0.3362	0.307	0	0	0.3233	42	44	58	9	18	21	0	0	0	0	0	0	10	18	20	8	6	4	0	0	4	-2.04446	2.43224e-07	4.6427e-07	down	NA	NA	NA
LOC110632039	24.4541	24.261	21.0381	0.5533	0.5127	0.4551	1.6085	1.2545	1.1212	1.4019	1.3217	1.1073	35.5395	33.8567	34.4082	0.5376	0.6711	0.9192	0.1594	0.0939	0.2346	796	838	692	21	24	18	64	40	38	43	43	36	1173	1398	1175	18	33	33	5	3	8	-5.65343	3.57307e-151	8.93776e-150	down	1.23316	0.000542463	0.00133311
LOC110632040	1.6803	1.7368	1.9311	0.5579	0.9423	0.6245	2.7494	2.8221	2.1345	4.5445	5.3692	3.9618	3.4748	2.692	3.0484	1.2647	1.0406	1.3762	0.7876	0.6627	0.5693	31	34	36	12	25	14	62	51	41	79	99	73	65	63	59	24	29	28	14	12	11	-1.45445	0.000357776	0.000548893	down	1.68611	5.93395e-06	1.94505e-05
LOC110632042	5.3908	6.9319	5.7697	1.9292	2.3104	2.117	6.3457	6.4931	6.7917	3.471	3.9062	4.4137	9.5876	9.4572	9.7471	0.0126	0.077	0.0938	0.0134	0.0922	0	417	569	451	174	257	199	600	492	547	253	302	341	752	928	791	1	9	8	1	7	0	-1.64135	4.2265e-30	2.05696e-29	down	1.46359	1.73003e-33	2.82296e-32
LOC110632043	3.2021	2.3016	3.1151	30.7216	45.0628	52.8357	49.4629	51.9703	50.6149	96.0727	105.889	97.0497	4.7637	3.2088	4.0869	39.0436	25.7968	37.8428	33.3443	24.5489	24.4052	59	45	58	660	1194	1183	1114	938	971	1668	1950	1786	89	75	79	740	718	769	592	444	471	3.76231	2.78753e-72	2.9155e-71	up	0.0857251	0.564179	0.642653
LOC110632045	5.9548	6.8088	7.2757	12.7748	12.6436	11.6954	11.614	12.7092	11.9876	7.0442	6.943	6.8206	8.2688	8.5623	9.2937	17.7837	19.1847	19.4808	12.5411	12.699	13.3261	375	455	463	938	1145	895	894	784	786	418	437	429	528	684	614	1152	1825	1353	761	785	879	0.757281	1.03794e-10	2.43076e-10	false	-0.194394	0.039736	0.0667022
LOC110632046	2.484	2.4619	2.2462	3.2691	3.0675	4.4054	4.3797	4.6781	4.5247	4.7269	5.7848	5.7887	2.0696	1.8231	2.082	4.6214	5.4152	5.5919	3.3335	2.836	2.6577	58	61	53	89	103	125	125	107	110	104	135	135	49	54	51	111	191	144	75	65	65	0.441733	0.0733813	0.0895056	false	0.181185	0.384752	0.470834
LOC110632047	0.8509	0.7685	0.7485	0.821	1.1013	1.2157	1.1119	0.8566	1.1578	0.7902	0.6622	0.568	0.3497	0.4845	0.2816	0.8387	0.7902	0.9752	0.233	0.3492	0.1354	72	69	64	81	134	125	115	71	102	63	56	48	30	52	25	73	101	91	19	29	12	0.271794	0.241014	0.273691	false	-0.161339	0.469336	0.554924
LOC110632049	7.4004	8.2933	7.6401	31.0147	29.5789	27.6736	10.3196	9.4469	9.2208	11.448	11.6068	11.7749	16.0039	16.4818	15.9638	22.3995	24.2922	23.2979	5.7428	5.6102	5.5759	555	660	579	2712	3190	2522	946	694	720	809	870	882	1217	1568	1256	1728	2752	1927	415	413	438	1.78857	7.72753e-72	8.01775e-71	up	-1.76786	2.90364e-79	1.48737e-77
LOC110632051	0.9337	1.0164	0.8762	0.8974	1.1642	1.3247	1.2248	1.7256	1.4379	0.2904	0.2577	0.3868	0.6986	0.6472	0.5831	0.7981	0.9165	1.1823	1.1361	1.2792	1.0912	58	67	55	65	104	100	93	105	93	17	16	24	44	51	38	51	86	81	68	78	71	0.125277	0.613931	0.648169	false	0.209731	0.365817	0.451801
LOC110632054	3.7656	3.9498	3.5645	5.3921	5.4876	4.2036	4.9559	4.0113	4.5602	3.1275	2.7848	3.344	4.5534	4.1301	4.2449	1.2733	2.4061	2.0189	1.0874	1.6679	1.5318	115	128	110	192	241	156	185	120	145	90	85	102	141	160	136	40	111	68	32	50	49	0.289602	0.126261	0.149467	false	-0.317511	0.0803898	0.12397
LOC110632055	1.4658	1.2686	1.3321	0.6927	0.52	0.5908	0.5629	0.2443	0.4022	0.0952	0.1197	0.2995	1.2096	1.0376	0.9124	0.4362	0.5347	0.4069	0.3104	0.4876	0.5426	49	45	45	27	25	24	23	8	14	3	4	10	41	44	32	15	27	15	10	16	19	-1.30929	9.8349e-05	0.000157287	down	NA	NA	NA
LOC110632057	6.643	6.5151	7.0088	6.1904	5.6421	5.7449	17.7008	18.5847	17.9395	27.1054	27.3643	27.1629	7.8518	7.6619	7.8789	5.5213	6.9378	5.6555	5.2803	5.941	5.148	393	409	419	427	480	413	1280	1077	1105	1511	1618	1605	471	575	489	336	620	369	301	345	319	-0.330579	0.00565075	0.00779582	false	1.4645	2.82077e-51	7.88785e-50
LOC110632058	0.4037	0.4576	0.3348	0.2901	0.4136	0.4804	2.1202	2.2001	2.3476	2.1424	2.0744	2.2233	0.1453	0.1204	0.156	0.2493	0.2492	0.282	0.3737	0.3001	0.448	74	89	62	62	109	107	475	395	448	370	380	407	27	28	30	47	69	57	66	54	86	-0.150997	0.553151	0.589518	false	2.33196	9.41562e-45	2.1755e-43
LOC110632059	0.0307	0	0	0.1316	0.1493	0.101	1.5812	1.7538	1.8268	0.0977	0.3069	0.2457	0	0	0	0	0	0	0.0318	0.0313	0	1	0	0	5	7	4	63	56	62	3	10	8	0	0	0	0	0	0	1	1	0	NA	NA	NA	NA	3.5851	2.3445e-14	1.63941e-13
LOC110632060	1.3113	1.1544	1.4172	6.7923	6.671	6.503	7.2131	7.6444	7.2583	5.0721	5.5933	5.4071	1.7356	1.401	1.6118	2.4657	2.6956	2.5344	1.6474	1.7577	1.9603	76	71	83	459	556	458	511	434	438	277	324	313	102	103	98	147	236	162	92	100	119	2.23171	4.37509e-44	2.90043e-43	up	-0.0143622	0.892621	0.91893
LOC110632061	1.7512	1.9474	2.2876	5.0767	4.7738	4.381	2.8081	2.9677	2.5566	7.2482	5.3617	5.3653	3.247	2.4849	2.9045	1.7365	1.5535	1.8419	1.1268	1.2132	1.5048	50	59	66	169	196	152	98	83	76	195	153	153	94	90	87	51	67	58	31	34	45	1.11779	2.70933e-07	5.15744e-07	up	-0.934597	8.11848e-07	2.96853e-06
LOC110632062	0.2717	0.0698	0.1222	17.776	17.2988	15.9379	3.557	3.3793	3.3217	1.2584	1.1864	1.2614	0.0487	0.1363	0.0471	1.8252	1.9297	2.3071	0.1538	0.3775	0.1651	11	3	5	839	1007	784	176	134	140	48	48	51	2	7	2	76	118	103	6	15	7	6.66627	1.13474e-78	1.28923e-77	up	-2.47454	1.99427e-87	1.23614e-85
LOC110632063	7.8489	7.8399	7.5713	3.4826	4.3906	3.8102	4.5172	4.6256	5.1604	1.8656	1.9323	2.4046	5.3965	5.3481	4.083	2.3108	3.3438	3.5696	1.7473	1.7909	2.7894	317	336	309	164	255	187	223	183	217	71	78	97	221	274	173	96	204	159	68	71	118	-1.12391	8.93216e-16	2.7159e-15	down	0.128539	0.407471	0.493182
LOC110632064	1.7258	1.9558	2.2051	5.8084	5.6361	5.6989	7.1312	6.3338	5.9799	3.3617	3.7377	3.3247	2.6716	2.2216	2.1865	4.9059	5.1485	5.5266	3.6729	3.9393	3.7334	79	95	102	310	371	317	399	284	285	145	171	152	124	129	105	231	356	279	162	177	179	1.40911	4.40906e-17	1.41761e-16	up	0.0232326	0.856692	0.891631
LOC110632067	0	0	0.1533	0.0332	0.0269	0	0	0	0	0	0.0387	0.2326	0.0382	0	0.1107	0.3012	0.3333	0.4565	0.4421	0.9863	0.9243	0	0	4	1	1	0	0	0	0	0	1	6	1	0	3	8	13	13	11	25	25	NA	NA	NA	NA	NA	NA	NA
LOC110632068	5.0151	4.8574	4.2392	7.826	8.4281	8.4548	10.4283	9.9551	10.5367	12.1231	10.6977	11.1932	4.843	4.8321	4.7804	7.4825	8.7151	8.242	5.6746	5.4994	5.0541	144	148	123	262	348	295	366	280	315	328	307	321	141	176	144	221	378	261	157	155	152	0.675351	7.80058e-06	1.34682e-05	false	0.163418	0.179464	0.24773
LOC110632069	0	0	0	1.7922	0.9445	1.2897	0	0	0.1003	0	0	0	0.103	0	0	23.2601	19.436	26.9998	2.0602	1.703	1.995	0	0	0	20	13	15	0	0	1	0	0	0	1	0	0	229	281	285	19	16	20	NA	NA	NA	NA	NA	NA	NA
LOC110632074	3.2041	2.4422	3.4506	11.1943	7.9622	7.6388	26.2517	25.1095	25.1622	3.8004	4.7616	4.4346	5.5764	4.1602	2.5152	1.3284	0.9982	0.8972	2.6406	1.5361	0.9897	68	55	74	277	243	197	681	522	556	76	101	94	120	112	56	29	32	21	54	32	22	1.43213	2.26362e-09	4.90036e-09	up	1.35157	1.38604e-17	1.17622e-16
LOC110632076	397.07	403.023	402.517	5.5394	5.3861	4.7433	12.8415	12.0837	12.4313	6.3628	6.6682	6.7243	263.418	274.921	275.398	23.0642	23.1841	21.8619	78.1386	79.7966	81.5134	15431	16620	15807	251	301	224	610	460	503	233	259	261	10380	13553	11228	922	1361	937	2926	3044	3318	-6.39409	0	0	down	1.09216	6.33215e-19	5.79551e-18
LOC110632078	1.6507	1.7302	1.4669	0.7657	0.7262	0.4713	0.7855	1.496	0.7442	4.1293	3.5729	4.2499	2.6579	3.2134	2.7455	0.2456	0.4795	0.3971	0.2797	0.2231	0.1769	98	109	88	53	62	34	57	87	46	231	212	252	160	242	171	15	43	26	16	13	11	-1.43193	5.3104e-08	1.05453e-07	down	0.452188	0.188365	0.258167
LOC110632081	1.588	1.8707	1.7399	1.7187	1.8405	1.7113	5.4597	4.632	5.066	11.055	10.2144	10.8839	1.5475	1.3711	1.2434	3.0325	3.7046	2.9656	7.4164	7.2995	8.3208	84	105	93	106	140	110	353	240	279	551	540	575	83	92	69	165	296	173	378	379	461	-0.112909	0.573222	0.608651	false	1.36425	2.88293e-18	2.5417e-17
LOC110632083	12.4471	12.0557	12.4978	15.701	15.2866	13.2081	13.9199	15.2334	13.79	10.39	11.1975	10.6768	16.188	17.1284	16.7735	19.6898	21.3951	18.0181	19.2066	19.1133	19.2153	684	703	694	1006	1208	882	935	820	789	538	615	586	902	1194	967	1113	1776	1092	1017	1031	1106	0.12619	0.253763	0.287123	false	-0.204958	0.0548669	0.0886552
LOC110632084	0.583	0.7396	0.9764	0	0	0.0369	0.2018	0.2289	0.1508	0.1666	0.2019	0.1347	0.4202	0.1944	0.2351	0	0.0594	0	0.3723	0.7082	1.049	26	35	44	0	0	2	11	10	7	7	9	6	19	11	11	0	4	0	16	31	49	-6.16054	2.80574e-08	5.67144e-08	down	NA	NA	NA
LOC110632091	7.911	9.3619	8.9652	2.5952	2.5098	2.0851	3.8922	4.0195	4.9371	6.6546	5.3802	7.1177	4.3504	3.9516	4.5697	2.7467	3.6684	3.57	1.7404	2.0613	1.6707	434	545	497	166	198	139	261	216	282	344	295	390	242	275	263	155	304	216	92	111	96	-1.99871	7.43392e-42	4.69501e-41	down	0.673842	6.95084e-05	0.000195859
LOC110632092	0.7636	0.8889	0.4001	0.1156	0.4061	0.1109	1.2862	1.1922	1.2942	0.1907	0.1348	0.1349	0.0886	0.177	0.0428	0	0	0	0.0466	0.0458	0.2573	17	21	9	3	13	3	35	26	30	4	3	3	2	5	1	0	0	0	1	1	6	NA	NA	NA	NA	2.3755	2.46717e-05	7.4167e-05
LOC110632094	2.784	2.8665	2.8061	19.2789	16.4201	15.9312	6.9173	6.1842	6.1896	1.1764	1.3928	1.9099	2.7711	3.3733	2.9977	26.8645	28.2597	26.8561	45.1852	48.3469	50.0587	108	118	110	872	916	751	328	235	250	43	54	74	109	166	122	1072	1656	1149	1689	1841	2034	2.48023	1.35463e-60	1.20263e-59	up	-1.58139	3.32116e-34	5.52104e-33
LOC110632099	1.8634	1.3824	1.8441	18.9404	17.5625	15.7262	10.5417	10.9687	10.3196	0.4628	0.5157	0.516	1.2121	1.6878	2.003	11.7172	10.1837	10.5332	31.6829	29.7276	25.6641	47	37	47	557	637	482	325	271	271	11	13	13	31	54	53	304	388	293	770	736	678	3.23201	4.36023e-62	3.96761e-61	up	-0.877544	4.94835e-12	2.9666e-11
LOC110632101	0.4046	0.413	0.7006	1.3157	1.2191	1.4704	2.772	2.5986	2.8819	1.2165	1.265	1.1139	1.0474	1.0498	0.948	0.0328	0.0223	0.0306	0.07	0.0172	0.0483	24	26	42	91	104	106	201	151	178	68	75	66	63	79	59	2	2	2	4	1	3	1.26543	2.51176e-05	4.19099e-05	up	0.886075	7.60945e-07	2.78744e-06
LOC110632102	0	0	0	0.512	0.3706	0.2456	0.6104	1.0882	0.5119	0.0452	0.0427	0.1067	0.042	0	0.061	0.228	0.4375	0.4253	0.8407	0.695	1.5469	0	0	0	28	25	14	35	50	25	2	2	5	2	0	3	11	31	22	38	32	76	NA	NA	NA	NA	0.79993	0.0665369	0.105002
LOC110632103	5.8059	6.6268	5.7455	12.8508	10.8206	11.2322	10.4437	10.1606	11.1352	16.8581	18.1125	18.0888	6.9173	6.2825	6.9091	7.1516	7.2811	6.4905	4.1541	3.839	4.0282	322	390	322	831	863	757	708	552	643	881	1004	1002	389	442	402	408	610	397	222	209	234	0.810306	3.87743e-10	8.80529e-10	false	-0.299232	0.00808251	0.0160141
LOC110632106	0.0717	0	0.0355	0.6762	0.3987	0.4719	0.733	1.2073	1.2735	0.0761	0.0717	0.1435	0.3181	0.3108	0.7174	2.16	2.8944	1.6897	3.087	3.4684	3.2504	2	0	1	22	16	16	25	33	37	2	2	4	9	11	21	62	122	52	83	95	95	NA	NA	NA	NA	0.891972	0.0381107	0.0642902
LOC110632111	11.6827	12.1941	11.1222	25.0178	26.3261	23.4568	29.6309	29.9546	30.8331	42.7141	39.3825	39.2613	11.0599	11.8229	11.0302	16.0536	16.6264	16.1129	1.8289	1.7576	1.7884	948	1050	912	2367	3072	2313	2939	2381	2605	3266	3194	3182	910	1217	939	1340	2038	1442	143	140	152	0.964258	2.66781e-27	1.20937e-26	false	0.111688	0.149079	0.211296
LOC110632112	0.3856	0.2973	0.0347	1.1424	0.9263	1.5	3.7567	3.8289	4.4777	3.5712	3.893	4.1764	0.4494	0.6632	0.6348	2.9988	2.8078	3.4644	0.3638	0.1071	0.1673	11	9	1	38	38	52	131	107	133	96	111	119	13	24	19	88	121	109	10	3	5	2.17935	0.000120493	0.000191432	up	1.60431	1.31824e-10	7.04032e-10
LOC110632115	0.6612	0.5712	0.5453	1.0397	1.4944	1.9498	2.3442	1.1813	1.5348	1.4035	1.4886	1.4344	1.0325	0.4344	0.998	2.0356	2.2981	2.0485	0.6862	1.1788	1.3152	12	11	10	22	39	43	52	21	29	24	27	26	19	10	19	38	63	41	12	21	25	1.19779	0.0106625	0.0143311	up	0.0282925	0.942209	0.956218
LOC110632116	15.9125	15.2745	13.8362	22.4841	21.337	21.4573	18.4491	17.5395	18.6539	14.5239	14.8352	14.6196	22.1568	22.4215	21.1732	30.3085	31.7142	30.5306	30.0736	28.1571	29.9267	1129	1150	992	1860	2177	1850	1600	1219	1378	971	1052	1036	1594	2018	1576	2212	3399	2389	2056	1961	2224	0.404836	9.74314e-06	1.67236e-05	false	-0.417878	2.6268e-07	1.01031e-06
LOC110632117	9.5847	9.7873	9.476	1.7136	1.5366	1.7427	2.2522	2.3404	2.5203	5.6966	5.9971	5.2361	9.5525	9.2905	8.5745	2.2825	2.5478	2.1789	1.9875	1.8291	1.969	1041	1128	1040	217	240	230	299	249	285	583	651	568	1052	1280	977	255	418	261	208	195	224	-2.66632	5.12422e-135	1.11399e-133	down	0.350593	0.0121676	0.0231759
LOC110632118	4.2747	5.6341	4.8811	0.5128	0.4365	0.246	2.0298	2.5634	2.4979	2.4111	2.0637	2.4542	3.0366	2.7807	2.9634	1.453	1.5634	1.3552	2.3578	2.0404	2.5115	143	200	165	20	21	10	83	84	87	76	69	82	103	118	104	50	79	50	76	67	88	-3.75969	2.30626e-37	1.32702e-36	down	2.40178	8.77896e-13	5.5361e-12
LOC110632119	34.663	35.3912	33.3902	45.2949	39.0568	39.1487	44.2347	44.0726	41.8266	57.426	55.7341	51.2398	28.2744	29.374	29.8047	37.3243	34.3511	39.2207	66.2055	63.4948	55.303	827	896	805	1260	1340	1135	1290	1030	1039	1291	1329	1221	684	889	746	916	1238	1032	1522	1487	1382	0.125472	0.245104	0.277915	false	-0.0870968	0.390524	0.47674
LOC110632121	32.5319	28.7272	27.1064	32.8273	32.1184	34.5053	27.699	29.2748	31.0526	17.7313	16.5159	16.1652	32.0442	32.9908	32.6175	37.2875	33.2881	36.8172	26.2176	25.8997	26.6112	810	759	682	953	1150	1044	843	714	805	416	411	402	809	1042	852	955	1252	1011	629	633	694	0.0382293	0.704678	0.733409	false	-0.337374	0.00021626	0.00056633
LOC110632129	15.2799	15.8912	16.8474	25.9054	32.5507	36.6327	17.5221	16.3573	17.5612	14.7418	15.0619	14.8458	21.505	17.6224	19.5533	25.7205	21.8346	24.2237	11.9687	12.5387	10.332	473	522	527	935	1449	1378	663	496	566	430	466	459	675	692	635	819	1021	827	357	381	335	0.848854	7.01414e-12	1.75777e-11	false	-1.04347	2.04811e-18	1.82672e-17
LOC110632131	6.8017	5.1949	6.731	13.1542	12.273	11.9995	12.0384	9.3944	11.016	10.7096	11.5203	9.3026	5.7435	5.8175	6.7801	12.6628	12.1839	15.0756	8.12	11.4129	9.4648	153	124	153	345	397	328	331	207	258	227	259	209	131	166	160	293	414	374	176	252	223	0.868667	9.49491e-08	1.85796e-07	false	-0.36399	0.00996876	0.0193493
LOC110632132	1.4963	1.5382	1.3629	3.4707	3.3343	3.7499	3.408	3.3674	3.854	2.0751	1.8713	2.145	1.3415	1.3404	1.5721	3.7852	5.4366	4.3167	1.4999	1.5763	1.9317	88	96	81	238	282	268	245	194	236	115	110	126	80	100	97	229	483	280	85	91	119	1.12913	5.33887e-11	1.27468e-10	up	-0.149645	0.28944	0.372105
LOC110632133	0.1808	0.2982	0.0895	3.6827	3.1117	3.7567	3.0692	3.1377	3.2342	2.0386	1.8089	1.9686	0.3566	0.481	0.3662	4.1084	4.3387	3.4836	0.3284	0.1612	0.0216	8	14	4	190	198	202	166	136	149	85	80	87	16	27	17	187	290	170	14	7	1	4.07147	1.04112e-29	5.02033e-29	up	-0.319753	0.0531109	0.0860781
LOC110632134	18.0099	17.6192	17.4568	20.701	19.8327	20.384	17.8019	18.1162	17.4499	6.2776	6.4469	5.8167	11.2509	11.4496	10.6728	11.7065	11.1184	14.9891	33.0516	30.5613	28.187	341	354	334	457	540	469	412	336	344	112	122	110	216	275	212	228	318	313	603	568	559	0.0659407	0.56254	0.598308	false	-0.351654	0.00141598	0.00324519
LOC110632136	14.7584	15.136	13.3996	17.201	15.5027	16.1545	14.1134	16.3388	15.0998	10.8826	13.0658	12.8762	21.7349	22.4423	19.9811	6.499	8.0261	8.2191	7.5553	6.2911	6.653	521	567	478	708	787	693	609	565	555	362	461	454	778	1005	740	236	428	320	257	218	246	0.0426298	0.700577	0.729598	false	-0.264053	0.0146508	0.0273648
LOC110632137	1.904	1.5173	1.7704	0.811	0.7553	0.694	2.509	2.3873	2.3565	5.3432	4.7306	5.0921	0.92	0.7454	0.8283	1.7019	1.5988	1.1471	0.2918	0.4556	0.4026	149	126	140	74	85	66	240	183	192	394	370	398	73	74	68	137	189	99	22	35	33	-1.33104	2.11726e-10	4.87777e-10	down	1.52228	8.29463e-17	6.73051e-16
LOC110632145	11.0037	13.2328	11.9108	15.7515	19.2314	21.1076	15.7898	17.1583	16.5169	20.6067	20.1487	19.87	12.1391	11.3765	11.3613	21.319	20.8607	22.2504	23.3247	21.5074	20.4348	565	721	618	943	1420	1317	991	863	883	997	1034	1019	632	741	612	1126	1618	1260	1154	1084	1099	0.497572	3.04026e-05	5.04353e-05	false	-0.340371	0.00132081	0.00304381
LOC110632146	0.3805	0.7571	0.4394	0	0.0882	0	0.173	0.1727	0.0406	0.8526	0.7615	0.6139	2.1893	1.8833	1.9951	0	0.014	0	0	0.0431	0.0807	18	38	21	0	6	0	10	8	2	38	36	29	105	113	99	0	1	0	0	2	4	NA	NA	NA	NA	NA	NA	NA
LOC110632148	2.5644	3.1461	2.825	1.9504	2.8263	2.0306	3.4834	3.6058	2.7882	2.3107	2.7594	2.1799	1.527	1.1061	0.6918	1.3641	0.8648	1.36	0.4519	0.7394	0.8315	53	69	59	47	84	51	88	73	60	45	57	45	32	29	15	29	27	31	9	15	18	-0.455598	0.0976804	0.117358	false	0.371603	0.157085	0.220848
LOC110632149	5.1671	4.7819	5.8789	0.5042	0.2152	0.0764	0.4303	0.5054	0.7132	0.0985	0.3715	0	0.8544	1.2196	0.7373	0.3008	0.4711	0.3647	0.6743	0.788	0.7385	167	164	192	19	10	3	17	16	24	3	12	0	28	50	25	10	23	13	21	25	25	-4.46296	3.45267e-35	1.89232e-34	down	NA	NA	NA
LOC110632150	0.4107	0.5093	0.5776	0.0185	0.015	0.0534	0.619	0.5738	0.4152	8.3047	9.4517	7.8132	0.2985	0.2727	0.4121	0.042	0.0143	0.0784	0.3141	0.7267	0.6191	19	25	27	1	1	3	35	26	20	362	437	361	14	16	20	2	1	4	14	33	30	-4.27071	1.18793e-07	2.30973e-07	down	4.0802	3.18277e-07	1.21278e-06
LOC110632151	9.5591	9.7234	10.4478	16.3284	20.0346	19.9727	17.8954	19.8705	19.5641	16.0223	15.1989	15.6624	8.5214	7.6615	8.566	17.861	21.9457	19.0732	9.4645	8.4769	11.0329	718	775	793	1430	2164	1823	1643	1462	1530	1134	1141	1175	649	730	675	1380	2490	1580	685	625	868	0.787131	1.21465e-15	3.67009e-15	false	-0.134624	0.144342	0.205517
LOC110632154	15.4671	11.9201	10.7663	5.2838	11.6672	14.6159	14.9057	13.1136	15.9885	13.2847	11.3443	11.8114	19.0029	16.3778	19.1163	28.7985	25.2944	27.098	36.4569	33.0498	36.6043	236	193	166	94	256	271	278	196	254	191	173	180	294	317	306	452	583	456	536	495	585	-0.415903	0.143817	0.168951	false	0.327703	0.21391	0.287682
LOC110632155	4.9897	5.1823	5.3725	14.8726	13.8791	15.4991	15.7966	17.3799	18.4438	11.0754	11.7602	12.2783	6.6363	6.2048	6.0792	9.5136	9.7234	9.0963	4.5219	4.3852	4.7134	284	313	309	987	1136	1072	1099	969	1093	594	669	698	383	448	363	557	836	571	248	245	281	1.37627	1.15754e-36	6.55576e-36	up	0.0607082	0.532485	0.614032
LOC110632160	43.0273	36.9233	39.8059	60.0792	50.3216	49.5446	46.2947	46.7204	45.4896	116.268	123.151	119.155	48.5425	47.8978	47.0726	74.4052	61.9746	71.3776	40.1887	37.0596	34.9486	1320	1202	1234	2149	2220	1847	1736	1404	1453	3361	3776	3651	1510	1864	1515	2348	2872	2415	1188	1116	1123	0.288781	0.013574	0.0180455	false	-0.371449	0.000369694	0.000933612
LOC110632161	10.7292	8.9136	9.6397	7.6038	9.2673	9.596	12.6583	10.2613	15.1048	9.4088	7.6557	7.4065	17.8491	14.8682	16.3095	11.7479	11.7195	10.4964	14.6511	13.7779	13.5321	380	335	345	314	472	413	548	356	557	314	271	262	641	668	606	428	627	410	500	479	502	-0.279308	0.0349534	0.0443418	false	0.364406	0.0166056	0.0306023
LOC110632162	23.0873	22.5906	26.5676	1.1759	1.0765	1.1283	0.9046	1.3545	1.3169	0.4694	0.7965	0.62	13.5219	13.1096	14.334	5.8046	3.045	4.4113	16.9374	18.5637	16.4682	522	542	607	31	35	31	25	30	31	10	18	14	310	376	340	135	104	110	369	412	390	-4.55505	1.26175e-120	2.3856e-119	down	-0.0870495	0.80913	0.853238
LOC110632163	0.3159	0.5684	0.8527	0.8868	1.3981	1.4891	0.8694	0.9969	0.9103	0.2134	0.4311	0.4026	0.085	0.317	0.1643	4.9702	3.7458	5.1044	2.8914	2.8675	2.7422	11	21	30	36	70	63	37	34	33	7	15	14	3	14	6	178	197	196	97	98	100	0.980144	0.0174355	0.022901	false	-0.605179	0.0541885	0.087659
LOC110632164	4.8143	4.9745	4.4982	1.1947	1.0706	0.9251	2.3192	1.9709	1.69	1.608	1.9072	2.2266	3.2055	3.1209	3.2845	1.0453	1.1163	0.975	1.2935	1.3444	1.1899	197	216	186	57	63	46	116	79	72	62	78	91	133	162	141	44	69	44	51	54	51	-2.29562	2.40679e-30	1.17806e-29	down	0.748206	0.00316694	0.00683192
LOC110632166	1.0484	0.5489	0.7109	7.7095	7.6279	6.7581	18.8851	20.9097	20.6419	29.0513	27.972	28.1854	1.4935	1.4386	0.9808	5.1714	5.2438	4.7001	0.1007	0.2571	0.0927	54	30	37	463	565	423	1189	1055	1107	1410	1440	1450	78	94	53	274	408	267	5	13	5	3.13356	2.90546e-49	2.13024e-48	up	1.28872	1.73485e-35	3.02047e-34
LOC110632170	1.5204	1.4831	1.3022	0.2288	0.2473	0.2122	0.0436	0.0545	0.0683	0.2736	0.2402	0.2315	1.2802	1.1565	1.3391	0.1297	0.1118	0.1048	0.1292	0.0634	0.1698	171	177	148	30	40	29	6	6	8	29	27	26	146	165	158	15	19	13	14	7	20	-2.77473	4.73165e-33	2.46968e-32	down	-2.22049	9.68431e-06	3.08545e-05
LOC110632171	14.7548	15.2594	16.4484	2.5742	2.1573	1.951	4.0237	4.7377	4.3846	5.7013	5.4256	5.4798	10.3229	12.2279	11.1553	1.5692	1.6864	1.921	0.6544	0.6167	0.891	585	642	659	119	123	94	195	184	181	213	215	217	415	615	464	64	101	84	25	24	37	-2.93151	2.03529e-87	2.59552e-86	down	0.812921	1.21245e-05	3.80471e-05
LOC110632173	23.025	23.9732	23.9282	59.1081	61.3635	57.448	52.1532	51.9397	51.7389	38.8322	38.8289	37.8964	20.2106	21.4605	18.9836	47.9435	52.4066	48.7493	30.3222	31.7433	34.2828	1755	1939	1843	5253	6726	5321	4859	3878	4106	2789	2958	2885	1562	2075	1518	3759	6034	4098	2227	2375	2737	1.19484	2.17506e-59	1.88783e-58	up	-0.352694	6.82836e-08	2.79115e-07
LOC110632174	1.9662	1.1911	1.3898	1.4454	1.4649	2.427	1.9532	2.0072	4.4512	1.7885	1.1241	0.9843	3.7396	2.4356	4.016	1.6383	3.7189	5.2209	3.3522	1.4307	1.4749	14	9	10	12	15	21	17	14	33	12	8	7	27	22	30	12	40	41	23	10	11	NA	NA	NA	NA	NA	NA	NA
LOC110632175	35.1207	34.0432	34.5326	32.5997	31.818	29.5256	26.2181	23.8467	27.0996	14.1782	12.506	14.2788	37.8904	41.2708	38.3406	20.8562	24.1859	24.3945	19.3301	17.3677	20.6192	1714	1763	1703	1855	2233	1751	1564	1140	1377	652	610	696	1875	2555	1963	1047	1783	1313	909	832	1054	-0.27342	0.00154335	0.00224704	false	-0.445546	1.17215e-06	4.2035e-06
LOC110632177	16.8666	16.2368	16.3873	19.8307	17.1467	17.212	17.4768	18.872	18.0502	8.5646	10.5054	9.9254	14.5687	15.1233	13.7881	19.6274	19.7803	20.5599	18.7794	15.3052	16.3962	604	617	593	828	883	749	765	662	673	289	376	355	529	687	518	723	1070	812	648	538	615	0.000238323	0.998323	0.998556	false	-0.157371	0.146785	0.208504
LOC110632178	3.8847	3.5786	4.1467	0.3744	0.3035	0.3592	0.7856	1.2477	0.9223	0.3243	0.262	0.6992	2.6689	2.9935	2.7876	0.5092	0.6068	0.9103	4.5752	4.669	3.7922	89	87	96	10	10	10	22	28	22	7	6	16	62	87	67	12	21	23	101	105	91	-3.62674	4.55278e-24	1.87713e-23	down	NA	NA	NA
LOC110632179	1.3002	1.7285	1.6773	6.5714	5.9739	5.6556	4.6538	4.7879	4.9952	3.9178	3.2058	4.1844	0.9617	1.3544	1.173	4.0855	5.3182	4.3368	2.265	2.6255	1.995	56	79	73	330	370	296	245	202	224	159	138	180	42	74	53	181	346	206	94	111	90	1.8189	6.26913e-22	2.4087e-21	up	-0.496677	0.000345707	0.000877887
LOC110632183	0.6448	0.8982	0.6103	1.4426	1.9689	1.661	2.3852	1.3164	1.4001	0.6248	0.8695	0.6736	0.6635	0.7956	1.1757	2.0985	1.0949	1.0676	0.1164	0.4284	0.6423	23	34	22	60	101	72	104	46	52	21	31	24	24	36	44	77	59	42	4	15	24	1.10169	0.000472355	0.000718154	up	-0.143868	0.617453	0.690862
LOC110632186	0.6906	1.4791	1.4911	0	0	0	0	0	0.0603	0	0.1256	0.0629	0.3096	0.4454	0.2394	0	0	0	0	0	0	11	25	24	0	0	0	0	0	1	0	2	1	5	9	4	0	0	0	0	0	0	-7.20069	5.11186e-08	1.01612e-07	down	NA	NA	NA
LOC110632187	32.5066	34.8621	34.8196	20.018	19.1073	17.1887	17.8464	17.5386	18.1616	20.0438	18.6709	19.306	39.1928	40.0152	40.1969	27.0634	32.541	28.8801	12.1172	13.2533	14.2873	2876	3273	3113	2065	2431	1848	1930	1520	1673	1671	1651	1706	3516	4491	3731	2463	4349	2818	1033	1151	1324	-0.990076	2.67671e-25	1.14631e-24	false	-0.235434	0.00986847	0.0191679
LOC110632189	2.9374	2.9732	2.9714	0.6345	0.9684	0.752	0.712	0.4887	0.7941	0.6235	0.7402	0.6971	3.5836	4.9399	3.7539	0.6769	0.6914	0.7497	0.5194	0.133	0.3324	135	145	138	34	64	42	40	22	38	27	34	32	167	288	181	32	48	38	23	6	16	-2.04019	4.92248e-19	1.70977e-18	down	-0.39825	0.239626	0.316847
LOC110632190	0.8161	0.6028	0.3274	1.9486	1.5952	1.67	2.761	2.7923	2.9872	2.2473	1.8759	2.3631	0.4568	0.626	0.3154	1.9085	2.5554	1.6	0.1831	0.1798	0.1685	37	29	15	103	104	92	153	124	141	96	85	107	21	36	15	89	175	80	8	8	8	1.44914	1.14337e-05	1.95189e-05	up	0.552391	0.00415509	0.00875232
LOC110632191	0.0843	0	0.0556	3.9533	3.5963	3.0762	5.3116	4.6769	4.4811	0.8054	0.6187	0.5065	0.0277	0	0.0268	0.8744	0.9489	1.4781	0.0875	0	0.0805	3	0	2	164	184	133	231	163	166	27	22	18	1	0	1	32	51	58	3	0	3	6.1434	4.9987e-19	1.73544e-18	up	0.285248	0.103385	0.15429
LOC110632192	34.0059	35.1462	32.6	26.7263	26.2444	28.1878	23.43	24.9952	23.3022	24.0681	22.023	24.0932	49.5134	48.5651	50.7552	28.5389	27.8657	27.7617	13.629	15.7218	13.4824	1375	1508	1332	1260	1526	1385	1158	990	981	917	890	973	2030	2491	2153	1187	1702	1238	531	624	571	-0.459239	1.40714e-08	2.90005e-08	false	-0.339329	3.78186e-05	0.000110283
LOC110632193	1.1058	0.4904	0.7724	0.7252	0.8142	0.8029	0.3193	0.0664	0.6247	0.069	0.1952	0.2605	1.9886	1.1794	1.612	0.4426	0.9043	1.0026	0.27	0.5964	0.621	17	8	12	13	18	15	6	1	10	1	3	4	31	23	26	7	21	17	4	9	10	NA	NA	NA	NA	NA	NA	NA
LOC110632195	26.9056	28.1485	27.8181	137.324	127.725	120.951	80.8192	82.3817	85.8447	71.0699	73.2985	72.5443	27.9305	30.5262	27.3599	101	101.882	102.178	44.8909	46.8716	44.8755	1407	1562	1470	8373	9605	7686	5166	4220	4674	3502	3831	3789	1481	2025	1501	5433	8048	5893	2262	2406	2458	2.08949	5.32141e-120	1.00232e-118	up	-0.795291	6.24194e-22	6.57063e-21
LOC110632196	4.2182	2.6742	2.7323	2.072	2.16	3.7237	6.5568	6.2244	4.9353	2.0348	2.4939	2.4956	3.9332	2.9323	4.496	4.0634	6.5241	5.9805	8.8349	7.1491	8.9331	110	74	72	63	81	118	209	159	134	50	65	65	104	97	123	109	257	172	222	183	244	-0.412766	0.160362	0.187043	false	1.00184	3.30966e-05	9.73851e-05
LOC110632198	1.0308	0.6725	1.334	14.7579	13.7026	16.6397	2.4003	3.2785	3.0083	2.735	3.0942	1.7863	1.2121	1.7503	1.3983	1.0021	0.6562	1.2582	0.0411	0.3231	0	26	18	34	434	497	510	74	81	79	65	78	45	31	56	37	26	25	35	1	8	0	3.76368	4.03342e-61	3.61737e-60	up	-2.54463	1.11752e-52	3.23019e-51
LOC110632199	3.616	4.5649	3.3759	1.7555	3.3211	3.0318	3.6281	2.9253	3.3419	6.1545	7.2359	8.1972	0.2019	0.2151	0.2601	0.0663	0.0452	0.3712	0.0708	0.3475	0.1303	53	71	50	30	70	54	65	42	51	85	106	120	3	4	4	1	1	6	1	5	2	-0.644338	0.0375204	0.0473792	false	0.128305	0.675488	0.742714
LOC110632201	2.0477	1.9297	2.0264	2.7521	3.5232	4.6384	4.5767	4.1594	4.5823	4.2567	3.7597	4.1216	1.4574	1.4978	1.9921	3.4889	3.4938	3.5986	0.8106	1.0968	0.6046	97	97	97	152	240	267	265	193	226	190	178	195	70	90	99	170	250	188	37	51	30	0.724399	0.000607101	0.000914691	false	0.131478	0.469401	0.554956
LOC110632202	200.618	206.595	212.795	54.3152	57.3509	55.6014	58.6449	62.3266	60.2923	119.543	117.2	119.42	294.283	299.384	293.902	26.2313	25.2016	25.3992	34.3513	33.922	32.2628	10134	11074	10862	3199	4166	3413	3621	3084	3171	5690	5917	6025	15073	19184	15575	1363	1923	1415	1672	1682	1707	-2.02282	2.77686e-209	1.1278e-207	down	-0.0454056	0.486533	0.57118
LOC110632203	7.3414	7.6654	7.3333	18.643	20.4046	20.639	13.7603	15.1299	14.8083	22.7758	23.6453	23.5119	5.45	5.0175	4.9499	16.8874	18.1166	16.9071	12.8294	15.3442	15.7182	639	708	645	1892	2554	2183	1464	1290	1342	1868	2057	2044	481	554	452	1512	2382	1623	1076	1311	1433	1.2842	5.81106e-57	4.84666e-56	up	-0.610998	2.10122e-15	1.56924e-14
LOC110632204	28.3929	29.8563	27.1914	6.3021	5.9783	6.989	3.0483	3.5276	3.3588	7.9749	7.0812	7.1069	38.8822	42.0739	41.5884	2.4688	2.2048	2.1894	0.8425	0.5726	0.8943	1364	1522	1320	353	413	408	179	166	168	361	340	341	1894	2564	2096	122	160	116	39	27	45	-2.28353	3.11338e-116	5.60634e-115	down	-1.11828	1.37238e-15	1.03834e-14
LOC110632205	6.7569	6.1252	6.2908	22.3964	22.1922	22.1828	10.5649	11.55	9.8923	3.6688	4.6023	4.6483	16.0185	15.9909	14.1477	25.9138	29.6281	27.9648	11.7713	11.4968	12.1246	473	455	445	1828	2234	1887	904	792	721	242	322	325	1137	1420	1039	1866	3133	2159	794	790	889	1.66864	4.58421e-75	4.9685e-74	up	-1.22295	4.49871e-44	1.02275e-42
LOC110632206	17.2098	17.997	16.6335	71.3556	70.3673	68.647	110.123	109.391	111.577	10.8902	10.7092	11.9027	8.0606	7.9153	6.5656	63.3693	68.8627	62.6002	160.244	169.698	177.344	857	951	837	4143	5039	4154	6703	5336	5785	511	533	592	407	500	343	3246	5180	3438	7689	8295	9250	1.88919	1.57378e-121	3.00982e-120	up	0.492591	9.43679e-14	6.32739e-13
LOC110632207	1.2159	1.1459	1.1364	0.2317	0.2036	0.2038	0.2579	0.3678	0.1946	0.3107	0.1126	0.0676	0.7995	0.8875	0.88	0.0219	0.0447	0.1225	0	0	0	54	54	51	12	13	11	14	16	9	13	5	3	36	50	41	1	3	6	0	0	0	-2.58832	8.40597e-12	2.09742e-11	down	NA	NA	NA
LOC110632208	3.6294	3.8502	3.5721	6.2597	7.2406	6.4141	6.1332	6.6004	7.1622	5.3461	5.0006	6.4138	4.8703	5.4565	4.6506	8.7341	9.0987	7.1932	6.9981	6.8898	8.2367	183	206	182	368	525	393	378	326	376	254	252	323	249	349	246	453	693	400	340	341	435	0.717349	9.5247e-08	1.86342e-07	false	-0.16451	0.176972	0.244759
LOC110632209	43.3288	41.7994	41.1734	47.4737	55.5963	57.9792	58.8996	59.2393	59.5359	47.4613	51.9713	47.0152	45.0456	43.375	46.6821	51.3521	44.7485	53.9119	10.2336	9.3361	9.1694	1182	1210	1135	1510	2181	1922	1964	1583	1691	1220	1417	1281	1246	1501	1336	1441	1844	1622	269	250	262	0.2162	0.0129357	0.0172253	false	-0.0176106	0.831408	0.87086
LOC110632211	0.0496	0.0467	0.0982	1.3291	1.3363	1.2345	5.3249	4.9993	5.275	5.4207	5.2843	6.3057	0.0367	0.0782	0.0591	0.7473	0.9356	0.5845	0.3603	0.2526	0.3906	4	4	8	125	155	121	525	395	443	412	426	508	3	8	5	62	114	52	28	20	33	4.19843	3.2702e-22	1.27034e-21	up	1.83929	7.73237e-42	1.65185e-40
LOC110632212	20.985	22.2641	24.4801	17.5809	15.1968	17.2976	21.9717	22.5224	21.7235	14.6012	13.8701	12.836	26.8293	24.4581	26.1628	16.7528	16.4681	17.2004	31.9825	32.2799	30.7158	604	680	712	590	629	605	773	635	651	396	399	369	783	893	790	496	716	546	887	912	926	-0.568739	1.60022e-06	2.89044e-06	false	0.242635	0.0221273	0.0394983
LOC110632214	18.8819	17.5104	17.7923	7.8069	13.8105	19.0051	18.8324	16.5881	17.7017	2.7942	4.2903	3.2387	20.254	16.5454	20.4363	28.9603	16.6333	31.7858	62.6912	52.2665	47.1865	251	247	239	121	264	307	306	216	245	35	57	43	273	279	285	396	334	466	803	682	657	-0.557638	0.0208672	0.0271804	false	0.234698	0.321371	0.405482
LOC110632216	22.5913	21.256	20.9791	9.0298	11.2426	11.5423	9.6061	7.9062	9.1522	6.3631	5.2492	5.3242	17.5284	17.8091	18.6425	8.9167	7.4896	8.0254	6.7411	7.5989	7.7006	633	632	594	295	453	393	329	217	267	168	147	149	498	633	548	257	317	248	182	209	226	-1.16027	1.05626e-23	4.29633e-23	down	-0.411856	0.0032074	0.00690816
LOC110632219	6.5644	6.6163	7.3566	10.5703	13.891	14.5782	17.6939	16.931	18.7265	14.7866	15.7674	15.1035	7.0099	6.5628	7.7697	17.6234	19.4834	17.5212	11.1889	10.7841	12.4514	302	323	342	567	919	815	995	763	897	641	725	694	327	383	375	834	1354	889	496	487	600	0.790572	3.77295e-09	8.04544e-09	false	0.292316	0.0122632	0.0233423
LOC110632230	9.2974	8.0589	9.9142	16.1827	15.3337	15.8341	6.9148	8.0449	7.3062	4.5378	4.8751	3.9326	9.4636	9.4458	8.2699	13.582	12.1946	13.3666	30.1079	34.1388	29.7624	374	344	403	759	887	774	340	317	306	172	196	158	386	482	349	562	741	593	1167	1348	1254	0.664323	2.1509e-08	4.38303e-08	false	-1.25222	4.31561e-30	6.28849e-29
LOC110632231	622.747	635.979	650.034	57.8895	52.2398	46.4223	64.6606	63.6207	62.4992	27.3073	25.4671	23.3354	416.286	446.451	416.308	86.3358	87.9951	83.593	195.156	198.852	189.61	24662	26726	26013	2673	2975	2234	3130	2468	2577	1019	1008	923	16716	22428	17296	3517	5264	3651	7447	7730	7865	-3.73712	1.09279e-298	8.04576e-297	down	0.121519	0.228384	0.304343
LOC110632232	21.9562	21.6686	20.0513	15.6283	12.984	13.8002	16.8028	16.4843	16.6711	32.4749	31.0667	29.0799	20.6989	22.242	22.1482	10.1514	10.8269	10.6909	10.5858	12.9275	12.0491	635	665	586	527	540	485	594	467	502	885	898	840	607	816	672	302	473	341	295	367	365	-0.717711	2.87506e-09	6.17839e-09	false	0.0751189	0.525087	0.606687
LOC110632233	24.9355	28.3628	48.6332	1.6211	1.8705	1.6153	3.2117	2.3007	1.8852	0.8487	1.7457	1.019	2.6528	2.2924	3.5341	0.6361	0.1925	0.1318	0.1509	0.1481	0.1388	343	414	676	26	37	27	54	31	27	11	24	14	37	40	51	9	4	2	2	2	2	-4.45097	1.62456e-58	1.39184e-57	down	0.379394	0.290616	0.373464
LOC110632234	0.7852	0.4709	0.6357	0	0	0.1762	0	0	0	0.3788	0.3571	0.4288	68.6354	61.2205	68.5826	17.7641	12.0967	20.6459	9.1856	10.3985	10.5628	11	7	9	0	0	3	0	0	0	5	5	6	975	1088	1008	256	256	319	124	143	155	NA	NA	NA	NA	NA	NA	NA
LOC110632235	0.1159	0.4058	0.1475	3.1957	2.4759	2.6438	2.8858	2.519	2.8789	2.0914	1.7563	1.7907	0.1797	0.2089	0.1579	1.5777	1.3484	1.2913	0.55	0.6748	0.6324	7	26	9	225	215	194	213	149	181	119	106	108	11	16	10	98	123	86	32	40	40	3.49376	1.76333e-23	7.11329e-23	up	-0.16481	0.334511	0.419613
LOC110632236	7.9245	6.9788	7.7039	11.0937	10.1885	10.2665	12.0844	14.2031	12.404	8.6853	7.769	8.2939	7.3822	7.8206	7.2873	5.3752	5.0875	5.1039	10.0057	9.7406	10.0051	397	371	390	648	734	625	740	697	647	410	389	415	375	497	383	277	385	282	483	479	525	0.349585	0.00285609	0.00405578	false	0.131498	0.227539	0.303447
LOC110632239	5.8728	5.5078	6.0493	12.4469	11.3289	12.3494	23.7227	24.4859	25.9384	43.2983	43.5755	41.7818	9.4954	8.7807	9.3255	11.7068	11.9344	10.4196	6.4025	7.0903	6.1595	416	414	433	1028	1154	1063	2054	1699	1913	2890	3085	2956	682	789	693	853	1277	814	437	493	457	0.919435	5.87941e-18	1.96059e-17	false	0.876273	1.29255e-23	1.45872e-22
LOC110632240	15.8786	16.8611	15.5562	11.2705	10.6488	10.9157	11.0397	10.6564	11.6373	9.3722	9.2071	8.789	17.6979	18.8943	16.3645	10.1135	10.9209	11.1304	8.8902	9.6626	9.8816	899	1013	890	744	867	751	764	591	686	500	521	497	1016	1357	972	589	934	695	485	537	586	-0.68912	2.86188e-13	7.70418e-13	false	-0.139048	0.149834	0.212144
LOC110632243	144.577	137.707	134.765	250.336	215.19	205.926	715.056	708.745	714.179	1975.96	1978.7	1876.09	400.529	405.279	389.481	110.7	101.167	105.3	43.7976	40.5625	36.3865	4666	4716	4395	9420	9987	8076	28208	22406	23998	60090	63825	60474	13107	16592	13187	3675	4932	3748	1362	1285	1230	0.558644	4.86447e-08	9.68488e-08	false	1.50667	1.59053e-57	5.09671e-56
LOC110632245	4.8108	4.6117	4.6787	3.3079	5.4507	5.4947	5.4965	5.3769	4.1027	10.1669	9.0873	11.5018	6.0124	5.7213	6.325	6.0073	5.1615	5.3397	6.2408	6.4642	5.8996	116	118	114	93	189	161	162	127	103	231	219	277	147	175	160	149	188	142	145	153	149	-0.11975	0.581713	0.616857	false	-0.086259	0.697758	0.762172
LOC110632247	14.1067	15.277	12.8032	22.0253	20.3783	24.0834	21.4239	18.6976	20.2484	11.0834	11.3071	10.8856	14.412	13.3631	12.0722	22.5787	19.6319	22.8258	22.4455	17.825	18.0815	362	416	332	659	752	751	672	470	541	268	290	279	375	435	325	596	761	646	555	449	486	0.522583	1.45396e-05	2.46494e-05	false	-0.297563	0.00686658	0.0138215
LOC110632249	4.3194	4.0128	3.6076	0.289	0.0852	0.6807	0.0752	0.1564	0.0883	1.5605	1.839	1.871	4.0484	3.4051	3.8545	0.1787	0.2434	0.1944	0.0636	0.0624	0.2047	141	139	119	11	4	27	3	5	3	48	60	61	134	141	132	6	12	7	2	2	7	-3.66376	4.81985e-19	1.6749e-18	down	NA	NA	NA
LOC110632250	4.7371	5.873	5.4948	5.2451	6.4398	5.0167	13.2625	13.6557	13.2392	12.2386	13.9083	12.9264	4.2506	4.6526	4.6265	4.8128	4.8968	5.2635	1.6925	2.0965	2.0018	244	321	286	315	477	314	835	689	710	594	716	665	222	304	250	255	381	299	84	106	108	-0.0793759	0.599641	0.634225	false	1.10208	6.08705e-21	6.11013e-20
LOC110632252	52.855	56.6679	58.5464	25.9705	26.0262	25.7451	32.7475	33.0135	30.4588	39.23	42.0597	41.5443	45.5663	49.3247	48.3725	32.2385	34.1616	30.0837	32.6728	34.4379	31.2676	3210	3652	3593	1839	2273	1900	2431	1964	1926	2245	2553	2520	2806	3800	3082	2014	3134	2015	1912	2053	1989	-1.24472	2.65223e-56	2.18403e-55	down	0.146431	0.0502234	0.0819467
LOC110632253	0.1832	0.0288	0.0906	1.4138	2.335	3.0898	3.2716	2.6489	2.6387	3.4016	3.8484	2.9035	0.4215	0.4091	0.2037	3.1457	4.0821	2.4357	1.0138	0.6842	1.1075	6	1	3	54	110	123	131	85	90	105	126	95	14	17	7	106	202	88	32	22	38	4.37403	5.393e-14	1.5083e-13	up	0.170776	0.521553	0.603465
LOC110632254	0.9535	0.8985	0.7863	2.0989	2.7405	1.7262	0.988	1.0058	1.16	2.5297	3.1481	2.6411	2.006	2.6808	2.1812	1.6067	1.5149	1.7867	1.3523	2.2341	1.6689	30	30	25	77	124	66	38	31	38	75	99	83	64	107	72	52	72	62	41	69	55	1.18697	0.000135397	0.000214495	up	-1.22407	2.03348e-05	6.18583e-05
LOC110632255	0.6544	0.6167	0.6168	2.4857	2.2321	2.5646	2.5495	2.7042	2.3347	0.893	1.2472	1.1545	0.7684	0.7124	0.9506	2.6661	3.4659	3.3908	2.264	1.8414	1.9339	21	21	20	93	103	100	100	85	78	27	40	37	25	29	32	88	168	120	70	58	65	1.81434	1.54661e-09	3.3874e-09	up	-0.0998735	0.634382	0.705819
LOC110632256	14.5163	15.9394	14.9627	12.3522	9.6749	8.899	19.9223	19.032	19.8482	18.4694	18.245	17.8492	13.4156	15.2751	14.3967	8.5466	7.9038	8.5629	3.1992	2.7085	2.803	890	1037	927	883	853	663	1493	1143	1267	1067	1118	1093	834	1188	926	539	732	579	189	163	180	-0.682296	1.37486e-06	2.49301e-06	false	0.762558	5.95547e-09	2.70614e-08
LOC110632257	0.9374	0.4796	0.7156	0.0689	0.0559	0	0.0438	0.1094	0.1543	0	0	0	0.449	0.6123	0.6127	0.026	0.1064	0	0.0834	0.0273	0.1023	35	19	27	3	3	0	2	4	6	0	0	0	17	29	24	1	6	0	3	1	4	-4.21105	4.64975e-08	9.27035e-08	down	NA	NA	NA
LOC110632265	1.0412	0.6186	0.9184	0	0	0	0	0	0	0	0	0	0.0893	0.0714	0.0432	0	0	0	0	0	0	46	29	41	0	0	0	0	0	0	0	0	0	4	4	2	0	0	0	0	0	0	-8.16271	6.80147e-11	1.61076e-10	down	NA	NA	NA
LOC110632267	4.9154	4.6867	5.9516	6.5468	9.0882	8.8514	10.3608	10.8624	12.108	4.6642	7.2903	6.6584	5.7031	8.0233	8.8746	9.1073	7.5799	10.4868	14.4035	14.787	12.9744	85	86	104	132	226	186	219	184	218	76	126	115	100	176	161	162	198	200	240	251	235	0.520692	0.011147	0.0149473	false	0.282926	0.0916163	0.138759
LOC110632268	0.7937	0.9349	0.725	1.0342	0.8703	0.8164	3.4214	3.4124	3.2251	4.7136	4.8868	4.8443	0.7376	0.6738	0.742	0.3116	0.3334	0.5536	0.0634	0	0.0146	52	65	48	79	82	65	274	219	220	291	320	317	49	56	51	21	33	40	4	0	1	0.0167542	0.949508	0.955679	false	1.72746	1.39752e-21	1.4448e-20
LOC110632273	7.3029	6.9997	6.6299	17.0772	20.8344	22.1041	2.5532	2.0815	2.6578	3.7758	5.2043	4.1663	3.714	3.3131	3.431	4.3487	5.1788	4.6031	0.7773	1.0174	0.8144	351	357	322	957	1440	1291	150	98	133	171	250	200	181	202	173	215	376	244	36	48	41	1.38456	6.48708e-34	3.44916e-33	up	-3.19541	4.48195e-122	4.79095e-120
LOC110632274	0.801	1.0174	0.7927	0	0	0.0287	0.3134	0.1422	0.2007	2.3285	3.6937	3.208	2.6104	3.1573	2.7222	0	0.0231	0.0316	0	0	0.0333	23	31	23	0	0	1	11	4	6	63	106	92	76	115	82	0	1	1	0	0	1	NA	NA	NA	NA	NA	NA	NA
LOC110632279	5.075	5.226	5.5544	13.1733	14.5607	14.7971	15.3429	14.6851	16.237	13.661	11.8369	13.0564	4.8725	3.5503	4.2609	8.6912	11.6365	11.2451	4.7437	5.5811	7.7974	151	165	167	457	623	535	558	428	503	383	352	388	147	134	133	266	523	369	136	163	243	1.29003	2.6709e-23	1.07166e-22	up	-0.0386891	0.710944	0.773235
LOC110632286	17.8944	20.0176	14.9056	26.4991	29.0053	27.3326	42.1283	31.673	34.6207	40.5769	42.1196	31.8368	19.9332	21.6163	20.3702	31.6634	32.1294	32.217	36.6075	35.1482	36.7496	139	165	117	240	324	258	400	241	280	297	327	247	157	213	166	253	377	276	274	268	299	0.516429	0.0016244	0.00236032	false	0.230743	0.115209	0.169569
LOC110632288	5.7293	5.6055	4.6526	6.1709	5.8108	5.4432	8.9618	9.1911	10.4936	23.5435	23.4153	23.841	9.5081	9.1756	8.8359	4.5798	5.4624	4.4355	2.2223	2.3366	1.8809	602	625	494	756	878	695	1151	946	1148	2331	2459	2502	1013	1223	974	495	867	514	225	241	207	-0.00611007	0.959767	0.965097	false	0.554682	1.82591e-07	7.13415e-07
LOC110632289	14.8592	15.9611	16.0132	34.6416	41.1351	41.3732	34.4863	31.9456	29.7526	6.7154	9.481	7.9115	15.617	14.7911	15.4842	40.4595	36.1378	41.3901	42.6693	44.2267	41.7781	472	538	514	1283	1879	1597	1339	994	984	201	301	251	503	596	516	1322	1734	1450	1306	1379	1390	1.18807	5.89502e-34	3.13827e-33	up	-0.44311	2.92518e-06	9.96772e-06
LOC110632290	1.067	0.6099	0.9174	2.8803	1.9339	2.3174	4.0496	3.7855	3.9647	4.4179	4.3751	3.8177	1.3283	0.8273	0.7836	2.0405	2.0611	2.0617	1.1073	1.2117	1.0354	61	37	53	192	159	161	283	212	236	238	250	218	77	60	47	120	178	130	61	68	62	1.33183	8.00886e-07	1.47523e-06	up	0.567199	0.00155477	0.00353949
LOC110632291	0.6934	1.0763	1.0293	5.3698	4.8927	4.5313	2.3859	2.3942	2.3505	4.307	4.4687	4.145	0.4827	0.4984	0.9137	2.7955	2.7542	2.0156	0.8254	1.1635	0.4868	34	56	51	307	345	270	143	115	120	199	219	203	24	31	47	141	204	109	39	56	25	2.26883	5.62987e-26	2.45175e-25	up	-1.21492	1.15425e-14	8.24421e-14
LOC110632293	2.1606	1.9957	2.209	19.39	18.6269	17.0385	10.758	10.4151	11.8327	3.1737	2.8633	3.2807	4.2899	3.79	3.7508	16.0943	16.8799	16.4901	13.1421	14.9415	14.7949	151	148	156	1580	1872	1447	919	713	861	209	200	229	304	336	275	1157	1782	1271	885	1025	1083	2.98271	1.09515e-126	2.20743e-125	up	-0.900639	1.58067e-19	1.49401e-18
LOC110632294	4.3349	4.0558	3.8747	5.9299	5.6345	5.7664	6.6797	6.4794	6.7525	6.5626	6.8945	7.2647	3.509	3.6745	3.3323	5.8001	6.4079	5.6774	2.3945	2.0894	2.7739	558	554	504	890	1043	902	1051	817	905	796	887	934	458	600	450	768	1246	806	297	264	374	0.367005	0.000262522	0.000407314	false	0.039534	0.653166	0.722687
LOC110632295	1.5554	2.3187	1.8331	4.1962	3.5596	4.352	4.7893	4.9514	4.7942	3.2414	3.2399	3.3978	2.1476	1.9396	2.2375	4.2065	4.6711	5.2183	4.0063	3.7886	4.2391	110	174	131	346	362	374	414	343	353	216	229	240	154	174	166	306	499	407	273	263	314	0.950481	1.58866e-07	3.06831e-07	false	0.104056	0.416976	0.502603
LOC110632297	64.1762	65.5182	64.4622	38.3464	36.5201	36.5908	32.7223	31.8374	28.7724	50.7545	51.4795	51.1658	66.2628	64.3534	69.2591	31.5532	30.9276	31.8076	43.9978	46.6339	42.2558	3132	3393	3179	2182	2563	2170	1952	1522	1462	2334	2511	2494	3279	3984	3546	1584	2280	1712	2069	2234	2160	-0.93234	1.42519e-34	7.69958e-34	false	-0.417521	1.04141e-06	3.76132e-06
LOC110632298	8.498	9.5234	8.3149	18.8612	18.9661	17.3727	19.8234	20.0666	20.846	18.1183	18.9967	19.2779	11.4388	12.2062	11.1835	17.7135	17.6626	17.0246	15.1954	14.2338	13.9789	444	528	439	1149	1425	1103	1266	1027	1134	892	992	1006	606	809	613	952	1394	981	765	730	765	0.936028	1.15779e-18	3.96659e-18	false	-0.0242392	0.781098	0.830525
LOC110632301	1.5114	2.051	2.0939	5.2887	4.4562	4.378	4.9706	4.8447	4.0645	4.9723	5.4136	4.9634	3.1003	3.5505	4.0338	5.3188	4.7625	4.4949	3.0116	3.1102	3.1745	50	72	70	204	212	176	201	157	140	155	179	164	104	149	140	181	238	164	96	101	110	1.18772	6.08569e-08	1.20361e-07	up	-0.185311	0.282701	0.364583
LOC110632303	9.0218	6.7841	6.8489	5.7768	4.9202	3.9664	6.572	7.8538	5.7273	5.8365	7.3883	7.6408	11.061	11.277	10.4551	6.578	6.9543	6.7236	5.1945	6.1063	5.6341	292	233	224	218	229	156	260	249	193	178	239	247	363	463	355	219	340	240	162	194	191	-0.75514	0.000102643	0.00016389	false	0.29349	0.120382	0.175957
LOC110632304	44.4498	39.6865	38.2837	20.0858	34.0156	42.9886	43.3744	46.0135	45.7342	32.1282	30.4459	27.5031	40.5086	32.8709	42.4192	41.5462	37.0573	44.5883	61.8126	54.6465	52.1048	856	811	745	451	942	1006	1021	868	917	583	586	529	791	803	857	823	1078	947	1147	1033	1051	-0.476066	0.0153379	0.0202724	false	0.323558	0.0857589	0.131037
LOC110632307	8.4794	8.0766	8.6744	18.7947	20.2309	20.4522	15.7149	16.2639	16.8628	15.5686	15.0032	15.7035	7.7598	7.5661	7.3636	19.8876	26.104	21.3674	9.07	9.6453	11.4232	652	659	674	1685	2237	1911	1477	1225	1350	1128	1153	1206	605	738	594	1573	3032	1812	672	728	920	1.10415	2.17896e-40	1.33553e-39	up	-0.445127	2.38757e-09	1.12985e-08
LOC110632308	108.574	108.127	106.815	18.1939	20.7379	19.5909	20.9196	20.0936	22.2934	19.7381	17.4391	19.7494	92.4884	89.5117	87.8316	32.8969	32.2093	31.9355	59.1413	58.7912	61.3268	5108	5398	5078	998	1403	1120	1203	926	1092	875	820	928	4412	5342	4335	1592	2289	1657	2681	2715	3022	-2.59926	5.33072e-296	3.87703e-294	down	-0.0471911	0.587907	0.663968
LOC110632309	7.9895	8.0971	7.8371	14.3418	18.1101	17.0367	19.5401	21.4065	22.5495	19.7247	20.6858	20.5455	6.4418	6.6518	6.52	12.4409	14.8558	14.0056	6.7206	7.0112	9.0463	570	613	565	1193	1858	1477	1704	1496	1675	1326	1475	1464	466	602	488	913	1601	1102	462	491	676	0.914339	9.89254e-20	3.51865e-19	false	0.199517	0.0413233	0.0690314
LOC110632310	6.5999	4.3403	5.8265	5.1718	7.6932	8.1273	13.9842	13.7176	14.0915	29.4277	32.091	31.5899	9.7869	8.2159	8.7124	12.8092	16.8951	16.0585	7.1944	8.9729	9.3157	278	194	248	254	466	416	720	566	618	1168	1351	1329	418	439	385	555	1075	746	292	371	411	0.187705	0.33687	0.373451	false	0.835337	6.78235e-09	3.0632e-08
LOC110632311	32.1077	32.3263	33.305	19.0881	17.5089	17.1722	16.7148	15.6464	16.524	15.5356	14.7526	16.2456	25.9139	26.9581	24.3656	16.3653	16.4843	14.3406	13.2985	15.8294	14.8347	2428	2594	2545	1683	1904	1578	1545	1159	1301	1107	1115	1227	1987	2586	1933	1273	1883	1196	969	1175	1175	-0.993119	3.98715e-29	1.89421e-28	false	-0.29924	0.000900593	0.00213268
LOC110632312	16.1385	14.9084	16.1389	48.2265	46.5887	47.8282	57.9025	56.0594	58.2892	140.442	142.712	137.749	15.7696	16.2208	14.5331	25.2884	26.878	24.5491	9.939	8.8263	8.9406	760	745	768	2648	3155	2737	3333	2586	2858	6232	6717	6479	753	969	718	1225	1912	1275	451	408	441	1.46433	1.36809e-66	1.32175e-65	up	0.110918	0.114474	0.16861
LOC110632313	0.589	0.4047	0.6072	3.8099	4.2495	3.3627	4.5577	3.9711	4.1014	0.5079	0.8226	0.6266	1.2344	1.4897	1.4738	4.8552	6.4013	5.3629	3.6422	4.3754	4.4988	48	35	50	362	498	333	454	317	348	39	67	51	102	154	126	407	788	482	286	350	384	2.7072	1.75959e-38	1.0401e-37	up	-0.0160412	0.90405	0.927895
LOC110632316	4.0485	4.5738	5.2482	3.0459	3.2599	3.1173	6.9342	6.695	7.4585	3.4674	3.0558	2.8683	6.8181	6.3084	6.2061	0.7595	0.862	0.6226	3.1451	2.3637	2.7125	171	205	224	150	198	160	358	277	328	138	129	121	292	338	275	33	55	29	128	98	120	-0.690745	3.68738e-05	6.08027e-05	false	1.00088	5.61353e-13	3.58787e-12
LOC110632319	7.1216	7.46	6.6255	8.2525	9.4618	9.423	13.4114	13.3476	14.8246	15.9218	15.6772	17.507	7.4787	6.3049	6.6101	7.5026	9.2473	8.1842	2.8193	3.1901	4.5625	1219	1355	1146	1647	2329	1960	2806	2238	2642	2568	2682	2993	1298	1369	1187	1321	2391	1545	465	536	818	0.22201	0.00858577	0.0116387	false	0.455744	1.86064e-08	8.06649e-08
LOC110632320	1.5083	1.6425	1.6917	3.1479	3.1816	2.648	1.8647	1.574	1.6901	2.1165	1.8948	1.7786	1.2892	1.3079	1.4377	1.7107	2.23	1.4892	1.3566	1.3317	1.472	90	104	102	219	273	192	136	92	105	119	113	106	78	99	90	105	201	98	78	78	92	0.759729	3.32315e-05	5.49727e-05	false	-0.966874	3.54085e-08	1.49481e-07
LOC110632323	3.0055	3.5265	2.5077	5.9894	5.6348	6.062	6.2917	6.0462	6.4242	4.628	4.3633	5.1333	5.5213	5.8535	6.5723	5.4712	6.5736	6.7327	7.5226	6.3338	6.2452	102	127	86	237	275	250	261	201	227	148	148	174	190	252	234	191	337	252	246	211	222	0.834434	3.54001e-06	6.24885e-06	false	-0.0740766	0.589157	0.665089
LOC110632324	0.3996	0.4881	0.5418	2.0561	1.451	1.8267	2.0581	2.3265	2.2457	0.7224	0.9032	1.052	0.0438	0.1283	0.2398	4.0425	4.1929	3.7704	2.273	2.7739	2.8257	27	35	37	162	141	150	170	154	158	46	61	71	3	11	17	281	428	281	148	184	200	1.76667	6.24605e-11	1.4838e-10	up	0.153213	0.417857	0.503484
LOC110632326	3.3957	4.0673	4.4596	3.9195	5.8261	6.6073	7.763	8.9418	7.8335	11.8552	11.4945	10.1678	8.075	7.6304	7.9256	7.2502	6.6598	6.3593	3.8864	3.4917	3.4238	107	136	142	144	264	253	299	276	257	352	362	320	258	305	262	235	317	221	118	108	113	0.317481	0.134277	0.15841	false	0.426478	0.0165548	0.0305263
LOC110632327	81.8433	86.0754	86.0862	6.2791	7.5366	8.2347	6.2772	7.1475	6.049	10.7553	10.4599	11.8114	62.5863	60.8891	57.6872	12.2144	13.2065	13.7113	17.5848	18.2388	18.5273	2560	2857	2721	229	339	313	240	219	197	317	327	369	1985	2416	1893	393	624	473	530	560	607	-3.65968	1.90047e-302	1.43457e-300	down	-0.340252	0.0213495	0.0382305
LOC110632330	0.2848	0.3425	0.2527	0.5476	0.5464	0.5335	0.4982	0.5314	0.4151	0.2293	0.344	0.354	0.3584	0.2245	0.2715	0.592	0.8388	0.3473	0.1529	0.2001	0.3376	29	37	26	65	80	66	62	53	44	22	35	36	37	29	29	62	129	39	15	20	36	0.75316	0.0111601	0.0149643	false	-0.332942	0.191096	0.261392
LOC110632331	9.5539	11.6879	9.6281	14.9222	19.2912	20.016	13.3735	13.0193	12.6697	29.7198	29.9488	30.1008	6.1807	6.0114	7.3523	9.0322	9.342	8.623	29.9273	30.6723	29.8746	218	283	222	397	633	555	373	291	301	639	683	686	143	174	176	212	322	217	658	687	714	0.676835	4.05137e-06	7.12416e-06	false	-0.631839	9.10777e-07	3.31316e-06
LOC110632332	0.4984	0.5088	0.2672	0.8727	0.9242	1.3329	0.3398	0.318	0.2792	0.3746	0.6233	0.5198	0.4915	0.6057	0.6334	0.2423	0.1925	0.1318	0	0	0	24	26	13	49	64	78	20	15	14	17	30	25	24	37	32	12	14	7	0	0	0	1.15832	0.0017186	0.00249223	up	-1.89304	1.3097e-07	5.19679e-07
LOC110632333	3.7443	3.8558	3.795	1.3078	1.5014	1.3543	0.9387	0.894	0.8846	1.8426	1.8127	1.7384	1.1465	1.214	0.9642	0.3376	0.4198	0.5065	0.9558	0.9998	1.009	248	271	254	101	143	109	76	58	61	115	120	115	77	102	67	23	42	37	61	65	70	-1.58335	3.3961e-24	1.40624e-23	down	-0.776238	0.000263187	0.000680476
LOC110632334	0.4094	0.1286	0.8102	0	0	0	0	0	0	0.1931	0	0	2.6017	1.8645	2.2978	0	0	0	0	0	0	9	3	18	0	0	0	0	0	0	4	0	0	58	52	53	0	0	0	0	0	0	NA	NA	NA	NA	NA	NA	NA
LOC110632341	2.1237	3.2126	2.2675	0.9586	1.5156	1.6556	2.6061	1.8257	2.2544	1.4827	1.1183	1.9024	1.433	0.8371	1.6514	2.4992	2.2568	1.5709	2.7259	1.9927	1.654	38	61	41	20	39	36	57	32	42	25	20	34	26	19	31	46	61	31	47	35	31	-1.01572	0.00365398	0.00513709	down	0.539527	0.117214	0.172063
LOC110632344	18.6714	18.4189	19.7921	0.2156	0.1914	0.3447	0.2056	0.3421	0.2644	0.4446	0.3712	0.4674	17.8594	19.5121	17.1474	0.2676	0.3011	0.2388	0.0869	0.1097	0.0571	1560	1633	1671	21	23	35	21	28	23	35	31	39	1513	2068	1503	23	38	22	7	9	5	-6.39146	7.53957e-250	3.91953e-248	down	-0.0506252	0.904226	0.927972
LOC110632345	0.0425	0.032	0.0252	0.051	0.1123	0.063	0.8833	0.1389	0.098	0.2256	0.8166	0.1702	0.3941	0.3686	0.2998	0.2149	1.0693	0.8942	0.3353	0.1039	0.0325	5	4	3	7	19	9	127	16	12	25	96	20	47	55	37	26	190	116	38	12	4	NA	NA	NA	NA	NA	NA	NA
LOC110632346	56.0846	54.3353	48.5943	17.3689	27.2426	33.7353	45.8834	42.8033	43.3388	48.8265	45.8362	48.6726	52.9366	39.0975	57.8174	37.6547	35.8591	38.3739	76.5697	73.8612	63.2598	1141	1173	999	412	797	834	1141	853	918	936	932	989	1092	1009	1234	788	1102	861	1501	1475	1348	-1.16128	3.50556e-11	8.46294e-11	down	0.598705	0.000479064	0.00118758
LOC110632347	5.9906	6.9119	11.9243	6.2906	6.4309	7.0855	7.5844	8.534	7.3289	5.0281	4.9683	4.6296	13.7706	9.8939	10.4435	10.4518	11.0077	12.4953	20.5425	15.501	13.7005	263	322	529	322	406	378	407	367	335	208	218	203	613	551	481	472	730	605	869	668	630	-0.461667	0.0371108	0.0469055	false	0.0823695	0.498528	0.582391
LOC110632351	0.0313	0.0885	0	0	0.0218	0.0258	0	0.032	0	1.1958	1.1274	1.1281	5.4945	7.0566	5.221	4.6554	5.4701	4.5407	2.1439	3.5393	2.4205	1	3	0	0	1	1	0	1	0	36	36	36	178	286	175	153	264	160	66	111	81	NA	NA	NA	NA	NA	NA	NA
LOC110632353	2.3093	2.2879	1.9337	0.838	1.5441	2.0953	1.4049	1.6019	1.3365	0.4713	0.4443	0.2668	1.5767	1.377	2.0037	0.9498	1.6856	0.9127	1.5978	1.5986	1.6112	78	82	66	33	75	86	58	53	47	15	15	9	54	59	71	33	86	34	52	53	57	-0.683995	0.027256	0.0350303	false	-0.20045	0.537048	0.618438
LOC110632359	0.9411	0.5068	0.4989	6.5146	5.3989	4.4253	2.3372	1.4067	2.421	0.428	0.8407	0.4038	0.4309	0.6889	0.5126	0.3267	0.4227	0.9752	0.2442	0.2397	0.3209	28	16	15	226	231	160	85	41	75	12	25	12	13	26	16	10	19	32	7	7	10	2.94652	1.07187e-21	4.08573e-21	up	-1.56418	1.47407e-10	7.84002e-10
LOC110632361	15.0882	13.8365	14.3196	15.8568	18.5529	20.604	29.9508	31.4965	30.2634	23.7625	22.2483	22.2248	15.3757	13.9198	16.1868	23.2886	27.7271	24.0509	11.6488	12.0056	12.4685	781	760	749	957	1381	1296	1895	1597	1631	1159	1151	1149	807	914	879	1240	2168	1373	581	610	676	0.212245	0.0417185	0.0523751	false	0.578245	8.8654e-10	4.37891e-09
LOC110632363	37.1392	36.9935	32.5646	20.2048	20.9425	21.3958	12.9184	13.1762	13.0665	4.862	4.6071	4.0514	45.5035	47.1152	45.1992	13.384	10.4996	11.8084	2.7514	3.5064	3.4636	1597	1688	1415	1013	1295	1118	679	555	585	197	198	174	1984	2570	2039	592	682	560	114	148	156	-0.903212	9.97874e-26	4.31975e-25	false	-0.836309	9.505e-23	1.03597e-21
LOC110632366	16.438	18.3234	18.591	25.9006	32.4638	22.7258	18.6737	16.5893	14.2543	9.2708	10.3381	11.0504	10.4217	11.7365	10.3414	15.5237	12.3122	13.2013	16.6209	15.1194	15.5145	350	414	400	643	994	588	486	346	316	186	220	235	225	317	231	340	396	310	341	316	346	0.472391	0.001307	0.00191327	false	-0.872048	9.05968e-09	4.04721e-08
LOC110632370	0.0399	0.1503	0.1184	0	0.1109	0	0.0326	0	0	1.6077	1.3562	1.6365	4.207	3.9284	4.5601	7.2087	7.3369	7.9164	3.5582	3.6553	2.8927	1	4	3	0	4	0	1	0	0	38	34	41	107	125	120	186	278	219	86	90	76	NA	NA	NA	NA	NA	NA	NA
LOC110632371	0.8024	0.3437	0.8301	1.3138	1.192	0.1501	0.4177	0.3723	0.2102	0.8902	1.0583	0.9859	1.187	2.2138	2.225	3.8293	4.5391	2.7117	1.8547	1.5605	1.5321	22	10	23	42	47	5	14	10	6	23	29	27	33	77	64	108	188	82	49	42	44	0.310927	0.637764	0.670678	false	-1.57841	0.0190807	0.0345941
LOC110632373	2.1361	3.2711	2.6754	3.2347	3.8528	3.1311	4.5873	4.8724	4.3276	6.234	6.1445	6.0485	3.917	3.3941	3.4041	4.867	5.4133	4.9026	5.0225	4.8283	5.0347	64	104	81	113	166	114	168	143	135	176	184	181	119	129	107	150	245	162	145	142	158	0.205445	0.368289	0.405588	false	0.267898	0.134303	0.193029
LOC110632376	0.7167	0.3884	0.4788	0.0154	0	0	0	0	0	0	0.0179	0.0179	0.5478	0.2401	0.4441	0	0	0	0	0.0913	0.0171	40	23	27	1	0	0	0	0	0	0	1	1	31	17	26	0	0	0	0	5	1	-6.83421	7.32152e-08	1.44088e-07	down	NA	NA	NA
LOC110632377	0.9641	2.0083	1.9834	1.262	1.4114	1.0856	1.2868	1.1137	1.3158	0.8346	1.1423	0.889	0.9257	1.06	0.9431	0.3699	0.6886	0.5981	1.0268	0.7495	0.6298	38	84	79	58	80	52	62	43	54	31	45	35	37	53	39	15	41	26	39	29	26	-0.531385	0.0961216	0.115587	false	-0.178162	0.50333	0.586838
LOC110632378	1.6133	2.5022	1.8293	0.8648	1.2621	1.4935	1.1548	1.2009	0.8716	0.749	0.7062	0.774	7.9552	7.2066	6.2792	6.5347	6.1409	4.5407	4.7786	5.3756	5.7437	48	79	55	30	54	54	42	35	27	21	21	23	240	272	196	200	276	149	137	157	179	-0.852601	0.00623518	0.00856535	false	-0.323779	0.332472	0.417332
LOC110632381	2.9034	2.4115	3.068	4.0517	4.5171	5.0215	11.8764	12.9611	12.005	26.3211	27.4739	22.7627	2.2325	2.056	1.501	1.2438	0.619	0.6693	182.015	146.888	146.255	59	52	63	96	132	124	295	258	254	504	558	462	46	53	32	26	19	15	3564	2930	3113	0.563751	0.0144979	0.0192064	false	1.27799	3.96885e-16	3.10396e-15
LOC110632382	22.2513	23.5052	24.1635	1.0133	1.6432	2.0526	8.9141	7.7729	7.8803	31.4858	39.5355	35.685	33.8558	29.5455	29.8442	1.7229	1.6946	1.0118	107.902	88.4671	86.1663	339	380	372	18	36	38	166	116	125	452	602	543	523	571	477	27	39	17	1584	1323	1375	-4.02195	2.11136e-80	2.45289e-79	down	2.22308	3.97466e-17	3.28251e-16
LOC110632385	25.2469	23.2579	24.4235	23.1867	31.9596	34.2683	16.588	16.7374	15.705	28.3668	28.5326	25.2341	12.256	10.209	9.6844	61.9319	51.7858	57.4868	23.1695	19.9454	17.6512	579	566	566	620	1054	955	465	376	375	613	654	578	285	297	233	1461	1794	1454	512	449	424	0.157283	0.238253	0.270743	false	-1.02413	3.05148e-14	2.11809e-13
LOC110632386	3.3366	2.1594	4.0976	2.5169	3.3546	3.4405	17.365	16.744	17.1044	2.5598	3.0166	2.8577	2.6563	2.0282	2.7206	1.446	1.5701	3.2076	45.5585	40.0529	33.4292	83	57	103	73	120	104	528	408	443	60	75	71	67	64	71	37	59	88	1092	978	871	-0.176925	0.514222	0.551352	false	2.29649	1.12763e-53	3.32388e-52
LOC110632387	15.1576	19.0113	17.0144	7.7159	8.1518	7.3884	7.9251	8.7203	7.9948	8.2938	7.2919	9.0802	13.6941	15.7313	13.9805	7.5444	8.5063	8.5692	5.0361	4.4992	5.6046	834	1110	946	495	645	494	533	470	458	430	401	499	764	1098	807	427	707	520	267	243	323	-1.2702	4.83902e-28	2.23948e-27	down	-0.0795547	0.457465	0.542632
LOC110632394	2.3291	2.1636	2.7659	1.9691	2.8923	3.3132	5.417	5.7745	5.5926	4.8377	5.6262	5.0304	1.247	1.1803	0.6978	0.6146	0.8811	0.6336	0.0691	0.1017	0.1588	70	69	84	69	125	121	199	170	175	137	169	151	38	45	22	19	40	21	2	3	5	0.035247	0.888089	0.901755	false	0.877604	9.27308e-06	2.96109e-05
LOC110632395	0.4573	0.3232	0.264	1.8304	1.1926	1.2545	3.3673	2.9179	3.3309	2.4267	1.754	1.45	0.3007	0.4506	0.1453	0.5928	0.7316	0.6566	0	0	0	12	9	7	56	45	40	108	75	91	60	46	38	8	15	4	16	29	19	0	0	0	1.90671	3.97172e-05	6.53651e-05	up	1.01292	0.000141384	0.000380883
LOC110632396	0.9826	0.9461	0.9935	0.6412	0.5645	0.6856	0.6815	0.676	0.8001	0.1133	0.4702	0.278	0.8005	0.5557	0.733	0.1454	0.1697	0.0581	0.3325	0.4135	0.4691	46	47	47	35	38	39	39	31	39	5	22	13	38	33	36	7	12	3	15	19	23	-0.763888	0.0118772	0.0158766	false	0.0318238	0.921382	0.940981
LOC110632398	4.5511	3.9377	4.232	1.0936	1.1732	1.2107	1.6851	1.7623	2.0348	0.2082	0.314	0.4714	2.4957	2.4898	2.2065	0.0763	0.2338	0.249	0.6311	0.6195	0.9552	232	213	218	65	86	75	105	88	108	10	16	24	129	161	118	4	18	14	31	31	51	-2.00364	5.4357e-29	2.57461e-28	down	0.494799	0.0218116	0.038979
LOC110632399	20.7102	20.7521	21.8439	33.906	23.5168	41.507	44.3526	35.9688	34.4948	33.3856	40.3411	35.1716	29.629	23.0219	33.4848	29.2573	19.7149	22.3915	41.4629	47.8053	35.3904	395	420	421	754	645	962	1034	672	685	600	769	670	573	557	670	574	568	471	762	895	707	0.510455	0.00450831	0.00628263	false	0.0553307	0.755706	0.810406
LOC110632401	6.6878	7.2474	6.8366	3.2335	2.6914	2.2113	2.3214	1.9653	2.3305	3.4051	3.11	3.333	3.4116	3.6755	3.9377	0.2924	0.1991	0.1364	0.9053	1.1338	1.0051	667	767	689	376	386	268	283	192	242	320	310	332	345	465	412	30	30	15	87	111	105	-1.48085	9.30804e-23	3.67988e-22	down	-0.461039	0.00739002	0.014766
LOC110632402	13.0772	12.7977	13.5539	4.6788	3.39	3.3749	4.1782	4.1867	4.1248	1.3139	1.3549	1.2009	9.2722	8.845	6.8227	0.4514	0.4866	0.6315	1.8872	1.8919	2.0316	338	351	354	141	126	106	132	106	111	32	35	31	243	290	185	12	19	18	47	48	55	-1.91804	1.24002e-28	5.82352e-28	down	-0.0350993	0.866783	0.899358
LOC110632403	6.2165	6.9625	7.5369	4.0197	3.1913	3.1873	3.6479	3.1898	3.1885	0.8635	0.6513	1.5316	4.1729	4.0282	4.5916	0.4113	0.4956	0.5607	0.8107	1.7242	1.7091	191	227	234	144	141	119	137	96	102	25	20	47	130	157	148	13	23	19	24	52	55	-1.1275	6.30454e-10	1.41398e-09	down	-0.210941	0.291438	0.374402
LOC110632404	7.0113	9.3249	7.8337	0	0	0.4653	2.1279	2.4821	2.4438	3.6604	2.7721	1.9248	2.5094	3.2539	3.0721	0.055	0	0.0513	15.8439	11.6358	14.5215	124	175	140	0	0	10	46	43	45	61	49	34	45	73	57	1	0	1	270	202	269	-5.86749	0.000647841	0.000974108	down	3.79061	0.028253	0.0491297
LOC110632405	2.2701	2.4863	3.1775	0.7367	0.7253	0.5217	0.8366	0.4593	0.7071	1.6278	1.6166	1.0853	0.2219	0.129	0.0195	0	0	0	0	0	0	111	129	157	42	51	31	50	22	36	75	79	53	11	8	1	0	0	0	0	0	0	-2.12952	1.58393e-16	4.98649e-16	down	-0.141008	0.688566	0.753962
LOC110632406	0.7619	0.817	0.585	0.169	0.1462	0.0324	0.1182	0.067	0.1514	0.1115	0.0263	0.0658	0.7255	0.7973	0.6761	0.1277	0.2783	0.2263	0.1909	0.174	0.163	58	66	45	15	16	3	11	5	12	8	2	5	56	77	54	10	32	19	14	13	13	-2.75853	1.03609e-09	2.2955e-09	down	NA	NA	NA
LOC110632407	2.0736	2.4994	2.3383	0	0	0.0794	16.8457	17.1316	16.4419	7.0112	6.3688	7.2422	9.2263	8.2491	7.6763	0.0469	0	0	0	0.1474	0	43	55	49	0	0	2	427	348	355	137	132	150	194	217	167	1	0	0	0	3	0	-6.64439	7.16948e-10	1.60328e-09	down	9.21891	3.46246e-19	3.21578e-18
LOC110632415	10.3697	10.2113	11.4149	15.7139	15.5968	14.2144	14.4172	13.6191	12.1697	2.2257	1.8069	2.129	18.0118	19.3572	18.5749	13.5922	12.8039	12.1756	32.2247	31.7812	32.8431	356	372	396	629	770	593	605	458	435	72	62	73	627	843	669	480	664	461	1066	1071	1181	0.377519	0.00136293	0.00199289	false	-0.340151	0.00265547	0.00579653
LOC110632416	44.5742	48.2197	48.1006	20.1167	23.6471	24.542	22.5181	22.9638	23.7761	25.5318	22.6196	26.1057	33.5554	33.6385	31.1748	22.7105	24.1079	22.5143	21.0768	21.5726	20.8644	2366	2716	2580	1245	1805	1583	1461	1194	1314	1277	1200	1384	1806	2265	1736	1240	1933	1318	1078	1124	1160	-1.17928	3.03244e-42	1.93563e-41	down	-0.139629	0.108529	0.160933
LOC110632417	11.1517	11.0548	11.7911	8.4883	7.2972	6.4333	9.7262	9.996	11.4354	17.4589	16.5741	17.991	11.0153	11.4954	10.6382	6.5593	8.1665	7.1838	8.6868	9.5999	10.0185	1271	1337	1358	1128	1196	891	1355	1116	1357	1875	1888	2048	1273	1662	1272	769	1406	903	954	1074	1196	-0.742399	2.26277e-09	4.89887e-09	false	0.323369	0.00992246	0.0192688
LOC110632418	0.1307	0.3695	0.1724	0	0.0303	0.1075	0	0	0	0.2774	0.5666	0.3489	2.191	2.4724	2.9481	1.9903	3.0567	3.5942	1.085	0.9763	0.8734	3	9	4	0	1	3	0	0	0	6	13	8	51	72	71	47	106	91	24	22	21	NA	NA	NA	NA	NA	NA	NA
LOC110632419	0.2419	0.152	0.0798	3.4575	4.0087	2.8198	1.9788	2.7985	2.2069	1.1123	1.1294	1.6952	1.312	0.9216	0.9991	1.0189	1.3344	1.4255	1.1714	0.8214	1.1931	6	4	2	100	143	85	60	68	57	26	28	42	33	29	26	26	50	39	28	20	31	4.3146	1.24941e-17	4.10727e-17	up	-0.728899	0.00306688	0.00663122
LOC110632422	1.2486	1.3448	1.9417	0.0765	0.2481	0.2202	0.2189	0	0	2.9341	3.6586	4.0183	2.3749	1.8983	1.7853	0.0867	0.059	0.0809	0.1851	0.0909	0.2554	14	16	22	1	4	3	3	0	0	31	41	45	27	27	21	1	1	1	2	1	3	NA	NA	NA	NA	NA	NA	NA
LOC110632424	15.444	14.6402	15.9768	10.5026	9.4264	6.7682	9.1958	10.1688	9.7426	10.0216	9.9968	11.0406	16.8535	18.4662	17.5668	4.7085	4.3356	4.4745	2.371	2.5757	1.396	507	510	530	402	445	270	369	327	333	310	328	362	561	769	605	159	215	162	75	83	48	-0.914333	4.80389e-08	9.56809e-08	false	-0.0412786	0.806852	0.851363
LOC110632425	10.6689	11.4202	11.1031	16.5104	17.6607	17.3924	7.0443	7.6951	8.1586	5.5074	5.7144	4.5863	5.4325	6.8106	5.831	11.3865	10.2488	10.1206	7.5219	7.118	6.1448	368	418	387	664	876	729	297	260	293	179	197	158	190	298	211	404	534	385	250	241	222	0.502434	7.71371e-07	1.42288e-06	false	-1.33414	1.56158e-34	2.6299e-33
LOC110632426	21.0277	18.9936	19.5406	6.0116	7.738	8.4838	11.4464	10.4966	12.102	13.0827	13.1256	12.916	19.7428	19.1995	22.1494	8.3784	9.6414	10.6336	6.7648	6.6127	7.421	771	739	724	257	408	378	513	377	462	452	481	473	734	893	852	316	534	430	239	238	285	-1.55626	2.9708e-35	1.63241e-34	down	0.456401	0.000847882	0.00201831
LOC110632427	36.29	29.2102	30.5362	20.4312	27.3187	32.0994	26.612	25.3856	23.9502	20.9198	20.838	17.3652	35.9961	25.3134	32.4007	39.2069	27.4824	39.0313	52.5535	44.2083	36.3096	521	445	443	342	564	560	467	357	358	283	299	249	524	461	488	579	596	618	727	623	546	-0.403005	0.0102216	0.0137607	false	-0.228817	0.125104	0.181874
LOC110632429	176.811	180.813	183.887	109.409	119.545	115.719	90.5542	91.9722	89.8632	74.2733	71.2957	75.7008	207.162	206.598	209.686	135.778	151.081	132.191	102.378	110.048	120.052	14466	15698	15203	10437	14065	11505	9056	7371	7655	5726	5830	6186	17186	21442	17998	11427	18672	11928	8071	8838	10288	-0.784953	1.88368e-38	1.11257e-37	false	-0.500096	4.45996e-18	3.89449e-17
LOC110632431	0	0	0	0.0369	0.0747	0.1591	0.1406	0.0439	0.2064	0.228	0.559	0.3442	0.3391	0.5929	0.1024	1.8801	1.9062	2.3965	0.6021	0.6786	0.6155	0	0	0	2	5	9	8	2	10	10	26	16	16	35	5	90	134	123	27	31	30	NA	NA	NA	NA	NA	NA	NA
LOC110632433	0.7086	0.6097	0.6707	9.0633	8.8268	7.4792	6.0996	6.825	6.9833	4.9698	3.3908	3.3931	0.6988	0.2672	0.2643	2.7555	2.733	2.7097	0.6395	0.565	0.4412	23	21	22	343	412	295	242	217	236	152	110	110	23	11	9	92	134	97	20	18	15	3.5445	6.0994e-48	4.35451e-47	up	-0.514452	0.000355916	0.000901631
LOC110632439	13.5562	13.4297	12.2539	40.673	28.8638	28.0274	25.2182	23.9129	23.9239	26.4349	27.7263	28.9921	20.8101	22.4116	22.4877	26.6137	30.1732	27.4502	25.6768	29.9388	29.4065	566	595	517	1980	1733	1422	1287	978	1040	1040	1157	1209	881	1187	985	1143	1903	1264	1033	1227	1286	1.18871	4.37833e-14	1.2297e-13	up	-0.583823	5.76583e-05	0.000164166
LOC110632440	14.8804	15.147	16.2161	15.4905	15.0314	15.8546	18.8373	18.4505	18.8398	10.3191	10.5002	10.7849	20.8901	19.9844	19.6394	19.491	21.9988	19.7196	17.4687	17.958	20.6601	1235	1334	1360	1499	1794	1599	1911	1500	1628	807	871	894	1758	2104	1710	1664	2758	1805	1397	1463	1796	-0.128622	0.128268	0.151693	false	0.114706	0.12585	0.182837
LOC110632441	4.3362	4.2538	4.2911	7.7429	5.9072	5.1478	2.0354	1.6328	1.1265	4.1115	4.5164	5.0176	9.254	8.2095	9.0458	7.0143	6.2353	6.091	2.6927	2.8243	2.579	122	127	122	254	239	176	70	45	33	109	127	141	264	293	267	203	265	189	73	78	76	0.417223	0.0421279	0.0528557	false	-2.12849	6.02694e-17	4.92429e-16
LOC110632445	2.1855	2.0596	2.2079	1.562	2.5647	3.0725	3.3525	2.8819	3.2799	2.6577	4.0545	2.8264	47.5093	44.0055	44.9203	74.0097	60.8271	73.9414	98.3348	90.6375	83.4203	48	48	49	40	81	82	90	62	75	55	89	62	1058	1226	1035	1672	2018	1791	2081	1954	1919	0.0209879	0.944689	0.951405	false	0.245952	0.367109	0.453139
LOC110632449	7.0839	8.5071	7.5996	4.6777	6.8006	6.8612	4.5132	5.1838	4.2147	3.6924	3.8575	3.3893	5.9352	7.2893	6.6926	10.2994	9.2131	8.1284	4.1313	4.4705	4.4589	226	288	245	174	312	266	176	162	140	111	123	108	192	295	224	338	444	286	127	140	149	-0.474101	0.00495839	0.0068797	false	-0.559236	0.00174612	0.00393183
LOC110632450	2.7255	3.0441	2.9969	1.4718	0.9652	0.9345	1.1149	0.8759	1.2604	3.5889	3.8885	3.7901	7.4169	7.4803	6.4709	21.6388	18.4441	20.0222	6.181	5.6047	5.9271	108	128	120	68	55	45	54	34	52	134	154	150	298	376	269	882	1104	875	236	218	246	-1.51275	1.81997e-09	3.9681e-09	down	-0.211524	0.499635	0.583454
LOC110632452	23.6192	23.4969	23.1766	0.0342	0.0277	0.2622	0.3584	0.244	0.2295	0.2536	0.1993	0.5184	15.9089	15.0713	12.4909	0.1162	0.0527	0.0361	2.4802	2.4346	1.5971	593	626	588	1	1	8	11	6	6	6	5	13	405	480	329	3	2	1	60	60	42	-7.94525	1.11888e-63	1.03804e-62	down	NA	NA	NA
LOC110632454	75.4382	74.2353	69.6164	11.5193	10.8199	10.8634	17.6468	17.675	16.6014	17.947	18.3302	18.4579	57.7492	62.9832	60.8873	18.2855	23.5517	19.6364	29.8179	27.7466	26.4148	2623	2739	2446	467	541	459	750	602	601	588	637	641	2036	2778	2221	654	1237	753	999	947	962	-2.85615	2.46489e-227	1.11806e-225	down	0.484411	2.71739e-06	9.29543e-06
LOC110632455	38.2553	35.4526	32.9487	49.5216	60.7387	63.5176	48.5689	50.235	46.0043	25.7743	23.6247	22.0117	37.924	35.9446	37.1459	61.7262	51.2281	58.2914	49.2153	41.5598	43.4568	964	948	839	1455	2201	1945	1496	1240	1207	612	595	554	969	1149	982	1600	1950	1620	1195	1028	1147	0.569317	3.83458e-08	7.69438e-08	false	-0.421883	1.09058e-05	3.44556e-05
LOC110632456	11.4385	12.0353	13.2978	18.1445	21.0828	21.4307	17.2169	12.6976	15.8926	8.25	9.8336	9.3955	9.4191	9.63	8.7861	13.6031	14.1889	14.4497	10.949	11.3701	9.4363	206	230	242	381	546	469	379	224	298	140	177	169	172	220	166	252	386	287	190	201	178	0.588081	7.79167e-06	1.34536e-05	false	-0.56137	5.676e-05	0.000161755
LOC110632461	14.9289	13.768	15.5313	11.9285	15.7496	15.1729	20.1992	19.6693	20.2209	23.1896	24.5757	22.4207	22.1792	21.2741	23.0177	14.2341	17.5908	15.2429	9.4682	9.4242	8.3143	468	458	492	436	710	578	774	604	660	685	770	702	705	846	757	459	833	527	286	290	273	-0.179838	0.149123	0.174718	false	0.327985	0.00358559	0.00764943
LOC110632464	49.4646	47.3409	48.6823	5.3968	4.8684	5.2811	5.0797	5.2964	5.2431	8.8449	10.1318	10.0135	33.8235	38.1395	35.7298	9.8646	9.4209	10.5042	5.3627	5.6887	6.3458	2374	2411	2361	302	336	308	298	249	262	400	486	480	1646	2322	1799	487	683	556	248	268	319	-3.36112	1.53914e-282	1.02926e-280	down	-0.153894	0.235356	0.312254
LOC110632465	38.6026	41.4134	39.5012	17.8333	20.9768	21.233	21.2909	22.7041	22.5364	16.0893	16.6611	16.6502	28.2348	27.7635	27.3531	16.881	17.6851	18.0863	27.3089	27.4423	25.0376	1734	1974	1793	934	1355	1159	1169	999	1054	681	748	747	1286	1582	1289	780	1200	896	1182	1210	1178	-1.1272	1.10261e-39	6.67326e-39	down	-0.0124275	0.888983	0.915984
LOC110632468	20.0546	21.8	18.0318	26.3826	26.0501	26.357	33.3137	35.9088	37.4143	12.8275	13.3845	12.3285	12.6349	13.8287	13.1612	23.633	25.4885	27.2349	46.2534	40.2846	52.232	886	1022	805	1359	1655	1415	1799	1554	1721	534	591	544	566	775	610	1074	1701	1327	1969	1747	2417	0.263691	0.00627732	0.00862007	false	0.27486	0.000758082	0.00182
LOC110632469	11.5348	11.8108	12.9515	23.0202	33.2418	35.8698	41.9209	45.064	46.9776	35.0763	31.072	31.7594	16.7357	18.0987	17.2325	35.2581	28.782	35.4998	21.9851	23.5021	26.2608	104	113	118	242	431	393	462	398	441	298	280	286	153	207	163	327	392	353	191	208	248	1.20673	1.22959e-10	2.869e-10	up	0.381277	0.0117482	0.0224631
LOC110632471	2.9079	2.2836	2.0384	4.0528	2.4434	2.0939	4.758	2.3502	3.4912	4.8863	4.7279	7.0361	5.6162	4.2982	3.5803	3.7693	3.1282	4.6142	2.6406	3.0859	1.7352	24	20	17	39	29	21	48	19	30	38	39	58	47	45	31	32	39	42	21	25	15	0.12112	0.784419	0.808018	false	0.150089	0.72029	0.780942
LOC110632473	5.6216	4.7091	5.2541	74.867	86.8363	100.791	115.745	114.035	111.736	63.8033	64.6839	58.9431	8.2136	7.7964	8.0875	80.2055	51.9637	76.4592	2.539	2.1211	1.789	108	96	102	1677	2399	2353	2718	2146	2235	1155	1242	1131	160	190	163	1585	1508	1620	47	40	36	3.93949	2.58935e-175	8.16466e-174	up	0.221566	0.0227928	0.040556
LOC110632475	2.7759	2.3285	2.415	7.4302	7.8275	7.7066	4.9164	4.6712	4.0725	0.2914	0.6409	0.4276	1.9856	1.7314	1.2794	1.3938	1.3732	1.5213	0.1899	0.1554	0.0291	91	81	80	284	369	307	197	150	139	9	21	14	66	72	44	47	68	55	6	5	1	1.47934	5.52809e-19	1.91567e-18	up	-0.908278	2.38484e-10	1.24894e-09
LOC110632477	3.7315	4.15	3.1904	3.7299	4.2071	3.6352	4.0629	4.0055	3.4127	0.5824	0.5765	0.7143	2.1377	2.0872	2.1708	4.0944	4.7498	4.1796	4.8123	4.9335	5.4356	272	321	235	317	441	322	362	286	259	40	42	52	158	193	166	307	523	336	338	353	415	-0.0678725	0.63781	0.670704	false	-0.172701	0.192672	0.263204
LOC110632478	1.9874	1.9054	1.5734	4.1353	4.8791	4.9917	2.0924	2.3288	2.3735	2.3475	2.4034	2.3531	1.4657	1.1035	1.5155	2.8896	3.5122	2.7735	0.5919	0.6162	0.6435	115	117	92	279	406	351	148	132	143	128	139	136	86	81	92	172	307	177	33	35	39	1.22373	5.87049e-14	1.63817e-13	up	-1.20631	2.18343e-16	1.73201e-15
LOC110632479	23.1929	21.5883	22.7582	17.4205	16.6971	16.51	16.9518	15.3428	15.2206	20.3289	20.6785	20.283	23.8732	27.2847	24.9388	16.7893	17.0021	16.7236	10.3552	10.165	9.3564	1304	1288	1293	1142	1350	1128	1165	845	891	1077	1162	1139	1361	1946	1471	971	1444	1037	561	561	551	-0.547436	5.23685e-10	1.18072e-09	false	-0.252003	0.00610819	0.0124185
LOC110632481	12.5111	12.0211	12.8375	13.8208	12.9299	12.1816	18.6667	18.9228	19.5196	20.1763	20.3631	19.2513	10.3628	10.8398	10.1532	13.4939	14.9998	13.8795	7.6888	7.0923	8.2292	868	885	900	1118	1290	1027	1583	1286	1410	1319	1412	1334	729	954	739	963	1572	1062	514	483	598	-0.0716648	0.479098	0.516675	false	0.39037	1.9474e-05	5.93639e-05
LOC110632483	0.8859	0.7305	0.8329	1.1967	1.0319	0.7108	1.8482	1.9897	1.8932	2.374	2.4819	2.3506	1.5945	0.4365	0.6545	0.5598	1.6275	0.6226	0.3908	0.4513	0.6344	40	35	38	63	67	39	102	88	89	101	112	106	73	25	31	26	111	31	17	20	30	0.136338	0.675736	0.706336	false	0.798426	0.00194113	0.00433475
LOC110632484	16.192	17.4513	17.3001	32.4564	31.5692	31.1607	23.8179	24.5245	20.8167	14.1529	13.9654	14.1824	20.0577	19.3917	20.8791	28.7729	29.0469	26.5231	26.8915	30.5743	29.2906	703	804	759	1643	1971	1644	1264	1043	941	579	606	615	883	1068	951	1285	1905	1270	1125	1303	1332	0.769859	8.57402e-18	2.84077e-17	false	-0.622494	1.43273e-11	8.27925e-11
LOC110632485	5.2155	5.1525	5.1804	1.3802	1.3483	1.5796	1.3324	1.6032	2.1601	0.2881	0.4462	0.33	2.3902	2.7511	2.6613	1.621	1.3605	1.4591	1.7506	1.5604	2.2213	269	282	270	83	100	99	84	81	116	14	23	17	125	180	144	86	106	83	87	79	120	-1.98761	8.45206e-35	4.58611e-34	down	0.079459	0.737386	0.795004
LOC110632486	0.6572	0.5308	0.3948	0.6844	0.5876	0.676	7.7573	7.4755	7.0782	17.3857	17.3773	17.5301	4.0275	4.3664	4.0493	0.2738	0.3574	0.532	0.2436	0.4304	0.2913	28	24	17	34	36	35	404	312	314	698	740	746	174	236	181	12	23	25	10	18	13	0.166488	0.664418	0.695746	false	3.36452	6.11854e-65	2.32957e-63
LOC110632487	22.8498	19.4977	19.2936	10.725	12.5299	11.8341	15.9036	14.5066	13.7027	25.9989	29.2317	23.2761	2.1862	2.2404	2.2214	1.3814	0.6773	0.8762	1.1208	0.7528	0.3799	402	364	343	220	317	253	342	250	251	431	514	409	39	50	41	25	18	17	19	13	7	-0.944335	1.50255e-12	3.89676e-12	false	0.170583	0.2086	0.281649
LOC110632490	99.1486	100.998	89.6174	465.469	393.719	368.432	259.882	260.72	250.06	100.352	102.075	98.8457	98.0845	101.165	91.458	378.001	391.373	369.375	194.389	192.688	203.722	4213	4554	3848	23061	24058	19024	13498	10852	11063	4018	4335	4195	4226	5453	4077	16522	25121	17310	7959	8037	9067	1.95532	8.5103e-69	8.51087e-68	up	-0.836529	2.57858e-16	2.03805e-15
LOC110632492	45.5539	49.0972	47.2467	22.7173	20.9766	20.7343	13.8435	12.3357	11.5005	10.8258	10.7321	10.9805	39.2053	39.621	38.3309	8.8528	8.6079	7.86	13.9943	13.9157	13.2293	2081	2380	2181	1210	1378	1151	773	552	547	466	490	501	1816	2296	1837	416	594	396	616	624	633	-1.2705	2.12026e-45	1.44272e-44	down	-0.934457	2.07135e-18	1.84625e-17
LOC110632494	0.0657	0.2168	0.1626	0.1691	0.0914	0.2434	0.1882	0.1007	0.0631	0.0349	0.0329	0	0.3566	0.1296	0.1567	0.7349	0.3699	0.2682	1.2621	1.2389	1.1297	2	7	5	6	4	9	7	3	2	1	1	0	11	5	5	23	17	9	37	37	36	NA	NA	NA	NA	NA	NA	NA
LOC110632495	24.1176	21.4949	22.4175	8.0059	10.3615	10.7832	12.893	12.8587	13.4482	5.2848	4.6894	4.6143	31.855	30.4658	34.1763	13.2703	14.9963	13.5812	34.6968	33.1045	30.7072	1235	1168	1160	478	763	671	807	645	717	255	240	236	1654	1979	1836	699	1160	767	1712	1664	1647	-1.35738	1.66925e-33	8.79714e-33	down	0.26823	0.0188293	0.0341952
LOC110632496	20.9654	23.1226	22.3434	12.0534	18.7447	20.4286	24.9269	23.7548	27.9363	18.2154	14.9257	15.6856	32.8325	33.3724	28.7136	30.6843	30.9611	27.4179	35.327	25.9352	21.5009	364	426	392	244	468	431	529	404	505	298	259	272	578	735	523	548	812	525	591	442	391	-0.512975	0.00248125	0.00354522	false	0.424089	0.0107537	0.0207197
LOC110632505	0	0.0406	0.0854	0.5178	0.6598	0.5323	1.1996	1.1007	1.3255	4.7599	5.9546	5.5269	0	0.102	0	3.2282	2.3125	2.9328	6.8925	6.5023	4.982	0	1	2	14	22	15	34	25	32	104	138	128	0	3	0	77	81	75	154	148	121	NA	NA	NA	NA	0.919411	0.0233348	0.0414344
LOC110632507	13.8276	10.2576	10.4208	16.9681	19.2559	20.6865	23.7272	22.8754	19.1379	22.1248	21.5685	21.2282	15.9798	16.6582	16.9318	18.9574	18.0965	18.7102	24.0645	26.9455	23.6613	390	307	297	558	781	709	818	632	562	588	608	598	457	596	501	550	771	582	654	746	699	0.588613	2.48935e-05	4.15499e-05	false	0.0493659	0.669265	0.737073
LOC110632508	0	0	0	0.1619	0.2625	0.1242	0.1853	0.0385	0.0725	0	0	0	0	0	0	1.5044	1.5492	1.2321	3.2513	2.384	2.2703	0	0	0	5	10	4	6	1	2	0	0	0	0	0	0	41	62	36	83	62	63	NA	NA	NA	NA	NA	NA	NA
LOC110632509	0	0.0166	0.0348	0.0754	0.1834	0.2605	0.1151	0.0898	0.0844	0.4852	0.387	0.6162	0.0867	0.0277	0	0.0513	0.0349	0.0478	0	0.0358	0	0	1	2	5	15	18	8	5	5	26	22	35	5	2	0	3	3	3	0	2	0	NA	NA	NA	NA	NA	NA	NA
LOC110632513	5.05	6.402	4.819	13.2772	12.5419	11.5767	12.3697	12.5509	11.6349	9.6978	7.8497	10.5637	6.9963	8.4359	7.9941	11.5428	12.7953	11.202	7.3934	7.962	7.9782	168	226	162	515	600	468	503	409	403	304	261	351	236	356	279	395	643	411	237	260	278	1.06892	2.59733e-12	6.64608e-12	up	-0.194775	0.090447	0.13723
LOC110632514	5.4503	5.393	5.3936	11.4738	8.6483	9.5004	22.8825	23.6471	25.9596	31.9707	31.7775	31.9727	4.9598	5.898	5.5022	19.5564	19.4181	17.8133	11.7241	10.903	10.6436	220	231	220	540	502	466	1129	935	1091	1216	1282	1289	203	302	233	812	1184	793	456	432	450	0.737419	1.91428e-06	3.44233e-06	false	1.12863	1.45134e-18	1.30473e-17
LOC110632515	0.0292	0	0.0867	0	0	0.024	0	0.0596	0.0561	0.7744	0.7885	0.8182	0.0576	0.1381	0.0278	0.0851	0.0773	0.3176	0.0303	0.0297	0.0836	1	0	3	0	0	1	0	2	2	25	27	28	2	6	1	3	4	12	1	1	3	NA	NA	NA	NA	NA	NA	NA
LOC110632516	3.2828	4.504	3.8219	3.2296	1.9807	3.5755	3.3966	2.8092	3.4312	0.2562	0.5796	0.435	3.9993	4.3765	4.0035	10.2781	8.9165	8.5795	24.5998	21.0004	19.0354	68	99	80	78	59	90	86	57	74	5	12	9	84	115	87	219	279	196	491	427	413	-0.540403	0.0545644	0.0676247	false	-0.0202331	0.941586	0.955863
LOC110632517	13.3193	4.2043	4.287	870.571	896.318	904.478	23.8563	20.5939	19.3131	20.7225	25.1651	19.356	16.0053	14.4755	14.6682	217.358	162.651	205.367	31.6719	33.5932	27.3463	206	69	67	15699	19935	16999	451	312	311	302	389	299	251	284	238	3458	3800	3503	472	510	443	6.80744	2.44e-30	1.19392e-29	up	-5.54527	0	0
LOC110632518	1.1691	1.8247	1.0123	0.1567	0.3303	0.2706	3.2578	3.3193	3.7545	2.21	1.3525	1.4265	1.2611	1.9296	1.3581	0.1776	0.266	0.1325	0.0758	0.0372	0.1744	32	53	28	5	13	9	109	89	107	57	37	39	35	67	39	5	11	4	2	1	5	-2.5248	1.91132e-07	3.67228e-07	down	3.58735	2.80951e-22	2.99981e-21
LOC110632520	8.8319	7.4405	6.9506	3.0742	2.9193	3.056	3.5269	2.901	3.148	1.6793	1.4216	1.4064	5.223	5.8041	5.4329	2.637	2.6722	2.5327	4.1724	4.4576	4.8712	547	489	435	222	260	230	267	176	203	98	88	87	328	456	353	168	250	173	249	271	316	-1.4921	7.43112e-28	3.42003e-27	down	-0.0754085	0.610138	0.684273
LOC110632521	3.3833	2.8985	3.1544	7.3622	5.6776	5.7754	5.7188	6.7365	5.559	6.914	7.3017	7.8106	5.5703	5.0035	5.9968	9.7584	8.9219	11.0031	7.8349	7.577	7.2877	121	110	114	307	292	251	250	236	207	233	261	279	202	227	225	359	482	434	270	266	273	0.866364	3.64313e-06	6.42481e-06	false	-0.226837	0.169663	0.236007
LOC110632522	0	0.055	0	0.1001	0	0.1441	0.8596	0.8343	0.7289	0.3098	0.5841	1.052	0	0	0.1113	0.0567	0	0	2.3021	1.903	2.4522	0	1	0	2	0	3	18	14	13	5	10	18	0	0	2	1	0	0	38	32	44	NA	NA	NA	NA	NA	NA	NA
LOC110632524	2.2429	2.2215	1.9251	0.0196	0	0	0	0	0	0	0	0	3.0923	1.4433	3.0542	0	0	0	0	0	0	98	103	85	1	0	0	0	0	0	0	0	0	137	80	140	0	0	0	0	0	0	-8.49534	1.81743e-12	4.69061e-12	down	NA	NA	NA
LOC110632527	2.9702	3.4103	3.1758	0.9955	1.6144	1.6295	1.7875	1.2198	2.2625	2.2826	1.7762	1.4698	2.7609	2.7182	2.9614	0.9625	1.5595	1.424	0.9566	0.5217	0.5867	87	106	94	34	68	58	64	35	69	63	52	43	82	101	91	29	69	46	27	15	18	-1.30466	2.90295e-07	5.51688e-07	down	0.156783	0.622505	0.695445
LOC110632528	12.9405	13.701	15.5441	0.059	0.0598	0.0566	0	0.0526	0.0165	0	0	0	8.6438	8.5891	8.4526	0	0	0	0	0	0	753	846	914	4	5	4	0	3	1	0	0	0	510	634	516	0	0	0	0	0	0	-8.04465	3.14077e-82	3.73148e-81	down	NA	NA	NA
LOC110632530	0.1846	0.174	0.1218	0.6596	1.2194	1.3671	0.0503	0.1256	0.0886	0	0	0	0.5158	0.3638	0.3226	1.0767	1.3442	1.5342	3.097	2.476	3.0841	6	6	4	25	57	54	2	4	3	0	0	0	17	15	11	36	66	55	97	79	105	2.61795	1.78768e-06	3.21931e-06	up	-3.80833	1.42071e-09	6.88056e-09
LOC110632531	0.2995	0.3268	0.39	0.5408	0.6358	0.7264	1.2381	1.1748	1.0144	2.0075	1.8296	2.2412	0.7307	0.4598	0.4658	0.7203	0.8453	0.7575	0.2618	0.273	0.2859	19	22	25	40	58	56	96	73	67	120	116	142	47	37	31	47	81	53	16	17	19	0.769617	0.0273362	0.0351259	false	0.690803	0.00645264	0.0130476
LOC110632533	0.024	0.0227	0.0238	3.7326	4.0463	3.6605	0.5114	0.7118	1.0161	0.3828	0.5052	0.5778	0	0	0	2.431	1.6554	1.8313	0.3743	0.4409	0.2755	1	1	1	181	242	185	26	29	44	15	21	24	0	0	0	104	104	84	15	18	12	7.21134	4.00309e-17	1.28903e-16	up	-2.52686	4.65245e-25	5.57252e-24
LOC110632535	2.7937	3.3131	3.2617	5.2498	5.4571	6.0963	5.1618	7.1461	5.6378	8.2283	8.5113	7.3228	3.9007	3.7613	3.0819	3.9976	3.7612	4.0132	2.0849	2.5263	3.7761	89	112	105	195	250	236	201	223	187	247	271	233	126	152	103	131	181	141	64	79	126	0.70766	5.0878e-05	8.30473e-05	false	-0.0689085	0.675599	0.742749
LOC110632536	2.9611	3.2282	2.9878	1.3445	1.2516	1.2901	2.0425	2.4895	2.8998	0.4929	0.2324	0.4069	6.4705	4.7601	5.8665	1.6369	1.9218	2.3164	1.4462	1.2421	1.5521	51	59	52	27	31	27	43	42	52	8	4	7	113	104	106	29	50	44	24	21	28	-1.37443	8.60083e-06	1.48097e-05	down	0.771777	0.0195617	0.0353689
LOC110632540	17.3128	17.1634	16.3993	1.1806	1.9513	1.9606	3.9849	2.4863	2.8985	2.7532	2.8076	2.3854	35.9238	32.3877	36.8911	0.1544	0.2453	0.6241	1.8682	1.3484	1.6681	327	344	313	26	53	45	92	46	57	49	53	45	688	776	731	3	7	13	34	25	33	-3.44564	1.00249e-68	1.00088e-67	down	0.724575	0.0211743	0.0379535
LOC110632542	8.0728	7.0007	7.8048	0.0491	0.0398	0.0118	0.0937	0.0584	0.055	0.2886	0.3724	0.215	2.3292	2.7081	2.5104	0.0417	0.0663	0.0779	0.0446	0.0729	0.0957	564	519	551	4	4	1	8	4	4	19	26	15	165	240	184	3	7	6	3	5	7	-7.95523	2.32525e-57	1.95627e-56	down	NA	NA	NA
LOC110632544	84.5482	82.9489	97.3403	0.1295	0	0	0.0618	0	0	0.0801	0.0755	0.1512	75.4918	55.3438	77.6414	0.0734	0	0	0	0	0	1120	1166	1303	2	0	0	1	0	0	1	1	2	1014	930	1079	1	0	0	0	0	0	-11.2591	5.20574e-28	2.40733e-27	down	NA	NA	NA
LOC110632545	72.1706	71.2893	71.3817	0.0335	0.4619	0.6753	0.2238	0.359	0.7881	4.1883	4.5351	4.8512	20.27	22.1782	22.0868	0.038	0	0.248	0	0	0.0373	1847	1936	1846	1	17	21	7	9	21	101	116	124	526	720	593	1	0	7	0	0	1	-7.66902	2.88761e-21	1.08451e-20	down	NA	NA	NA
LOC110632546	0.0306	0	0.0908	0.1049	0.1275	0	0.025	0.0312	0.0881	0.584	0.2753	0.2142	0.1809	0.0482	0.1748	1.0698	1.5178	1.1087	0.2221	0.218	0.2043	1	0	3	4	6	0	1	1	3	18	9	7	6	2	6	36	75	40	7	7	7	NA	NA	NA	NA	NA	NA	NA
LOC110632547	8.7139	7.9529	6.0985	0.606	0.3275	0.8398	0.2569	0.3606	0.4524	3.2075	3.5738	3.2619	5.9615	5.9101	6.5102	0.3816	0.4417	0.2491	0.9777	0.9597	0.4497	222	215	157	18	12	26	8	9	12	77	91	83	154	191	174	10	17	7	24	24	12	-3.83762	4.86992e-38	2.85043e-37	down	NA	NA	NA
LOC110632548	86.7558	88.1737	100.785	29.326	36.4839	36.8456	21.0403	24.8546	22.5838	8.682	9.1655	7.9456	125.273	137.709	129.204	67.9102	65.7993	67.4259	54.4487	57.3911	60.3322	1771	1910	2079	698	1071	914	525	497	480	167	187	162	2593	3566	2767	1426	2029	1518	1071	1150	1290	-1.56048	4.07933e-49	2.98213e-48	down	-0.745175	5.9782e-11	3.29849e-10
LOC110632552	0.075	0	0.099	1.2223	1.1475	1.0699	0.9	1.0465	1.2247	0.8491	0.9506	0.3755	0.2219	0.1971	0.1668	0.5104	0.2648	0.5894	0.4411	0.2038	0.2387	3	0	4	57	66	52	44	41	51	32	38	15	9	10	7	21	16	26	17	8	10	4.19486	1.54423e-10	3.58499e-10	up	-0.282659	0.314163	0.39816
LOC110632555	0.0595	0.056	0.0294	0.0255	0.0207	0.1713	0.073	0.0607	0.0286	0.3786	0.0892	0.3274	0.1173	0.2109	0.1134	0.9537	0.984	0.6469	0.0617	0.1514	0.1135	2	2	1	1	1	7	3	2	1	12	3	11	4	9	4	33	50	24	2	5	4	NA	NA	NA	NA	NA	NA	NA
LOC110632560	22.6895	20.1182	22.7855	0	0	0	0	0	0.1074	0	0	0	28.4397	23.878	30.5772	0	0	0	0	0	0	203	191	206	0	0	0	0	0	1	0	0	0	258	271	287	0	0	0	0	0	0	-10.529	1.05836e-18	3.63012e-18	down	NA	NA	NA
LOC110632561	15.6573	15.9985	15.9189	31.5914	27.6405	26.2038	31.8256	30.2619	29.865	38.1921	37.4262	38.2663	19.1827	19.5371	19.4627	24.585	28.1402	25.0438	20.6539	20.9354	23.231	1424	1544	1463	3350	3615	2896	3538	2696	2828	3273	3402	3476	1769	2254	1857	2300	3866	2512	1810	1869	2213	0.715442	6.00713e-12	1.51098e-11	false	-0.0575019	0.555507	0.634689
LOC110632562	9.7314	10.2588	10.8953	1.5207	1.5771	1.3913	0.3036	0.1263	0.0396	1.094	1.0314	0.9496	26.2301	29.1905	28.8501	0.1603	0.2184	0.3739	0	0	0	236	264	267	43	55	41	9	3	1	25	25	23	645	898	734	4	8	10	0	0	0	-2.91382	1.08805e-50	8.15343e-50	down	-3.3636	1.59298e-09	7.68206e-09
LOC110632563	1.7922	1.3937	1.7908	0.4029	0.2057	0.2721	2.4911	2.0782	2.5402	4.0993	4.5263	4.2507	3.7923	3.6623	3.8644	0.3214	0.2419	0.2998	0.325	0.3191	0.3655	103	85	104	27	17	19	175	117	152	222	260	244	221	267	233	19	21	19	18	18	22	-2.6431	1.09438e-16	3.4654e-16	down	2.87029	1.10658e-23	1.25034e-22
LOC110632566	5.846	5.5323	4.5942	6.8467	8.1818	8.9141	10.8916	12.1867	11.1352	7.5857	6.5373	7.1566	4.0455	4.1825	4.6593	7.4741	9.1223	8.6415	5.3788	6.5311	6.0973	238	239	189	325	479	441	542	486	472	291	266	291	167	216	199	313	561	388	211	261	260	0.449536	0.00232646	0.0033325	false	0.354446	0.00328433	0.00706096
LOC110632569	23.8905	24.8694	24.4493	6.1154	6.0928	7.2967	3.3364	3.7336	3.7653	8.0976	10.1353	9.1675	24.5734	23.3341	24.0516	6.9829	6.4447	6.2744	9.7755	9.6764	7.7872	908	1003	939	271	333	337	155	139	149	290	385	348	947	1125	959	273	370	263	358	361	310	-2.04376	7.06575e-81	8.25682e-80	down	-1.00957	2.43935e-11	1.38504e-10
LOC110632570	4.4333	4.5683	3.9362	46.3378	44.8025	41.5968	21.3208	21.8676	18.1062	6.4637	7.379	7.6329	4.9851	4.7033	3.5939	73.2267	66.98	75.0228	85.482	75.0479	70.7273	107	117	96	1304	1555	1220	629	517	455	147	178	184	122	144	91	1818	2442	1997	1988	1778	1788	3.22766	1.74563e-129	3.62615e-128	up	-1.27687	2.62896e-32	4.13725e-31
LOC110632571	1.9261	1.9174	2.1074	0.128	0.066	0.067	0.4772	0.9831	0.8989	0.1439	0.0543	0.1765	2.448	2.1813	2.4695	0.2769	0.3053	0.2091	1.1543	1.1746	1.023	142	150	157	11	7	6	43	71	69	10	4	13	183	204	191	21	34	17	82	85	79	-4.66746	1.44451e-38	8.54868e-38	down	3.02278	1.01476e-10	5.47003e-10
LOC110632573	18.4294	18.2527	18.8576	18.6453	22.6608	22.9883	34.8754	35.8928	37.1841	18.2766	18.3722	19.482	19.2564	19.271	19.6989	26.1568	25.2742	25.2278	40.6665	39.5093	39.0124	824	866	852	972	1457	1249	1906	1572	1731	770	821	870	873	1093	924	1203	1707	1244	1752	1734	1827	0.0766361	0.424691	0.462574	false	0.587931	5.04035e-11	2.79628e-10
LOC110632574	6.5	7.143	7.1448	0.2179	0.3534	0.2962	0.5023	0.3242	0.4067	0.4045	0.6567	0.4664	4.2597	4.4564	3.9556	0.5352	0.7569	0.8255	0.6372	0.5392	0.8894	307	358	341	12	24	17	29	15	20	18	31	22	204	267	196	26	54	43	29	25	44	-4.70026	8.45015e-81	9.86302e-80	down	NA	NA	NA
LOC110632575	7.9122	7.2963	7.1857	11.5933	10.8369	10.5996	20.6004	20.4896	19.9432	24.5148	24.7975	25.693	9.2969	8.9264	9.161	12.8657	13.6898	12.9495	6.6396	6.7916	7.7973	559	547	513	955	1101	910	1779	1418	1467	1632	1751	1813	666	800	679	935	1461	1009	452	471	577	0.429746	4.23215e-05	6.9521e-05	false	0.724274	7.57678e-17	6.16038e-16
LOC110632576	267.881	261.711	251.625	37.5727	40.7602	40.8863	37.6248	37.328	35.8454	45.1026	43.9483	42.3181	191.208	187.991	196.84	57.8024	62.6431	58.7388	81.7516	82.68	81.0669	9209	9547	8741	1506	2015	1708	1581	1257	1283	1461	1510	1453	6665	8198	7099	2044	3253	2227	2708	2790	2919	-2.84501	0	0	down	-0.265948	0.000334768	0.000852097
LOC110632578	12.7261	11.3948	11.503	36.182	31.4965	29.6587	27.3811	27.9611	28.7445	22.545	23.3271	23.2092	8.2684	10.0585	9.4561	21.9185	23.66	23.6536	19.9323	20.9273	20.1224	381	362	348	1263	1356	1079	1002	820	896	636	698	694	251	382	297	675	1070	781	575	615	631	1.32122	8.83593e-26	3.83065e-25	up	-0.374622	0.000536308	0.00131898
LOC110632579	0.1724	0.0464	0.0244	13.5634	14.3546	14.3519	13.7238	15.4403	13.9823	2.3528	2.8343	2.6883	0.0972	0.0388	0	4.1668	5.2183	5.6062	9.4588	9.1345	9.3365	7	2	1	642	838	708	681	614	591	90	115	109	4	2	0	174	320	251	370	364	397	7.32378	2.71263e-54	2.16402e-53	up	-0.132518	0.168355	0.234314
LOC110632581	28.2143	31.159	23.8026	72.6235	67.2917	68.2525	43.4572	43.2549	44.7551	29.1429	27.7706	27.0349	28.6982	28.0799	27.0189	72.8884	66.6419	77.8769	43.5306	43.9662	42.7363	861	1009	734	2584	2953	2531	1621	1293	1422	838	847	824	888	1087	865	2288	3072	2621	1280	1317	1366	1.19289	6.01832e-27	2.69957e-26	up	-0.825088	2.42424e-24	2.8075e-23
LOC110632582	2.6464	2.4694	2.4899	1.3305	1.2692	1.7058	9.2789	9.875	9.5536	10.6531	11.048	11.7995	7.0971	7.646	6.8719	2.5854	3.15	2.4823	5.493	5.4585	5.6258	203	201	193	119	140	159	870	742	763	770	847	904	552	744	553	204	365	210	406	411	452	-0.957527	3.41585e-08	6.87263e-08	false	2.58105	4.85718e-86	2.87243e-84
LOC110632583	187.402	176.387	179.648	15.5893	24.6797	27.6437	26.3526	23.0773	25.1921	73.5583	77.9249	68.0148	144.089	130.138	132.247	72.9741	56.8515	66.4457	145.657	141.927	131.47	3258	3254	3156	316	617	584	560	393	456	1205	1354	1181	2540	2870	2412	1305	1493	1274	2440	2422	2394	-3.13865	4.19752e-100	6.30513e-99	down	-0.0190224	0.911078	0.933285
LOC110632584	0.6048	0.5472	0.6943	1.7429	1.5645	1.6524	5.6802	6.3718	6.3897	2.5417	2.7352	2.3979	0.9305	0.8582	0.9916	0.1881	0.0961	0.0658	0.0753	0	0.0693	25	24	29	84	93	83	287	258	275	99	113	99	39	45	43	8	6	3	3	0	3	1.29389	1.12071e-05	1.91485e-05	up	1.73476	4.69751e-25	5.6241e-24
LOC110632586	0.0642	0.121	0.1907	0.0551	0	0	0.0788	0.0983	0.0617	4.5667	4.2411	4.019	2.1852	1.6455	2.7243	1.4985	1.2755	1.3103	0.0667	0.1309	0.0613	2	4	6	2	0	0	3	3	2	134	132	125	69	65	89	48	60	45	2	4	2	NA	NA	NA	NA	NA	NA	NA
LOC110632587	6.045	6.5828	4.819	0.3456	0.1168	0.1658	1.8683	1.2342	1.0644	0.499	0.7056	0.9751	0.5299	0.6619	0.2561	1.5671	0.8448	1.0658	0	0	0	180	208	145	12	5	6	68	36	33	14	21	29	16	25	8	48	38	35	0	0	0	-4.96608	1.05169e-40	6.49395e-40	down	2.59529	2.14319e-07	8.31874e-07
LOC110632588	3.5793	3.7733	4.0224	0.1561	0.3164	0.1747	1.2408	0.9909	1.8063	1.8993	2.4887	2.5207	11.9363	12.4105	12.4619	0	0.1004	0.0275	0	0	0	118	132	134	6	15	7	50	32	62	59	82	83	399	519	431	0	5	1	0	0	0	-4.23777	1.92989e-33	1.01546e-32	down	2.461	9.5611e-08	3.84439e-07
LOC110632589	0.2055	0.2367	0.2486	9.5391	9.9577	9.5662	11.4907	12.3102	12.1958	0.1212	0.0457	0.0457	0.2703	0.3421	0.4789	11.0567	13.1232	11.6378	13.4151	12.7732	14.7833	9	11	11	487	627	509	615	528	556	5	2	2	12	19	22	498	868	562	566	549	678	5.26125	2.86135e-73	3.02873e-72	up	0.146477	0.14187	0.202452
LOC110632590	2.6201	2.2671	2.4514	0.1839	0.265	0.1176	0	0	0.0458	0.1264	0.0953	0.0954	1.3155	1.5022	1.6801	0.0463	0.0788	0.216	0.0247	0	0	110	101	104	9	16	6	0	0	2	5	4	4	56	80	74	2	5	10	1	0	0	-3.80474	7.09754e-27	3.17794e-26	down	NA	NA	NA
LOC110632596	0	0.0269	0	0	0	0.0235	0.0234	0.0292	0	0.091	0.0572	0.0286	10.0093	9.7361	9.6742	7.8655	9.2738	9.7987	5.667	4.194	6.7964	0	1	0	0	0	1	1	1	0	3	2	1	355	432	355	283	490	378	191	144	249	NA	NA	NA	NA	NA	NA	NA
LOC110632597	36.1627	32.6796	35.4929	144.139	153.107	159.909	98.5597	100.747	100.003	111.871	115.888	118.556	58.5449	55.8996	56.3849	221.804	228.191	215.524	158.659	165.427	171.71	2070	1985	2053	9620	12603	11123	6896	5649	5960	6034	6630	6778	3398	4059	3386	13060	19731	13606	8751	9295	10295	1.99816	5.63507e-171	1.7049e-169	up	-0.771333	1.68477e-38	3.21594e-37
LOC110632599	2.9375	3.503	3.7198	34.3405	39.209	39.0101	31.39	31.4948	31.1419	8.6728	7.299	9.13	11.2862	10.6895	10.7358	31.3318	34.4138	33.212	16.2977	15.4878	19.0071	211	267	270	2876	4050	3405	2756	2216	2329	587	524	655	822	974	809	2315	3734	2631	1128	1092	1430	3.33469	9.08188e-219	3.92874e-217	up	-0.419426	1.96878e-09	9.40466e-09
LOC110632602	10.6198	11.8807	11.0318	14.195	19.067	18.9096	24.1846	22.6338	22.8452	22.5407	21.1889	22.82	14.914	12.2883	15.125	21.5538	24.4211	21.9332	23.6862	24.3267	25.0511	342	406	359	533	883	740	952	714	766	684	682	734	487	502	511	714	1188	779	735	769	845	0.50205	0.000109548	0.000174525	false	0.258653	0.0244449	0.0431864
LOC110632603	6.0698	5.3287	4.9951	0.274	0.2444	0.1052	0.0261	0.0326	0.092	0	0	0.064	2.1109	2.871	2.832	2.205	2.3263	1.5063	0	0	0	190	177	158	10	11	4	1	1	3	0	0	2	67	114	93	71	110	52	0	0	0	-4.84176	3.03158e-43	1.97558e-42	down	NA	NA	NA
LOC110632606	8.8189	8.9278	8.5855	1.597	1.6221	1.4144	2.6784	2.9453	2.2404	0.4126	0.4913	0.4712	25.8096	25.2596	25.9597	0.5371	0.3793	0.4453	7.3473	8.8591	7.0522	431	463	424	91	114	84	160	141	114	19	24	23	1279	1566	1331	27	28	24	346	425	361	-2.63787	3.48202e-72	3.63043e-71	down	0.600247	0.00265403	0.00579416
LOC110632608	0.6521	0.8096	0.6351	0.3995	0.3815	0.5111	3.7174	4.9875	4.5134	3.8007	3.2519	3.4406	1.3373	1.2892	1.1544	0.4629	0.5824	0.3754	0.5801	0.4112	0.3656	63	83	62	45	53	60	439	472	454	346	314	332	131	158	117	46	85	40	54	39	37	-0.836616	0.00181501	0.00262693	false	3.19771	5.98001e-64	2.24068e-62
LOC110632610	1.0617	1.2785	1.1285	0.2192	0.1367	0.1133	0.6917	0.4617	0.6232	0.4799	0.3934	0.2756	0.8144	1.1625	1.087	0.4205	0.3124	0.1248	0.4489	0.3806	0.3754	54	69	58	13	10	7	43	23	33	23	20	14	42	75	58	22	24	7	22	19	20	-3.02825	3.66682e-14	1.03502e-13	down	1.77033	0.000183926	0.000487104
LOC110632611	4.6083	5.0354	4.6443	0.485	0.2163	0.4886	1.9429	2.0203	1.7107	0.09	0.3394	0.2264	4.9072	3.4099	4.2848	0.5222	0.2246	0.3332	1.3203	0.5184	0.5938	163	189	166	20	11	21	84	70	63	3	12	8	176	153	159	19	12	13	45	18	22	-3.74671	6.60544e-39	3.93483e-38	down	2.11205	2.47815e-09	1.17076e-08
LOC110632613	1.9854	1.3036	1.6985	1.6588	1.4964	1.4652	3.9611	3.9359	3.949	1.7943	1.602	1.5005	1.4275	1.454	1.575	1.3199	1.8316	1.3356	0.5716	0.5481	0.5625	155	108	134	151	168	139	378	301	321	132	125	117	113	144	129	106	216	115	43	42	46	-0.240449	0.242167	0.274814	false	1.19846	4.07043e-17	3.35965e-16
LOC110632614	18.9113	18.7255	17.6168	29.7072	26.9736	27.6556	31.4759	29.7554	31.6244	26.2609	26.6563	26.4666	20.0979	21.369	20.4689	22.2954	24.451	24.2412	8.5726	9.735	12.9434	2642	2776	2487	4839	5419	4695	5375	4072	4600	3457	3722	3693	2847	3787	3000	3204	5160	3735	1154	1335	1894	0.479632	1.27468e-08	2.63323e-08	false	-0.0234842	0.767836	0.820185
LOC110632615	2.3642	1.6503	2.3396	3.8551	3.9375	3.0504	6.877	6.585	7.1764	10.2218	11.6228	11.3969	2.8209	2.9911	2.7821	2.1848	1.9129	2.8053	5.8764	5.9171	5.4896	81	60	81	154	194	127	288	221	256	330	398	390	98	130	100	77	99	106	194	199	197	0.643033	0.00521314	0.00721942	false	0.765339	2.08957e-06	7.25295e-06
LOC110632616	43.3992	45.6383	42.0474	39.1118	41.5718	48.3285	38.5621	38.4367	39.4285	23.8931	19.3628	19.0403	37.9826	40.9338	40.0441	46.6612	35.7068	44.6934	60.8986	60.8535	49.3462	906	1011	887	952	1248	1226	984	786	857	470	404	397	804	1084	877	1002	1126	1029	1225	1247	1079	-0.157773	0.10664	0.12741	false	-0.30719	0.00131056	0.00302241
LOC110632620	3.0201	3.7182	3.6636	0	0	0	0	0	0	0	0	0	1.4892	2.112	2.4144	0	0	0	0	0	0	62	81	76	0	0	0	0	0	0	0	0	0	31	55	52	0	0	0	0	0	0	-9.07158	8.04634e-14	2.2287e-13	down	NA	NA	NA
LOC110632621	30.2456	27.2052	29.7432	0.8959	2.2452	1.5629	2.0588	1.745	1.8697	6.853	6.6035	5.6096	19.4801	20.9983	21.1814	2.6772	2.2003	2.5401	3.9914	2.5637	3.3092	637	608	633	22	68	40	53	36	41	136	139	118	416	561	468	58	70	59	81	53	73	-4.32502	5.37805e-102	8.24837e-101	down	0.108129	0.761381	0.815073
LOC110632622	11.1043	10.9313	10.4817	6.5934	7.0803	7.212	12.6205	13.3939	12.388	12.6729	13.6913	13.6151	10.21	12.0127	10.894	7.4071	7.5433	7.0325	15.1941	17.1079	15.7556	650	679	620	450	596	513	903	768	755	699	801	796	606	892	669	446	667	454	857	983	966	-0.771673	2.61445e-15	7.78553e-15	false	0.717602	3.64562e-14	2.51754e-13
LOC110632624	5.4484	5.313	6.0013	0.3657	0.2306	0.039	0	0.3869	0.1365	0.5531	0.4266	0.7115	4.1118	2.8758	3.2515	0.0921	0.2509	0.043	0.3442	0.0965	0.1357	115	119	128	9	7	1	0	8	3	11	9	15	88	77	72	2	8	1	7	2	3	-4.85811	3.05724e-30	1.49203e-29	down	NA	NA	NA
LOC110632625	85.2697	81.0035	80.5941	1.3589	0.8815	1.0431	3.4135	2.7228	2.4602	0.2242	0.0793	0.2115	138.5	118.472	138.671	0.231	0.3147	0.1676	0.0548	0	0	3229	3255	3084	60	48	48	158	101	97	8	3	8	5318	5691	5509	9	18	7	2	0	0	-6.3815	0	0	down	1.23515	1.56451e-06	5.52247e-06
LOC110632627	2.6087	2.1439	3.0318	0.3382	0.1898	0.2995	8.363	6.9984	6.4094	0.5151	0.1214	0.2733	3.889	5.0216	4.6551	0.3244	0.3815	0.4126	1.4481	1.267	0.9267	86	75	101	13	9	12	337	226	220	16	4	9	130	210	161	11	19	15	46	41	32	-3.38507	2.20672e-20	8.03158e-20	down	4.58332	1.45182e-50	3.93548e-49
LOC110632629	2.2978	2.8492	2.5931	0.9335	0.8971	1.1611	0.2638	0.4115	0.6582	0.2995	0.363	0.5247	3.0216	2.3834	2.5361	0.9014	0.6138	0.4021	3.5143	3.6962	2.8481	57	75	65	27	32	35	8	10	17	7	9	13	76	75	66	23	23	11	84	90	74	-1.5098	3.19924e-07	6.05993e-07	down	-1.337	0.00441597	0.00925572
LOC110632632	6.8189	7.4178	7.4228	1.1697	1.4329	1.4882	0.667	0.5751	0.8542	2.989	2.9663	2.5379	15.9206	15.4953	15.8114	0.3603	0.2061	0.121	0.0615	0.0453	0.0566	460	531	506	92	139	122	55	38	60	190	200	171	1089	1326	1119	25	21	9	4	3	4	-2.53688	3.44179e-72	3.591e-71	down	-1.12351	3.15259e-06	1.07014e-05
LOC110632633	6.0698	7.3038	7.6698	5.1079	5.0038	5.4381	15.2577	15.4245	16.549	1.4892	2.1876	1.8624	5.0368	4.6306	4.5415	31.0901	33.4527	30.9061	32.0384	34.7577	35.1906	372	475	475	365	441	405	1143	926	1056	86	134	114	313	360	292	1960	3097	2089	1892	2091	2259	-0.570714	1.18904e-05	2.02707e-05	false	1.44303	2.03958e-49	5.38444e-48
LOC110632637	31.6188	31.9569	28.7311	24.598	26.6057	31.485	35.8205	37.8584	32.6827	26.7573	25.4028	23.1252	29.4444	26.2691	27.6182	34.9663	31.9811	37.4089	47.2087	46.7008	38.5478	538	577	494	488	651	651	745	631	579	429	432	393	508	567	493	612	822	702	774	780	687	-0.293763	0.0115319	0.0154365	false	0.204157	0.0761727	0.118388
LOC110632639	0.6869	1.1126	0.8285	0.0921	0.1194	0.159	0	0.0219	0	0.2278	0.1933	0.3009	0.7622	0.7446	0.9413	0.2087	0.4548	0.292	0.1337	0.2187	0.1025	32	55	39	5	8	9	0	1	0	10	9	14	36	44	46	10	32	15	6	10	5	-2.96324	5.39288e-10	1.21508e-09	down	NA	NA	NA
LOC110632640	13.9389	15.7282	14.9672	29.7244	32.721	36.0506	31.8848	30.6216	31.1421	17.6512	16.0079	17.3095	14.7231	14.1187	15.5577	31.6333	35.9502	31.8838	12.6741	13.5553	14.6925	1211	1450	1314	3011	4088	3806	3386	2606	2817	1445	1390	1502	1297	1556	1418	2827	4718	3055	1061	1156	1337	1.00699	4.92831e-30	2.39345e-29	up	-0.231869	0.00287919	0.00624877
LOC110632641	65.1531	67.9384	59.7461	0.566	1.0847	0.8722	2.7976	2.9194	3.5725	0.1273	0.1201	0.2002	81.3746	83.4895	90.9069	0.0972	0.0794	0.2176	0	0.0611	0	3258	3605	3019	33	78	53	171	143	186	6	6	10	4126	5296	4769	5	6	12	0	3	0	-6.37038	0	0	down	1.71222	1.11535e-12	6.98528e-12
LOC110632642	5.401	6.0011	5.5316	0.0607	0.0164	0.0194	2.3926	2.6244	2.0614	30.4366	32.8249	30.5094	17.2127	16.7892	17.2883	0	0.0468	0.0428	0	0.024	0	229	270	237	3	1	1	124	109	91	1216	1391	1292	740	903	769	0	3	2	0	1	0	-7.64677	1.77566e-30	8.72274e-30	down	6.09106	1.2302e-18	1.11052e-17
LOC110632644	77.8955	86.3435	83.9489	159.187	166.954	174.508	125.319	121.709	121.201	94.58	94.6769	100.289	91.8414	95.5897	91.3902	186.97	157.801	188.778	189.544	184.387	173.55	2179	2563	2373	5192	6716	5932	4285	3335	3530	2493	2647	2802	2605	3392	2682	5380	6668	5824	5109	5063	5085	0.878831	2.39579e-33	1.25794e-32	false	-0.603348	4.9303e-22	5.20927e-21
LOC110632648	2.0794	2.348	2.651	3.5187	3.5043	3.777	1.3027	1.3005	1.4934	0.7157	0.7685	0.6002	2.0692	2.038	1.5	7.1754	5.5931	5.7922	1.6137	1.1832	1.6097	111	133	143	219	269	245	85	68	83	36	41	32	112	138	84	394	451	341	83	62	90	0.475363	0.00444862	0.00620349	false	-1.55954	2.83654e-19	2.64573e-18
LOC110632649	345.824	330.967	343.642	76.5827	93.6997	98.6267	121.552	119.324	119.011	88.7035	89.194	87.9356	329.078	291.601	345.512	110.606	114.056	110.993	174.171	171.046	150.2	9450	9597	9489	2440	3682	3275	4060	3194	3386	2284	2436	2400	9118	10108	9905	3109	4708	3345	4586	4588	4299	-2.05959	1.01156e-125	2.01583e-124	down	0.262081	0.00279293	0.00607755
LOC110632652	77.687	79.4686	68.1922	3.3159	3.1629	2.6201	0.707	0.4179	0.5242	0.2414	0.3641	0.5465	48.8499	47.9034	43.7892	10.4796	11.1108	12.4137	0.2832	0.417	0.4343	1708	1854	1515	85	100	70	19	9	12	5	8	12	1089	1336	1010	237	369	301	6	9	10	-4.76171	1.05052e-267	6.2306e-266	down	-2.60858	1.19711e-13	7.95464e-13
LOC110632653	2.4031	2.3631	4.8596	0.8065	5.2312	4.7289	1.7096	1.9733	4.6161	2.2176	1.934	1.4122	5.2036	4.4065	2.3404	1.7267	3.4929	1.9895	3.4156	3.4061	2.3442	46	48	94	18	144	110	40	37	92	40	37	27	101	107	47	34	101	42	63	64	47	0.00731831	0.992519	0.99345	false	-0.52036	0.529512	0.611076
LOC110632654	4.3953	5.0225	4.2194	4.6839	4.9416	4.9815	14.9539	14.6701	16.216	26.1857	24.569	26.2722	6.9563	7.3447	6.736	5.3219	5.5145	5.5723	2.5949	1.9975	2.6384	334	405	324	415	540	460	1389	1092	1283	1875	1866	1994	536	708	537	416	633	467	190	149	210	-0.0342846	0.774064	0.798506	false	1.4893	5.05754e-58	1.64483e-56
LOC110632655	286.657	277.146	272.263	408.317	329.904	331.191	392.251	362.833	379.919	276.914	290.509	283.534	216.231	216.883	203.493	149.281	126.114	137.273	22.9599	21.2528	18.4117	6362	6527	6106	10566	10529	8932	10641	7888	8779	5791	6444	6285	4866	6106	4738	3408	4228	3360	491	463	428	0.22731	0.0371511	0.0469466	false	-0.0788363	0.453221	0.538749
LOC110632657	16.5135	12.1941	13.0491	153.045	130.859	128.896	89.3263	93.2227	91.7301	164.003	159.306	163.486	24.0644	31.9617	21.4966	39.1757	38.3434	40.6733	10.3594	10.1692	9.6478	134	105	107	1448	1527	1271	886	741	775	1254	1292	1325	198	329	183	327	470	364	81	81	82	3.17793	2.92506e-98	4.29238e-97	up	-0.753338	1.46042e-12	9.07617e-12
LOC110632658	1.4215	1.5629	1.8422	3.5705	4.8014	5.5984	9.2207	7.8434	8.7446	6.8606	7.4163	7.5908	0.6008	0.2935	0.5162	1.1516	1.5012	2.1176	0.3161	0.0345	0.0969	42	49	55	123	204	201	333	227	269	191	219	224	18	11	16	35	67	69	9	1	3	1.39604	8.1422e-09	1.70141e-08	up	0.728539	2.04341e-05	6.21469e-05
LOC110632659	11.1221	12.8049	10.4873	0.0225	0.1459	0	0.279	0.3213	0.6802	0.2505	0.3674	0.4727	2.8457	3.2259	3.8256	0.255	0.4689	0.4519	3.1851	2.9663	2.2039	424	518	404	1	8	0	13	12	27	9	14	18	110	156	153	10	27	19	117	111	88	-7.67724	3.02323e-52	2.33214e-51	down	NA	NA	NA
LOC110632664	22.4315	21.2095	25.3061	13.9481	13.8829	14.5522	14.5588	14.0451	14.9734	27.6146	31.6456	27.8491	23.118	22.1628	21.0254	20.3895	17.7701	19.7968	27.0044	27.1558	25.6992	600	602	684	435	534	473	476	368	417	696	846	744	627	752	590	561	718	584	696	713	720	-0.835271	1.91452e-13	5.20356e-13	false	-0.11979	0.262457	0.342136
LOC110632665	5.0807	5.1372	4.3402	3.3907	3.2646	3.3423	3.4996	4.1935	4.0937	4.3922	4.0791	4.4994	5.6961	5.2469	5.9617	2.5972	3.0363	2.7305	3.4297	3.3667	3.2141	329	353	284	256	304	263	277	266	276	268	264	291	374	431	405	173	297	195	214	214	218	-0.674942	5.08747e-07	9.50397e-07	false	0.0741295	0.588892	0.664869
LOC110632666	65.5482	68.6905	74.5021	78.3499	73.2936	81.6562	42.5698	43.7779	45.5818	150.251	170.507	153.683	163.974	149.44	168.678	78.2572	51.2827	72.1217	158.802	136.156	117.745	1232	1370	1415	1717	1981	1865	978	806	892	2661	3203	2885	3125	3563	3326	1513	1456	1495	2876	2512	2318	0.0275663	0.766816	0.791877	false	-0.983685	5.07725e-30	7.36799e-29
LOC110632667	0	0.0864	0.1814	0.786	1.4657	0.9804	0.5998	0.2807	0.6161	0.389	0.0917	0.5505	0.2711	0.1445	0.1747	0.0891	0.364	0.5817	4.5652	3.6411	3.8497	0	1	2	10	23	13	8	3	7	4	1	6	3	2	2	1	6	7	48	39	44	NA	NA	NA	NA	NA	NA	NA
LOC110632669	8.3605	8.3633	7.0348	13.9192	16.7731	14.6983	15.0878	13.8978	13.5048	12.9768	11.6529	13.4065	10.0972	8.6349	10.6328	14.5168	14.177	11.9993	14.8245	14.9393	14.9609	374	397	318	726	1079	799	825	609	629	547	521	599	458	490	499	668	958	592	639	656	701	0.801446	1.49553e-11	3.68482e-11	false	-0.255292	0.0129881	0.0245701
LOC110632670	0.9841	0.8009	0.9739	0	0	0	0.6953	1.1416	0.9881	0.7595	0.7608	1.2092	2.9116	1.6221	1.3644	0	0.0296	0	0	0	0	22	19	22	0	0	0	19	25	23	16	17	27	66	46	32	0	1	0	0	0	0	NA	NA	NA	NA	NA	NA	NA
LOC110632673	0.7756	0.8059	0.7872	0.1194	0.0691	0.0655	0.1302	0	0	0.1688	0.2985	0.1394	0.3334	0.1881	0.1896	0	0	0.0361	0.0413	0	0.019	39	43	40	7	5	4	8	0	0	8	15	7	17	12	10	0	0	2	2	0	1	-3.36853	2.43535e-11	5.92379e-11	down	NA	NA	NA
LOC110632674	1.0462	0.5309	0.6769	5.4872	4.6169	4.4371	26.2692	25.7966	22.6854	10.761	13.7687	14.745	0.119	0.4441	0.1918	0.4694	0.3996	0.2919	0.1253	0.164	0.1152	26	14	17	159	165	134	798	628	587	252	342	366	3	14	5	12	15	8	3	4	3	2.56509	5.26477e-17	1.68766e-16	up	2.20267	5.44864e-57	1.7342e-55
LOC110632675	20.8242	19.6874	18.2886	0.804	0.6984	0.3857	31.2245	33.0161	32.3484	225.191	243.393	218.352	19.6128	25.6534	17.2967	0.3906	0.1773	0.1821	0.2085	0.2729	0.0639	311	312	276	14	15	7	570	483	503	3169	3633	3257	297	486	271	6	4	3	3	4	1	-5.09043	2.35129e-70	2.39553e-69	down	5.51304	7.90099e-92	5.31619e-90
LOC110632677	4.6458	5.7048	4.9458	9.3275	5.9229	6.6326	5.3845	6.4315	5.0368	9.0765	10.1066	10.783	8.4	10.5154	8.8568	3.6269	2.8425	3.4147	3.0682	2.2947	1.8817	132	172	142	309	242	229	187	179	149	243	287	306	242	379	264	106	122	107	84	64	56	0.387915	0.0685804	0.0839306	false	-0.542604	0.00767462	0.015284
LOC110632678	0.5122	0.1316	0.2765	23.8007	28.0721	28.6607	40.6445	40.6407	40.7399	4.5955	5.0779	5.2212	0.1378	0.0367	0.0888	3.757	4.2228	4.644	4.1557	2.9884	3.823	11	3	6	596	867	748	1067	855	911	93	109	112	3	1	2	83	137	110	86	63	86	6.33288	4.21986e-74	4.51306e-73	up	0.439437	2.31435e-06	7.99025e-06
LOC110632680	3.9516	3.0921	2.9329	2.7234	2.8951	3.368	4.3297	3.998	4.0664	9.3982	8.2957	11.3393	5.9501	4.9507	6.6925	2.7096	2.3824	2.2074	6.5542	4.9961	4.9516	112	93	84	90	118	116	150	111	120	251	235	321	171	178	199	79	102	69	179	139	147	-0.284322	0.18828	0.217325	false	0.306508	0.105007	0.156389
LOC110632681	6.5065	7.2211	7.942	0.0389	0.0158	0.0187	0	0	0.0218	0.0722	0.0227	0	7.2888	8.7749	7.9524	0.0661	0.075	0.1439	0.0941	0	0.0866	287	338	354	2	1	1	0	0	1	3	1	0	326	491	368	3	5	7	4	0	4	-8.38311	7.76645e-30	3.75898e-29	down	NA	NA	NA
LOC110632682	11.2422	12.9931	11.8035	7.4869	6.4902	6.2303	7.7957	6.9627	6.582	6.0607	6.3833	6.502	8.9954	11.0104	9.8607	6.0911	6.1569	7.3086	5.6558	6.1171	5.4679	689	845	731	535	572	464	584	418	420	350	391	398	559	856	634	384	570	494	334	368	351	-0.96559	6.39145e-15	1.87069e-14	false	-0.0823034	0.521949	0.603824
LOC110632684	4.2447	4.5081	5.6008	2.9471	2.2958	2.1069	1.4331	1.3069	1.4884	1.2156	1.146	2.6983	9.1698	12.641	10.5968	4.454	2.3194	3.8488	4.7548	5.3539	3.7952	63	71	84	51	49	38	26	19	23	17	17	40	138	238	165	68	52	63	68	78	59	-1.09876	9.84686e-05	0.00015747	down	-0.957635	0.00658206	0.0132913
LOC110632685	1.9953	2.7083	2.3912	5.8089	5.8555	5.7695	6.6792	5.6809	5.4678	4.4876	4.359	5.0401	2.5635	2.8572	2.6173	6.2818	6.0106	5.2615	3.1536	3.5246	3.5827	109	157	132	370	460	383	446	304	311	231	238	275	142	198	150	353	496	317	166	189	205	1.16307	8.08805e-14	2.23984e-13	up	-0.126036	0.315477	0.399593
LOC110632686	4.2076	4.091	3.9655	3.685	3.3284	2.9129	3.4969	3.3636	4.3833	6.5208	6.4818	6.6868	3.3153	3.4222	3.1618	2.0777	1.7833	1.635	1.4324	1.3608	1.2965	189	195	180	193	215	159	192	148	205	276	291	300	151	195	149	96	121	81	62	60	61	-0.435666	0.00938301	0.0126786	false	0.0169013	0.924772	0.943516
LOC110632691	0.0186	0.0702	0.0737	0	0.0388	0	0.0152	0	0.0179	0.4743	0.3912	0.5779	0.1102	0.0147	0.0887	0.1086	0.0863	0.0844	0.7537	1.1002	1.0844	1	4	4	0	3	0	1	0	1	24	21	31	6	1	5	6	7	5	39	58	61	NA	NA	NA	NA	NA	NA	NA
LOC110632693	0.8025	1.049	0.871	1.2877	1.0081	1.5764	0.0635	0.2907	0.1492	1.3461	1.1914	1.3736	2.4253	2.3467	2.5415	0.0503	0.1371	0.1174	0.1343	0.211	0.2719	31	43	34	58	56	74	3	11	6	49	46	53	95	115	103	2	8	5	5	8	11	0.369348	0.23903	0.271562	false	-3.14706	4.93317e-11	2.7395e-10
LOC110632697	4.4722	4.6661	3.9803	2.4533	2.7363	2.9275	4.6447	4.9658	5.3552	2.0032	1.322	1.73	0.5012	0.5151	0.3875	0.2682	0.2211	0.2501	0.0603	0.0444	0.1109	308	341	277	197	271	245	391	335	384	130	91	119	35	45	28	19	23	19	4	3	8	-0.826353	1.88354e-09	4.10252e-09	false	0.721406	3.91476e-08	1.64311e-07
LOC110632698	4.564	4.6433	4.3143	7.8871	7.437	6.7268	10.1426	9.4575	10.2717	14.6993	12.6542	12.6401	3.5606	3.4904	3.0734	5.4302	6.3584	6.65	5.2314	4.5339	5.3329	201	217	192	405	471	360	546	408	471	610	557	556	159	195	142	246	423	323	222	196	246	0.574758	4.88175e-05	7.97843e-05	false	0.276541	0.021164	0.037939
LOC110632699	2.1273	1.6428	1.8128	2.8635	2.5272	1.9451	2.8039	3.2274	2.9513	2.6653	2.1876	2.1299	2.0689	2.0031	2.3094	3.5042	3.9119	4.0185	3.7102	3.6421	3.385	72	59	62	113	123	80	116	107	104	85	74	72	71	86	82	122	200	150	121	121	120	0.266463	0.295408	0.330555	false	0.126688	0.561173	0.639872
LOC110632700	3.2685	2.8049	3.4272	0.2028	0.1838	0.2518	0.3072	0.1988	0.2271	1.0628	1.0576	1.0444	7.0505	6.8636	7.5303	1.1087	1.1233	0.9837	0.4186	0.2267	0.3585	235	214	249	17	19	22	27	14	17	72	76	75	514	626	568	82	122	78	29	16	27	-4.03744	8.56292e-56	6.99543e-55	down	NA	NA	NA
LOC110632701	4.9827	4.7718	4.9309	4.5969	4.8509	5.6297	6.7206	7.6713	4.915	15.035	16.3306	14.7507	11.8469	10.6373	12.1691	3.561	3.1203	2.7596	0	0.0823	0	185	188	185	199	259	254	305	279	190	526	606	547	446	501	474	136	175	113	0	3	0	-0.0966054	0.521429	0.558538	false	0.196923	0.265487	0.345482
LOC110632703	0.4865	0.2918	0.6128	0.8725	0.9842	0.8007	0.8322	0.4064	0.6797	0.2816	0.531	0.2214	0.3926	0.3487	0.4637	0.9459	0.6734	0.8422	1.1475	1.3517	0.6334	11	7	14	23	32	22	23	9	16	6	12	5	9	10	11	22	23	21	25	30	15	NA	NA	NA	NA	NA	NA	NA
LOC110632704	0.6057	0.6176	0.7075	0.0256	0.0829	0.0245	0.0325	0.1216	0.0763	0.1159	0.1292	0.1392	0.235	0.2896	0.2177	0.0386	0.0131	0.045	0.0206	0	0.0569	61	66	72	3	12	3	4	12	8	11	13	14	24	37	23	4	2	5	2	0	6	-3.94094	3.45431e-17	1.1152e-16	down	NA	NA	NA
LOC110632705	3.0428	1.7992	1.2399	1.2281	2.1989	3.2405	1.6108	1.949	2.0629	0.9498	1.0148	0.9558	0.5296	0.0941	0.3981	0.986	0.7109	0.7033	0.2477	0.0608	0	51	32	21	24	53	66	33	32	36	15	17	16	9	2	7	17	18	13	4	1	0	-0.00622028	0.98852	0.990176	false	-0.403587	0.281674	0.363524
LOC110632706	4.8834	5.17	5.4291	0.1193	0.1827	0.2162	0.1138	0.1578	0.1781	0.82	0.8968	0.5106	2.5757	2.7411	2.7694	0.1953	0.3888	0.2943	0.0802	0.1732	0.0738	316	355	355	9	17	17	9	10	12	50	58	33	169	225	188	13	38	21	5	11	5	-5.02828	1.63595e-80	1.90353e-79	down	NA	NA	NA
LOC110632707	13.2989	13.0122	11.9185	16.3816	19.1094	19.2637	21.1216	22.2696	18.6056	17.0659	18.4996	18.8858	15.3574	12.2221	15.199	21.3058	19.8088	20.7947	28.519	28.2025	24.8431	392	407	355	563	810	690	761	643	571	474	545	556	459	457	470	646	882	676	810	816	767	0.3848	0.000465005	0.000707339	false	0.0189518	0.860504	0.894776
LOC110632709	0.3764	0.2183	0.3725	0.9684	0.6644	1.2628	1.137	1.2414	0.8064	1.8129	1.5933	1.7393	0.514	0.4565	0.2208	0.76	0.7667	0.5513	0.5108	0.6489	0.6911	13	8	13	39	33	53	48	42	29	59	55	60	18	20	8	27	40	21	17	22	25	1.44785	0.00190306	0.00274839	up	-0.01667	0.962069	0.97105
LOC110632712	13.9167	13.8744	12.5168	6.9033	6.5369	6.3798	7.0795	7.5997	7.0703	5.5605	5.8591	5.7325	14.064	13.9517	13.401	8.0207	9.2756	8.1258	6.6309	6.9318	7.7524	1174	1242	1067	679	793	654	730	628	621	442	494	483	1203	1493	1186	696	1182	756	539	574	685	-1.15565	4.2381e-32	2.16445e-31	down	-0.0281793	0.777558	0.827979
LOC110632713	33.19	31.85	32.7162	8.3351	10.2428	10.2289	11.3759	11.4492	11.5842	11.8331	10.6352	11.7067	21.2656	18.5885	19.9126	11.7253	13.0538	11.0345	11.7068	12.8398	11.3702	1530	1558	1524	448	679	573	641	517	556	514	490	539	994	1087	963	556	909	561	520	581	549	-1.89601	4.98844e-90	6.61262e-89	down	0.0960827	0.368291	0.454244
LOC110632714	22.9568	25.1068	24.153	25.9587	24.8703	27.4924	24.811	21.8941	26.8069	23.3373	24.5408	21.2307	33.3054	29.6222	29.5414	38.116	24.5559	34.0169	43.3862	44.0048	38.1826	380	441	404	501	592	553	502	355	462	364	406	351	559	622	513	649	614	621	692	715	662	-0.0168336	0.880047	0.894623	false	-0.250498	0.0328919	0.0563217
LOC110632715	5.6488	5.8655	6.1854	6.8747	8.2292	9.4047	10.4088	11.0929	11.8682	7.2299	8.8834	8.5622	4.3717	4.7932	3.5647	7.9322	10.1625	9.1887	3.8676	4.4359	4.5192	432	476	478	613	905	874	973	831	945	521	679	654	339	465	286	624	1174	775	285	333	362	0.333463	0.00654145	0.0089667	false	0.28638	0.0124521	0.0236604
LOC110632716	53.5336	51.9783	54.6243	5.9957	6.3516	6.1296	14.3321	12.5104	14.3079	9.892	10.7	10.749	64.451	65.1963	66.6958	8.6367	10.4954	9.2251	17.2093	19.6698	19.8838	2573	2651	2653	336	439	358	842	589	716	448	514	516	3141	3975	3363	427	762	489	797	928	1001	-3.24785	0	0	down	0.995241	5.78448e-20	5.56201e-19
LOC110632717	5.5947	4.3523	3.4928	64.2142	49.2971	54.8462	64.939	63.1323	67.3661	43.4346	52.1826	45.376	7.7024	7.5183	6.8003	44.2411	31.2203	43.3062	3.1954	2.7159	1.5773	149	123	94	1994	1888	1775	2114	1647	1868	1090	1389	1207	208	254	190	1212	1256	1272	82	71	44	3.51995	2.32518e-97	3.37728e-96	up	0.0514088	0.649328	0.719114
LOC110632720	39.8919	35.5484	41.3384	21.4651	24.3957	27.0839	28.5528	27.6173	28.7618	25.4091	27.2845	26.6513	51.2913	52.0607	57.572	47.1491	43.671	49.1899	66.2855	55.6725	56.4901	1103	1043	1155	692	970	910	965	748	828	662	754	736	1438	1826	1670	1341	1824	1500	1766	1511	1636	-0.813775	2.00259e-14	5.72125e-14	false	0.0606453	0.538523	0.619825
LOC110632721	3.4016	3.0402	3.0188	1.3364	1.1904	1.1378	1.6697	1.6131	1.349	1.9331	1.7566	2.0874	2.5756	2.5085	2.4266	1.3654	1.2494	0.9949	2.4598	2.437	2.8705	155	147	139	71	78	63	93	72	64	83	80	95	119	145	116	64	86	50	108	109	137	-1.50111	1.5524e-13	4.2386e-13	down	0.17886	0.453684	0.539141
LOC110632722	2.031	2.0175	1.7111	0.9181	0.4772	0.4066	0.9431	0.5324	0.3691	0.4952	0.1922	0.2748	3.0046	1.5795	2.0145	0.4803	0.9085	0.9954	1.3103	1.426	1.8343	74	78	63	39	25	18	42	19	14	17	7	10	111	73	77	18	50	40	46	51	70	-1.81001	2.1113e-07	4.04454e-07	down	-0.120416	0.805044	0.849898
LOC110632724	60.1129	63.3416	57.3939	48.5421	49.3595	50.1472	38.5568	37.8237	37.4455	49.4071	49.1283	47.0071	72.691	64.0132	70.77	55.8239	60.8557	59.8067	83.5657	89.3751	79.1016	1676	1874	1617	1578	1979	1699	1314	1033	1087	1298	1369	1309	2055	2264	2070	1601	2563	1839	2245	2446	2310	-0.421309	4.97905e-08	9.90509e-08	false	-0.539753	4.16644e-13	2.6799e-12
LOC110632725	7.3104	7.69	7.8351	15.8762	13.2504	12.7398	16.2969	15.5672	17.1604	18.1044	17.1478	19.0039	8.5736	8.8545	8.0601	11.412	12.3975	11.6585	4.7219	5.6192	6.7073	1385	1546	1500	3507	3610	2933	3774	2889	3385	3232	3247	3596	1647	2128	1602	2224	3548	2436	862	1045	1331	0.745903	6.20851e-11	1.47535e-10	false	0.0634337	0.552778	0.632401
LOC110632726	7.709	7.8775	7.8127	2.9588	3.7646	4.0182	3.3108	4.0095	4.1035	5.703	5.7617	5.5397	9.2778	9.5707	9.8019	5.4434	6.1926	5.7508	5.7146	5.5556	5.8145	581	630	595	260	408	368	305	296	322	405	434	417	709	915	775	422	705	478	415	411	459	-1.25763	6.19438e-25	2.62418e-24	down	-0.072684	0.621323	0.694344
LOC110632727	1.9341	1.9827	1.901	1.9166	1.8357	1.6454	1.5609	1.7877	1.7948	0.3328	0.4315	0.2748	1.3532	1.1538	1.4823	2.8457	2.6818	2.1802	2.5497	2.8224	2.5327	148	161	147	171	202	153	146	134	143	24	33	21	105	112	119	224	310	184	188	212	203	-0.239547	0.156688	0.18305	false	-0.234201	0.172572	0.23943
LOC110632728	27.0749	28.7633	29.1505	17.6184	18.8627	18.8152	26.1461	25.0134	25.1644	11.5296	12.7504	13.2722	24.105	25.4395	24.8115	18.9249	21.3234	19.6468	23.6971	24.1423	25.1679	2694	3037	2931	2044	2699	2275	3180	2438	2607	1081	1268	1319	2432	3211	2590	1937	3205	2156	2272	2358	2623	-0.753317	1.26575e-25	5.46127e-25	false	0.304681	5.54191e-06	1.82605e-05
LOC110632729	3.0673	2.517	2.4366	0.6979	0.4353	0.2232	0.1536	0.1065	0.1603	0.0443	0.0835	0.0836	4.9595	4.688	4.3161	0.3448	0.1519	0.227	0.0433	0	0.0199	147	128	118	39	30	13	9	5	8	2	4	4	241	285	217	17	11	12	2	0	1	-2.69255	1.87977e-16	5.89549e-16	down	NA	NA	NA
LOC110632730	1.5578	2.2191	1.0038	6.4628	5.769	4.919	2.0747	1.9231	1.531	2.4606	1.7761	1.9224	2.2509	2.456	2.141	2.8175	2.8539	2.9235	1.8047	1.2548	1.3835	43	65	28	208	229	165	70	52	44	64	49	53	63	86	62	80	119	89	48	34	40	1.7119	3.69373e-10	8.4009e-10	up	-1.79274	2.24513e-16	1.77896e-15
LOC110632731	1.0884	0.9791	1.1587	5.9827	6.0893	5.9033	8.513	8.7037	9.028	16.521	17.2587	16.577	2.2119	2.028	2.2321	4.9698	5.8952	5.2035	0.5648	0.672	0.4881	66	63	71	423	531	435	631	517	570	944	1046	1004	136	156	142	310	540	348	33	40	31	2.34712	1.97959e-46	1.37104e-45	up	0.384488	0.000162056	0.000433072
LOC110632732	15.3905	14.748	16.481	6.1692	6.3088	6.106	9.1982	7.5416	7.4687	22.2477	21.8826	20.5025	43.1708	45.4652	44.1653	2.8034	3.2174	3.4961	0.7734	0.8582	0.7424	475	483	514	222	280	229	347	228	240	647	675	632	1351	1780	1430	89	150	119	23	26	24	-1.45934	7.591e-33	3.94764e-32	down	0.223597	0.122412	0.17852
LOC110632733	0.1311	0	1.1674	3.0353	1.823	1.2944	2.0375	6.0216	4.2804	1.6693	0.6557	0.9187	0.5171	0	0	0.7646	0.6942	2.0205	14.2835	15.49	14.2663	1	0	9	27	20	12	19	45	34	12	5	7	4	0	0	6	8	17	105	116	114	NA	NA	NA	NA	0.829784	0.0922445	0.139584
LOC110632735	0.5739	0.4732	0.8992	0	0.0166	0	0	0	0	0.0761	0.0957	0.2873	0.4716	0.4712	0.2735	0.0465	0.0158	0.1084	0.0744	0.0974	0	24	21	38	0	1	0	0	0	0	3	4	12	20	25	12	2	1	5	3	4	0	-6.71812	1.48043e-07	2.86428e-07	down	NA	NA	NA
LOC110632741	0.8331	1.0822	0.7353	15.2952	12.0256	11.6368	8.2528	8.5512	8.1749	1.4338	1.3518	1.0596	0.4441	0.4615	0.5151	4.0059	3.98	3.7975	4.4868	3.8079	4.6005	37	51	33	792	768	628	448	372	378	60	60	47	20	26	24	183	267	186	192	166	214	3.7466	2.3059e-71	2.37847e-70	up	-0.805536	4.84174e-09	2.22289e-08
LOC110632745	4.3906	4.269	4.0231	5.8577	5.8964	4.9131	11.2891	11.5731	12.16	8.9493	9.2508	9.6292	3.8948	4.4318	3.7201	4.0651	4.2753	3.8547	1.9287	1.491	1.9739	189	195	175	294	365	257	594	488	545	363	398	414	170	242	168	180	278	183	80	63	89	0.264016	0.0852699	0.103198	false	0.908121	2.00541e-13	1.31377e-12
LOC110632747	1.9751	1.2763	1.5916	14.2296	13.5976	13.6997	7.3407	6.0203	7.4255	2.1261	2.5691	1.9493	12.578	10.2764	13.421	1.4538	1.8306	2.2002	0.7321	0.7186	0.5927	70	48	57	588	693	590	318	209	274	71	91	69	452	462	499	53	98	86	25	25	22	2.97199	4.10443e-66	3.94374e-65	up	-1.1569	1.19091e-20	1.17872e-19
LOC110632749	69.6013	75.9124	74.6657	22.236	23.6118	21.4021	11.8181	10.9324	11.3647	7.1552	6.8135	7.8077	119.607	129.202	121.797	22.6246	21.976	21.4333	9.5402	8.9926	9.1772	5141	5950	5573	1915	2508	1921	1067	791	874	498	503	576	8958	12106	9438	1719	2452	1746	679	652	710	-1.84307	7.10506e-119	1.32244e-117	down	-1.13974	8.03555e-42	1.71274e-40
LOC110632750	3.2578	3.5345	3.5897	4.8604	5.3972	4.7311	10.3364	10.9557	10.3599	12.0574	12.1345	12.924	5.0489	4.6185	4.3319	4.6575	5.6999	5.3866	2.3298	2.9703	2.9535	238	274	265	414	567	420	923	784	788	830	886	943	374	428	332	350	629	434	164	213	226	0.397818	0.00178813	0.00258955	false	0.915643	8.01689e-20	7.66434e-19
LOC110632752	4.6944	6.8465	7.632	0	0.1555	0	0.0914	0	0	0	0.1118	0.2238	1.433	1.8503	2.8766	0.4346	0.148	0.304	0	0.2277	0	42	65	69	0	2	0	1	0	0	0	1	2	13	21	27	4	2	3	0	2	0	-6.91698	1.67586e-10	3.87851e-10	down	NA	NA	NA
LOC110632753	0.1149	0	0	0	0	0	0.141	0.1759	0	2.0118	1.4944	1.0353	0	0.0906	0.0548	0	0	0	0	0	0	2	0	0	0	0	0	3	3	0	33	26	18	0	2	1	0	0	0	0	0	0	NA	NA	NA	NA	NA	NA	NA
LOC110632754	6.0274	6.6825	5.4384	8.2712	10.1827	12.8962	22.2189	21.4999	20.7384	8.88	7.3432	7.1352	9.0214	9.5868	9.3615	20.4395	19.9507	20.2855	23.3286	20.6967	20.9194	170	200	155	272	413	442	766	594	609	236	207	201	258	343	277	593	850	631	634	573	618	0.651064	0.000218206	0.000340464	false	0.882885	3.29452e-10	1.69865e-09
LOC110632755	2.7606	2.6015	2.7227	3.4955	3.7291	3.6225	2.5026	2.7325	2.3827	2.9495	3.4059	3.7818	2.1707	2.5438	2.7381	5.6485	6.952	6.0294	3.2618	3.6484	4.1226	296	296	295	437	575	472	328	287	266	298	365	405	236	346	308	623	1126	713	337	384	463	0.291827	0.0110994	0.0148856	false	-0.672034	6.60693e-09	2.98826e-08
LOC110632756	27.4506	29.6193	29.1667	6.0852	6.6806	6.9259	1.9615	2.1147	1.7075	9.3472	8.8451	8.1162	17.5174	17.6281	17.9726	5.629	6.8781	5.2206	2.8946	3.3565	3.4259	1683	1927	1807	435	589	516	147	127	109	540	542	497	1089	1371	1156	355	637	353	171	202	220	-2.26428	7.53307e-145	1.78713e-143	down	-1.92834	2.84554e-44	6.48999e-43
LOC110632757	1.7754	1.3993	2.3	0.1107	0.0898	0.1594	0.0528	0.2307	0.248	0.1028	0.4845	0.1293	1.4326	1.6541	1.0462	0.3452	0.1282	0.2342	0.1005	0	0.0616	55	46	72	4	4	6	2	7	8	3	15	4	45	65	34	11	6	8	3	0	2	-4.07642	1.51186e-15	4.54608e-15	down	NA	NA	NA
LOC110632758	3.2555	3.9483	3.5298	3.2534	3.7993	4.3796	3.8676	4.5661	4.5678	9.4634	10.848	10.657	12.9263	12.1399	12.8173	15.3288	13.1744	13.1164	10.077	9.9784	11.5675	115	148	126	134	193	188	167	158	168	315	383	376	463	544	475	557	703	511	343	346	428	-0.0450244	0.806771	0.828416	false	0.0237629	0.890575	0.917357
LOC110632759	0.1045	0.1313	0.0517	0.0299	0	0	0.7835	0.3378	0.4516	0.0185	0	0.0697	0.0515	0.0137	0.0996	0.0339	0	0.0158	0.0181	0.0177	0.0333	6	8	3	2	0	0	55	19	27	1	0	4	3	1	6	2	0	1	1	1	2	NA	NA	NA	NA	5.67597	5.38311e-07	2.00615e-06
LOC110632761	1.9535	1.3901	2.1304	0.7351	0.9149	0.935	1.3698	1.5873	1.1104	0.4442	0.7778	0.5588	1.7496	1.7285	1.596	0.7945	0.5542	0.5422	0.1034	0.1625	0.0571	98	74	108	43	66	57	84	78	58	21	39	28	89	110	84	41	42	30	5	8	3	-1.21443	3.25066e-06	5.75338e-06	down	0.491399	0.0595055	0.0952861
LOC110632762	5.4069	4.8638	4.6211	1.5458	3.1333	2.8315	0.2011	0.1673	0.3934	0.8694	0.9016	0.8202	3.2318	1.6791	2.8112	0	0	0	0	0.0835	0.0782	66	63	57	22	55	42	3	2	5	10	11	10	40	26	36	0	0	0	0	1	1	-1.11705	0.000357074	0.000547873	down	-3.46473	2.76429e-08	1.17999e-07
LOC110632763	1.8972	1.4303	0.9387	0	0	0.1041	0.4656	0.0646	0.3037	0.9396	1.392	1.7729	4.241	3.9383	4.2798	0	0.0419	0	0.7219	0.2577	0.2415	30	24	15	0	0	2	9	1	5	14	22	28	68	79	71	0	1	0	11	4	4	NA	NA	NA	NA	NA	NA	NA
LOC110632765	0.0989	0.1631	0.1958	0.6363	0.2236	0.4681	1.7603	0.9089	1.4015	0.6037	0.2227	0.2724	0.0732	0.078	0.1414	0.6972	0.8514	1.1212	0.3593	0.2771	0.5903	4	7	8	30	13	23	87	36	59	23	9	11	3	4	6	29	52	50	14	11	25	NA	NA	NA	NA	1.46972	0.000385829	0.000970465
LOC110632766	0.9208	1.8023	1.2384	0.2025	0.0821	0.1943	2.6657	2.2417	2.6759	17.465	17.0092	17.1862	2.9107	2.4755	2.9033	0.4132	0.3439	0.2997	0.098	0.0481	0.1127	39	81	53	10	5	10	138	93	118	697	720	727	125	133	129	18	22	14	4	2	5	-3.20659	6.85856e-12	1.71993e-11	down	3.86054	7.6254e-25	9.0682e-24
LOC110632768	0.0217	0	0.1289	0.4656	0.2114	0.268	1.3857	0.8645	1.2514	0.3687	0.3693	0.2392	0.0857	0.0171	0	0.0211	0.0719	0.1575	0.0451	0	0	1	0	6	25	14	15	78	39	60	16	17	11	4	1	0	1	5	8	2	0	0	NA	NA	NA	NA	1.74272	8.34426e-06	2.68112e-05
LOC110632769	2.2826	2.5598	2.6429	0.2937	0.3016	0.1878	1.718	2.3768	2.0608	2.4709	1.9184	2.0569	2.2061	2.1233	2.1975	0.1331	0.2116	0.1863	0.0948	0.0233	0.0654	100	119	117	15	19	10	92	102	94	102	84	90	98	118	101	6	14	9	4	1	3	-3.38317	5.29492e-27	2.37901e-26	down	2.80372	4.61365e-17	3.79584e-16
LOC110632770	18.9961	21.1227	20.3253	6.4858	8.498	7.1441	20.8614	18.8676	17.4605	54.7332	53.9018	54.2111	21.2104	21.5801	21.7689	25.5835	24.9306	26.522	105.604	101.353	93.6551	628	741	679	250	404	287	843	611	601	1705	1781	1790	711	905	755	870	1245	967	3364	3289	3243	-1.581	1.61864e-37	9.35327e-37	down	1.20847	3.58474e-21	3.64091e-20
LOC110632772	12.4826	11.3013	12.9873	16.8189	18.2523	18.9618	23.3553	23.4073	25.3905	18.7703	21.696	19.0677	7.1781	7.3133	7.5129	9.7154	9.0874	11.0447	11.7022	11.1799	9.6852	331	318	348	520	696	611	757	608	701	469	575	505	193	246	209	265	364	323	299	291	269	0.422124	0.000224735	0.00035025	false	0.256733	0.00828765	0.0163793
LOC110632773	84.6034	82.7414	81.2247	106.688	106.96	101.482	158.036	153.703	154.284	29.2824	28.1985	30.1006	237.754	250.532	237.579	106.956	108.618	108.113	327.007	336.245	303.008	3149	3268	3055	4630	5725	4590	7190	5604	5979	1027	1049	1119	8973	11829	9277	4095	6107	4438	11728	12285	11813	0.210952	0.0037023	0.00520314	false	0.402753	2.46429e-09	1.1646e-08
LOC110632775	4.3785	4.3651	3.7401	5.7516	6.7146	6.9978	9.9734	9.4809	10.2921	9.0001	8.4621	8.2371	3.4091	4.2328	3.4927	5.8921	6.1481	5.5791	2.8939	2.4886	2.2222	190	201	164	291	419	369	529	403	465	368	367	357	150	233	159	263	403	267	121	106	101	0.506879	0.000409064	0.000624501	false	0.452157	0.000100365	0.000276346
LOC110632776	9.1479	9.2268	9.747	31.0075	40.7497	40.5505	86.5326	89.4202	90.725	42.8656	46.2616	48.3122	14.2391	11.7964	13.6509	91.8587	89.2334	88.7501	323.518	318.439	304.874	313	335	337	1237	2005	1686	3619	2997	3232	1382	1582	1651	494	512	490	3233	4612	3349	10666	10695	10926	1.86181	1.16256e-55	9.46898e-55	up	1.08905	2.3995e-29	3.39514e-28
LOC110632777	19.4397	17.8437	16.6282	13.088	18.1609	19.5062	15.5825	17.0676	14.1716	11.908	12.4055	14.2114	22.8237	19.3493	24.7067	24.4616	29.7122	27.8513	14.4979	13.9458	15.4797	693	675	599	544	931	845	679	596	526	400	442	506	825	875	924	897	1600	1095	498	488	578	-0.223503	0.103097	0.123415	false	-0.274179	0.0476194	0.0781708
LOC110632778	5.7873	7.4195	6.8135	11.743	11.2662	11.3706	11.5094	12.3124	13.1202	11.7177	11.8162	11.3217	7.8111	8.0611	9.1044	13.6002	16.9236	14.0927	9.3916	9.1392	11.4847	369	502	439	873	1033	881	897	769	871	704	753	721	505	652	609	892	1630	991	577	572	767	0.647375	6.14535e-08	1.21525e-07	false	-0.0584191	0.538047	0.619412
LOC110632779	22.038	21.1548	20.9969	43.4075	52.3336	54.0933	43.5634	41.9443	41.0664	10.8854	10.937	9.9175	22.8038	23.5181	26.4539	46.9227	46.0763	47.1924	121.352	114.793	110.462	752	766	724	1727	2568	2243	1817	1402	1459	350	373	338	789	1018	947	1647	2375	1776	3990	3845	3948	1.08813	6.13256e-31	3.04408e-30	up	-0.402003	5.61147e-06	1.84596e-05
LOC110632780	187.49	173.631	187.072	335.985	388.086	425.345	160.898	163.39	157.794	31.3977	31.8476	26.7742	533.761	502.084	539.858	77.4087	62.2245	75.6367	256.557	234.258	225.253	3758	3693	3789	7852	11186	10360	3942	3208	3293	593	638	536	10848	12766	11352	1596	1884	1672	4955	4609	4729	0.932715	1.84642e-27	8.40462e-27	false	-1.41217	1.8861e-66	7.46194e-65
LOC110632782	8.4475	8.4015	8.3869	9.7939	11.7869	12.2276	16.4107	16.0958	15.6454	22.7482	22.4103	24.3816	6.7571	5.2927	5.8227	8.1052	9.3993	9.406	7.4247	6.8959	7.093	307	324	308	415	616	540	729	573	592	779	814	885	249	244	222	303	516	377	260	246	270	0.287764	0.0169717	0.0223222	false	0.350603	0.00103245	0.00242206
LOC110632783	7.7048	8.138	7.3177	18.383	15.2825	17.4469	14.722	13.7252	13.8566	9.631	11.1754	10.3029	8.6186	7.9489	7.2703	15.3827	16.2774	15.918	18.0583	16.8838	15.65	298	334	286	829	850	820	696	520	558	351	432	398	338	390	295	612	951	679	673	641	634	1.01031	1.26761e-15	3.82703e-15	up	-0.43346	0.000110705	0.000302931
LOC110632785	44.288	35.8631	40.1419	111.707	147.834	163.414	121.097	116.663	113.124	39.9567	43.8323	47.9234	35.4223	29.8838	35.5017	143.719	143.322	154.409	226.789	210.151	213.879	1201	1032	1100	3532	5765	5385	4014	3099	3194	1021	1188	1298	974	1028	1010	4009	5871	4618	5926	5594	6075	1.6766	4.07855e-40	2.48809e-39	up	-0.426084	0.000138423	0.000373353
LOC110632787	11.7417	11.2232	10.4991	24.7624	22.1915	19.4458	24.8898	23.9734	23.622	15.2202	14.9577	14.863	8.6436	8.5289	7.9744	5.5035	5.9408	5.5894	1.0445	0.7263	0.9809	560	568	506	1377	1522	1127	1451	1120	1173	684	713	708	418	516	399	270	428	294	48	34	49	0.859943	6.39988e-12	1.60653e-11	false	-0.0370067	0.738548	0.796045
LOC110632788	2.9403	2.6375	3.2987	5.8932	5.6748	5.4216	7.8982	8.7	8.3362	11.1301	10.9023	11.0199	5.567	5.1068	4.2865	1.6356	1.5926	2.11	0.1795	0.2563	0.1051	187	178	212	437	519	419	614	542	552	667	693	700	359	412	286	107	153	148	11	16	7	0.805488	1.79919e-08	3.68365e-08	false	0.390959	0.000304828	0.000781224
LOC110632789	0.439	0.3585	0.3475	0.1255	0.0611	0.0482	0.838	0.6274	1.0681	0.0621	0.0586	0.1465	0.1443	0.1154	0.1116	0.1707	0.2325	0.0265	0.0911	0.2385	0.0279	15	13	12	5	3	2	35	21	38	2	2	5	5	5	4	6	12	1	3	8	1	NA	NA	NA	NA	3.29155	1.97997e-07	7.71161e-07
LOC110632790	0.6399	0.5361	0.6802	0.0203	0.0165	0.0585	0.0194	0	0.0228	0.1006	0.1186	0.0237	3.1323	2.6158	2.4174	0	0.0157	0	0	0	0	27	24	29	1	1	3	1	0	1	4	5	1	134	140	107	0	1	0	0	0	0	-4.44671	1.70934e-08	3.5033e-08	down	NA	NA	NA
LOC110632794	1.7633	1.893	1.8333	4.4986	3.725	4.5184	5.3136	4.1014	5.102	5.3532	5.4266	5.1845	2.5094	2.3577	3.2764	4.9906	4.5952	4.5535	3.8915	3.3652	2.7063	79	90	83	235	240	246	291	180	238	226	243	232	114	134	154	230	311	225	168	148	127	1.08088	7.16929e-09	1.50326e-08	up	0.0315245	0.846393	0.883053
LOC110632795	0.3063	0.2598	0.9095	0	0	0	0	0	0	0	0	0	1.4804	1.618	2.4528	0	0	0	0	0	0	10	9	30	0	0	0	0	0	0	0	0	0	49	67	84	0	0	0	0	0	0	NA	NA	NA	NA	NA	NA	NA
LOC110632796	0.209	0	0.2068	1.3442	1.9617	2.4075	5.5988	5.0665	5.7701	9.7022	7.8404	6.8519	0	0	0.1992	0.2031	0.6225	0.4263	0	0.2661	0.0998	4	0	4	30	54	56	131	95	115	175	150	131	0	0	4	4	18	9	0	5	2	3.66136	4.94541e-08	9.84078e-08	up	1.36553	4.9615e-08	2.05926e-07
LOC110632798	21.881	20.9066	19.0137	24.0084	29.6569	35.2069	25.7742	33.1962	25.9777	14.7284	13.1087	13.6923	6.1941	5.2439	5.2464	4.7927	5.7896	6.1235	2.8736	2.7864	3.0949	648	657	569	829	1263	1267	933	963	801	411	388	405	186	197	163	146	259	200	82	81	96	0.387537	0.00276342	0.00393091	false	-0.223633	0.107199	0.159221
LOC110632801	10.5042	10.5499	9.4286	14.1163	11.9258	10.9571	5.8655	5.3252	4.9872	1.2386	1.1678	1.3593	13.014	14.1954	14.7125	2.2693	2.4599	2.5701	5.2406	5.0958	6.0036	441	470	400	691	720	559	301	219	218	49	49	57	554	756	648	98	156	119	212	210	264	0.150536	0.274191	0.308356	false	-1.35531	3.90088e-21	3.95067e-20
LOC110632802	0.7141	0.697	0.3533	2.5593	2.483	2.3507	10.1197	10.2064	10.5822	9.4734	9.9776	10.4951	1.1319	0.7238	0.6564	5.5787	5.3691	5.5039	2.0646	1.9747	1.2662	28	29	14	117	140	112	485	392	432	350	391	411	45	36	27	225	318	238	78	76	52	1.93486	1.1175e-10	2.61276e-10	up	1.90301	5.38086e-43	1.18433e-41
LOC110632809	17.5139	16.1286	17.7613	19.2044	17.5505	14.4698	11.9143	12.6521	16.2045	10.7026	9.8298	11.6091	24.5138	27.8593	23.3952	18.2075	21.2236	22.6637	16.1406	16.5337	18.5108	1009	986	1034	1290	1454	1013	839	714	972	581	566	668	1432	2036	1414	1079	1847	1440	896	935	1117	-0.133642	0.295029	0.330176	false	-0.494072	0.000621942	0.00151407
LOC110632810	1.9087	1.9761	1.9155	0.2306	0.1869	0.2434	1.0557	1.1527	1.0845	0.913	0.4304	0.7267	30.5431	29.7544	30.853	3.1623	3.1856	2.9982	8.0352	9.0105	7.2636	71	78	72	10	10	11	48	42	42	32	16	27	1152	1404	1204	121	179	123	288	329	283	-3.27686	4.6093e-19	1.60379e-18	down	2.1634	1.70197e-07	6.67384e-07
LOC110632811	5.8789	4.6761	4.8036	0.4626	0.6376	1.2871	0.4412	0.936	0.8288	5.7811	5.0726	3.888	6.383	5.5698	6.0664	1.206	0.8212	1.1737	2.2949	2.1978	2.6776	109	92	90	10	17	29	10	17	16	101	94	72	120	131	118	23	23	24	41	40	52	-2.82807	1.26306e-16	3.98894e-16	down	NA	NA	NA
LOC110632813	15.9782	16.2768	14.9372	26.5202	29.4348	31.0178	20.5517	24.5886	22.6571	52.3814	44.8106	44.0855	17.1191	17.2534	16.8131	18.9502	19.2281	18.9456	7.5639	8.699	8.5435	741	801	700	1434	1963	1748	1165	1117	1094	2289	2077	2042	805	1015	818	904	1347	969	338	396	415	0.748016	1.24342e-17	4.08802e-17	false	-0.52045	2.55047e-08	1.09234e-07
LOC110632815	5.2524	5.3574	4.4233	11.2533	11.4302	10.3398	9.7738	10.9554	10.6434	9.2248	8.7588	7.6305	5.0785	5.2285	5.576	9.3313	11.795	10.1787	10.4746	9.5057	9.7933	255	276	217	637	798	610	580	521	538	422	425	370	250	322	284	466	865	545	490	453	498	1.0041	3.48218e-15	1.03171e-14	up	-0.237404	0.0245263	0.0433113
LOC110632816	2.259	1.3009	1.2419	4.0902	5.3527	4.1655	4.6203	5.0393	5.8661	3.4185	2.9299	3.0575	4.332	3.2318	3.5489	4.9209	5.511	6.5241	3.3864	2.6849	3.5147	54	33	30	114	184	121	135	118	146	77	70	73	105	98	89	121	199	172	78	63	88	1.37451	1.05926e-06	1.93541e-06	up	0.0246136	0.898866	0.923807
LOC110632817	3.9714	3.5582	4.0657	0.839	1.1564	1.0948	1.6966	1.5378	2.2172	3.1143	3.2885	2.1155	4.3605	4.4879	3.9721	1.5405	1.3987	1.7029	0.5482	0.2392	0.7098	203	193	210	50	85	68	106	77	118	150	168	108	226	291	213	81	108	96	27	12	38	-2.03716	9.41983e-26	4.07965e-25	down	0.65691	0.00690079	0.0138884
LOC110632818	2.9492	3.2781	2.8437	6.6479	8.2824	7.4366	7.7643	7.141	6.8636	5.4171	5.145	4.4671	1.8645	1.6692	2.3427	7.8294	7.9848	9.3252	7.4949	6.009	5.6314	78	92	76	205	315	239	251	185	189	135	136	118	50	56	65	213	319	272	191	156	156	1.16879	1.06363e-10	2.49012e-10	up	-0.199132	0.175727	0.243235
LOC110632820	44.6633	46.0929	46.6732	65.3078	65.7801	65.0795	55.0873	51.9887	51.1267	166.722	157.548	159.745	52.9534	53.5785	53.0083	61.0471	58.2988	59.9316	60.7615	61.7473	56.5924	1840	2015	1943	3137	3897	3258	2774	2098	2193	6472	6487	6573	2212	2800	2291	2587	3628	2723	2412	2497	2442	0.38116	1.17269e-07	2.28083e-07	false	-0.47114	2.59126e-11	1.46805e-10
LOC110632821	105.081	100.01	98.8962	20.5322	20.8483	21.5417	14.3992	12.6384	8.2373	9.8142	9.5512	9.483	42.8067	31.8648	41.5156	62.3514	40.2867	60.2511	71.5159	67.0113	62.8714	1409	1423	1340	321	402	351	236	166	115	124	128	127	582	542	584	860	816	891	924	882	883	-2.40564	1.03027e-149	2.5431e-148	down	-0.992349	7.46988e-08	3.04066e-07
LOC110632823	8.0134	7.8219	7.2122	14.252	17.48	16.257	18.3426	17.3429	17.3698	17.7426	16.9132	19.2894	6.5387	6.6629	6.368	12.6612	12.3297	11.4878	7.6861	7.4074	6.6198	475	492	432	985	1490	1171	1329	1007	1072	991	1002	1142	393	501	396	772	1104	751	439	431	411	0.924651	4.95707e-19	1.72138e-18	false	-0.0149313	0.86951	0.901262
LOC110632825	51.8159	52.7145	52.6444	14.2568	17.4493	16.7357	18.0088	19.0504	20.6637	15.9827	14.5698	14.6704	45.0717	44.0608	49.8445	20.6952	23.088	19.8568	24.3962	23.4636	23.9783	2288	2470	2349	734	1108	898	972	824	950	665	643	647	2018	2468	2309	940	1540	967	1038	1017	1109	-1.83136	8.28286e-103	1.28753e-101	down	0.0921409	0.3601	0.445965
LOC110632826	149.032	154.579	152.333	3.8618	4.3836	3.9484	12.5246	14.5436	13.3567	3.0081	3.1462	3.0449	172.123	187.358	176.253	4.0616	4.1633	4.2433	22.1084	21.191	23.9608	10095	11111	10427	305	427	325	1037	965	942	192	213	206	11822	16099	12525	283	426	317	1443	1409	1700	-5.35527	0	0	down	1.56575	2.05865e-48	5.29658e-47
LOC110632828	10.4208	11.6829	10.8015	9.4769	8.9021	8.5756	11.2815	9.4461	9.7499	0.0953	0.1798	0.2698	9.3027	8.7814	8.1349	10.611	9.1288	9.2452	57.9434	51.8455	50.6459	232	276	243	246	285	232	307	206	226	2	4	6	210	248	190	243	307	227	1243	1133	1181	-0.420327	0.0032141	0.00454238	false	0.0188711	0.896791	0.922284
LOC110632829	0.4521	0.4261	0.0298	1.1634	1.1738	1.1659	1.7509	1.5386	2.2582	0.7038	0.9048	0.7243	0.8027	0.7604	0.8332	0.7033	1.1574	1.2026	0.2503	0.3378	0.2302	15	15	1	45	56	47	71	50	78	22	30	24	27	32	29	24	58	44	8	11	8	1.81594	0.000823702	0.00122736	up	0.503131	0.0650056	0.102924
LOC110632830	6.2442	6.3391	6.0951	4.8443	4.9738	5.302	4.853	5.824	4.8524	1.0241	0.8803	0.8525	0.028	0	0.0812	0.3035	0.0564	0.2316	0.0295	0	0.0813	220	237	217	199	252	227	209	201	178	34	31	30	1	0	3	11	3	9	1	0	3	-0.438663	0.00174932	0.00253555	false	-0.124195	0.409143	0.49474
LOC110632833	35.7406	36.2217	35.8783	17.2037	17.1185	17.5743	25.1016	26.9136	26.7964	16.7271	15.8063	16.1436	32.8541	30.4371	32.6451	20.5006	27.527	22.4194	17.1321	18.2644	22.1326	4932	5304	5003	2768	3397	2947	4234	3638	3850	2175	2180	2225	4597	5328	4726	2910	5738	3412	2278	2474	3199	-1.18765	9.81213e-75	1.05963e-73	down	0.441352	1.03258e-10	5.55975e-10
LOC110632834	2.7732	1.8748	1.9688	20.9407	23.2252	22.6475	22.8109	19.8173	20.9606	32.2776	29.6166	28.9124	2.735	3.1604	2.7583	17.846	16.2033	16.0163	7.6643	7.892	9.1516	92	66	66	810	1108	913	925	644	724	1009	982	958	92	133	96	609	812	586	245	257	318	3.20597	1.502e-97	2.18587e-96	up	-0.230353	0.0148817	0.0277485
LOC110632835	3.7427	3.3507	3.5716	4.9755	2.9001	2.838	1.3998	1.8286	1.9771	2.8372	3.0761	2.9176	6.4596	6.5121	6.0394	0.5458	0.2655	0.703	0.0555	0	0.1021	140	133	135	217	156	129	64	67	77	100	115	109	245	309	237	21	15	29	2	0	4	-0.119065	0.631808	0.66514	false	-1.2122	8.14943e-06	2.62269e-05
LOC110632837	3.5183	2.8744	3.201	22.1935	23.0061	21.0027	23.7002	26.4746	24.5399	17.3895	18.325	18.9199	2.8682	2.3821	2.3935	18.2878	20.3987	18.0603	2.5324	1.8933	1.9369	248	215	228	1824	2332	1799	2042	1828	1801	1155	1291	1332	205	213	177	1326	2172	1404	172	131	143	2.65641	6.02648e-126	1.20417e-124	up	0.0120833	0.884159	0.912506
LOC110632839	530.803	525.695	535.507	0.8918	1.6711	1.1599	3.1002	3.2081	3.0848	4.9289	4.9706	4.4419	346.404	347.364	354.21	16.8698	17.6981	16.9286	46.3058	51.0812	46.3711	22972	24142	23419	45	104	61	164	136	139	201	215	192	15201	19070	16082	751	1157	808	1931	2170	2102	-8.85161	0	0	down	1.16722	5.36856e-07	2.00149e-06
LOC110632841	13.8987	12.395	15.9683	3.7215	4.0075	6.6952	7.6544	5.4679	7.0327	10.7928	10.1074	8.2136	14.7102	12.2393	14.4762	10.1502	13.8688	13.34	10.7654	13.6067	13.5284	205	194	238	64	85	120	138	79	108	150	149	121	220	229	224	154	309	217	153	197	209	-1.69126	1.52525e-13	4.16601e-13	down	0.33145	0.202462	0.274698
LOC110632843	0.2513	0.1895	0.2239	0.8623	1.1011	1.2824	0	0.1026	0.2414	0.1067	0.0503	0.1258	0.3966	0.1585	0.2156	0.4887	0.7321	0.5925	0.0783	0.0256	0.12	10	8	9	40	63	62	0	4	10	4	2	5	16	8	9	20	44	26	3	1	5	2.1544	6.70682e-07	1.24298e-06	up	-3.44401	1.65152e-09	7.95081e-09
LOC110632846	0.4609	0.4115	0.5042	0	0	0.0799	0.0595	0.2724	0.0466	0.5664	0.7039	0.6315	3.6606	2.4479	3.2606	0.0236	0.0321	0.044	0.0252	0.0741	0.0695	19	18	21	0	0	4	3	11	2	22	29	26	153	128	141	1	2	2	1	3	3	NA	NA	NA	NA	NA	NA	NA
LOC110632848	11.0253	11.2019	10.6265	15.3677	18.7179	19.9842	17.8701	18.406	18.1136	22.9611	22.2381	21.9816	10.3226	10.4649	10.1595	15.837	18.8859	15.017	10.3989	10.9881	10.6632	691	745	673	1123	1687	1522	1369	1130	1182	1356	1393	1376	656	832	668	1021	1788	1038	628	676	700	0.583424	1.4844e-08	3.05443e-08	false	-0.150374	0.118905	0.174114
LOC110632849	3.1377	3.0361	2.7863	16.9395	14.4943	14.2015	9.8783	9.681	9.7673	18.701	18.514	19.3821	2.4176	2.8379	2.884	13.5903	13.2605	11.9898	7.9519	7.1208	8.4119	224	230	201	1410	1488	1232	862	677	726	1258	1321	1382	175	257	216	998	1430	944	547	499	629	2.21928	3.3314e-65	3.15733e-64	up	-0.800936	8.36007e-14	5.62641e-13
LOC110632850	0.6361	0.2997	0.5246	0.7729	0.3686	0.7416	10.6684	11.4183	10.1316	35.0477	38.3994	30.9421	0.6273	0.7104	0.7074	1.3914	0.5615	0.8171	0.3851	0.432	0.0506	12	6	10	17	10	17	246	211	199	623	724	583	12	17	14	27	16	17	7	8	1	NA	NA	NA	NA	3.96495	1.69826e-44	3.89528e-43
LOC110632851	1.6918	0.904	1.0701	16.3204	16.1678	15.6019	4.8373	4.6473	5.7794	3.2948	3.6822	3.4926	1.0665	0.9212	1.0308	19.2281	18.2203	17.5386	8.942	8.2802	10.6407	97	55	62	1091	1333	1087	339	261	345	178	211	200	62	67	62	1134	1578	1109	494	466	639	3.58653	4.74763e-94	6.65336e-93	up	-1.81749	1.27458e-59	4.33434e-58
LOC110632852	0.643	0.1212	0.4667	0.3309	0.1491	0.2822	12.3804	11.0724	10.9935	0	0.1716	0.0429	1.4798	0.6759	1.1442	0	0	0	0.3559	0.2184	0.4093	15	3	11	9	5	8	353	253	267	0	4	1	35	20	28	0	0	0	8	5	10	NA	NA	NA	NA	5.3756	3.69822e-54	1.09926e-52
LOC110632855	7.4723	6.1008	7.044	12.6517	13.4608	13.0404	21.1852	20.5173	18.8081	15.2448	13.8892	14.6403	5.4317	7.8455	6.0788	12.5558	13.4327	14.6895	10.362	9.9748	9.4402	232	201	221	458	601	492	804	624	608	446	431	454	171	309	198	401	630	503	310	304	307	0.793814	8.95502e-10	1.99169e-09	false	0.467678	3.56222e-06	1.20099e-05
LOC110632857	53.1388	52.9682	56.5684	23.0788	22.4898	21.7301	27.1169	29.627	30.0959	6.1385	5.5608	5.7409	45.2142	44.0312	46.9844	29.998	29.6174	29.0279	140.676	141.192	133.736	2113	2235	2273	1070	1286	1050	1318	1154	1246	230	221	228	1823	2221	1960	1227	1779	1273	5390	5511	5570	-1.40526	4.66597e-61	4.17591e-60	down	0.205333	0.0208033	0.0373848
LOC110632859	19.669	18.3434	20.7972	10.1496	6.7821	5.9774	6.1762	6.0405	5.683	8.7913	10.0848	10.1734	58.1136	67.1363	59.5519	4.6811	3.5659	5.4391	4.7432	4.9055	4.7531	482	477	515	290	239	178	185	145	145	203	247	249	1444	2087	1531	118	132	147	112	118	122	-1.48706	1.94593e-14	5.5631e-14	down	-0.521503	0.0147523	0.0275289
LOC110632860	2.3078	2.5788	2.4796	1.1028	0.619	0.4884	1.6183	0.9087	0.8866	2.0643	2.408	2.5087	1.3981	1.7933	2.2627	0.4808	0.502	0.6278	0.2737	0.5038	0.2203	70	83	76	39	27	18	60	27	28	59	73	76	43	69	72	15	23	21	8	15	7	-1.87051	2.62584e-08	5.31713e-08	down	0.471939	0.26975	0.350338
LOC110632861	4.8935	4.4432	5.1961	7.4136	12.0964	13.6094	13.0622	12.1426	10.978	11.6753	12.5441	11.8731	8.8067	7.7715	8.0692	11.1812	12.3432	13.5054	5.894	5.3855	6.2406	137	132	147	242	487	463	447	333	320	308	351	332	250	276	237	322	522	417	159	148	183	1.04912	4.13029e-07	7.76494e-07	up	-0.0273235	0.881635	0.910598
LOC110632862	0.238	0.0561	0	0.1276	0.0621	0	0	0.0304	0.0857	0.7577	1.012	0.834	1.555	1.4775	1.6731	2.3137	2.383	2.077	2.5008	2.3336	2.4994	8	2	0	5	3	0	0	1	3	24	34	28	53	63	59	80	121	77	81	77	88	NA	NA	NA	NA	NA	NA	NA
LOC110632863	24.5114	22.0422	20.8877	14.4273	14.9562	19.7426	39.4508	38.8428	35.9671	49.6457	55.9419	52.6116	20.0263	22.9536	22.0282	12.9268	9.5981	12.0204	23.4015	23.9101	21.1839	612	584	527	420	537	599	1204	950	935	1168	1396	1312	507	727	577	332	362	331	563	586	554	-0.592781	1.12844e-05	1.92751e-05	false	1.06012	2.89262e-18	2.54945e-17
LOC110632864	98.6955	99.447	95.4303	4.74	5.4773	4.2615	12.1757	14.3936	10.9087	5.5419	6.1392	6.274	60.041	56.3627	58.1966	16.9219	15.758	18.6634	82.827	85.5614	74.9498	2268	2425	2216	127	181	119	342	324	261	120	141	144	1399	1643	1403	400	547	473	1834	1930	1804	-4.46882	0	0	down	1.20682	7.3312e-13	4.64173e-12
LOC110632865	3.1054	3.3416	3.8142	6.2335	8.6686	7.3222	6.7208	5.7783	6.1767	4.2306	3.68	4.1897	3.4536	3.9933	4.3247	9.5707	10.104	10.8037	3.3143	3.4104	3.848	141	161	175	330	566	404	373	257	292	181	167	190	159	230	206	447	693	541	145	152	183	0.980948	1.65707e-09	3.62111e-09	false	-0.409824	0.00373133	0.00792869
LOC110632866	1.1601	0.885	1.0934	6.0647	7.4911	7.1828	1.5818	2.3686	0.9551	0.469	0.6633	0.3319	0.8717	1.1323	0.5266	3.8131	3.0354	3.5564	2.4079	1.9698	1.846	21	17	20	128	195	158	35	42	18	8	12	6	16	26	10	71	83	71	42	35	35	2.59347	1.99584e-20	7.27736e-20	up	-2.24751	3.84865e-16	3.01412e-15
LOC110632872	25.4752	25.573	26.0181	19.4493	22.5394	20.9162	29.8793	28.5659	30.5707	25.4273	28.7845	26.7321	29.5225	29.3425	29.8676	19.552	16.9418	18.7118	71.1782	68.2375	64.506	874	931	902	778	1112	872	1253	960	1092	822	987	916	1027	1277	1075	690	878	708	2353	2298	2318	-0.425547	2.13799e-06	3.83031e-06	false	0.340167	0.000107872	0.000295635
LOC110632873	332.891	307.643	303.536	978.508	1043.74	1060.41	995.517	954.695	930.756	637.267	649.136	598.619	313.918	324.341	294.137	610.099	425.144	568.994	477.651	444.155	420.709	7188	7049	6623	24635	32409	27824	26275	20193	20925	12966	14009	12910	6873	8884	6663	13551	13867	13550	9938	9414	9515	1.57426	1.59917e-133	3.44149e-132	up	-0.25792	1.31937e-05	4.12331e-05
LOC110632875	14.0123	13.3416	13.1489	0.2737	0.343	0.2626	0.6883	0.5627	0.9195	0.3695	0.3483	0.3776	10.014	8.5076	9.8723	0.9025	0.557	0.6839	2.0774	1.8915	1.3295	483	488	458	11	17	11	29	19	33	12	12	13	350	372	357	32	29	26	69	64	48	-5.64654	4.47753e-102	6.8849e-101	down	1.13852	0.0130376	0.0246555
LOC110632876	0.9987	1.5059	1.0981	1.4466	1.4507	0.8219	5.3744	4.8032	5.7553	7.8432	8.3271	8.7994	0.985	1.0672	1.4597	0.0432	0.2351	0.2415	0.1152	0.0678	0.0848	45	72	50	76	94	45	296	212	270	333	375	396	45	61	69	2	16	12	5	3	4	-0.0817649	0.796184	0.818923	false	1.93282	3.77139e-19	3.49125e-18
LOC110632877	3.7398	4.0763	4.6373	2.5892	2.068	1.6315	1.9906	2.3919	2.5966	0.1913	0.1352	0.1805	3.2439	3.8361	2.8776	0.9637	1.044	0.5311	10.4746	10.8789	9.55	83	96	104	67	66	44	54	52	60	4	3	4	73	108	67	22	35	13	224	237	222	-1.11658	1.83726e-05	3.09474e-05	down	-0.0163239	0.954819	0.966055
LOC110632878	24.0206	25.7588	24.5906	30.3104	30.5596	25.9017	29.5902	30.7228	27.5787	31.7918	32.5052	30.9148	18.8337	22.3819	18.5541	18.073	11.5455	15.0207	13.2285	11.1103	8.3034	522	594	540	768	955	684	786	654	624	651	706	671	415	617	423	404	379	360	277	237	189	0.0918666	0.42438	0.462301	false	-0.144332	0.188183	0.257981
LOC110632879	186.433	182.301	185.147	24.1673	27.3034	27.7176	24.2577	24.7301	23.6761	33.6063	29.3567	32.0155	102.482	99.7913	107.475	20.1965	18.1151	18.556	18.061	19.1507	16.5041	4810	4991	4827	727	1013	869	765	625	636	817	757	825	2681	3266	2909	536	706	528	449	485	446	-2.93941	0	0	down	-0.284419	0.00185062	0.00414867
LOC110632880	1.1383	1.2593	1.2734	0	0	0	0.0405	0	0	0.0525	0	0	0.244	0.3511	0.1887	0	0	0	0.0514	0	0	23	27	26	0	0	0	1	0	0	1	0	0	5	9	4	0	0	0	1	0	0	-7.54567	3.04186e-09	6.52464e-09	down	NA	NA	NA
LOC110632881	5.5561	5.5656	5.926	11.4367	10.618	10.7872	6.9025	6.7014	6.3444	4.1494	3.8708	4.0795	3.6936	3.6175	4.1192	10.6228	10.4351	9.0308	8.5425	8.3856	8.5463	270	287	291	648	742	637	410	319	321	190	188	198	182	223	210	531	766	484	400	400	435	0.814005	5.08028e-12	1.28238e-11	false	-0.879687	1.47681e-15	1.11467e-14
LOC110632882	3.3074	4.0488	3.6902	5.5898	5.9866	5.7236	6.7911	6.339	6.6646	7.1576	7.9323	6.8826	5.0207	6.1731	5.7643	4.0979	5.3127	4.2925	1.834	2.2297	2.0896	204	265	230	402	531	429	512	383	428	416	489	424	314	483	373	260	495	292	109	135	135	0.513836	9.30546e-05	0.000149043	false	0.0341087	0.750407	0.805883
LOC110632883	31.5945	28.4703	29.6735	9.5653	9.1103	9.6193	9.2627	10.4631	10.3862	1.1986	1.017	1.4983	54.1877	51.6158	55.9528	5.0231	5.327	5.0946	4.4246	4.7748	4.9061	1119	1070	1062	395	464	414	401	363	383	40	36	53	1946	2319	2079	183	285	199	151	166	182	-1.79838	4.59543e-73	4.85566e-72	down	-0.0724662	0.534544	0.615931
LOC110632884	4.9679	6.2621	7.7032	4.3965	3.3006	4.6871	6.8083	3.8764	4.7714	1.4104	2.4695	1.3623	0.5305	0.8731	0.6937	0.646	1.215	0.9181	0.6568	0.6447	0.574	157	210	246	162	150	180	263	120	157	42	78	43	17	35	23	21	58	32	20	20	19	-0.748246	0.000447007	0.00068055	false	0.165391	0.470329	0.555774
LOC110632885	1.5676	1.6619	1.8422	1.3865	0.8857	0.8869	1.042	2.1004	2.0231	0.5719	0.7352	0.5886	1.5943	1.2357	1.2141	1.1429	0.4216	0.7551	2.1861	1.9463	1.3095	32	36	38	33	26	22	26	42	43	11	15	12	33	32	26	24	13	17	43	39	28	-0.81748	0.0283793	0.0364083	false	0.540255	0.180099	0.248459
LOC110632886	4.4271	5.5266	5.007	0.1644	0.1199	0.0946	0.2979	0.1565	0.3313	0.9153	0.7478	0.8635	5.7459	5.4087	5.4987	0.0186	0.0634	0.0695	0.3978	0.5076	0.4574	231	306	264	10	9	6	19	8	18	45	39	45	304	358	301	1	5	4	20	26	25	-5.44567	3.76353e-59	3.25519e-58	down	NA	NA	NA
LOC110632888	1.5763	1.1054	1.5236	2.861	3.3139	3.3786	2.999	3.2183	3.1335	1.8673	2.0539	1.6516	1.4461	1.2137	1.5374	3.1716	2.9363	2.6258	1.9022	2.0539	2.3448	43	32	42	91	130	112	100	86	89	48	56	45	40	42	44	89	121	79	50	55	67	1.05267	4.77569e-05	7.81063e-05	up	-0.193125	0.332246	0.417123
LOC110632889	36.6677	39.8175	35.1064	9.709	11.1235	10.5152	14.0312	13.1025	13.7271	30.4361	29.2819	29.5482	51.1168	53.3495	50.9571	16.0107	18.8102	17.9368	17.642	16.7009	19.1395	1937	2232	1874	598	845	675	906	678	755	1515	1546	1559	2738	3575	2824	870	1501	1045	898	866	1059	-1.96422	4.87679e-107	7.96596e-106	down	0.22205	0.017601	0.0322165
LOC110632896	5.0089	4.3706	4.3142	14.797	21.5653	21.6527	10.1939	10.1005	9.6809	10.5329	8.8785	9.4418	4.6044	4.7041	4.8629	3.126	4.2165	3.5324	2.7916	3.0554	2.9224	162	150	141	558	1003	851	403	320	326	321	287	305	151	193	165	104	206	126	87	97	99	1.94661	1.44193e-33	7.61658e-33	up	-1.10989	2.65969e-15	1.97073e-14
LOC110632897	4.8894	3.3297	3.8144	7.1932	5.9315	6.2851	5.4892	5.1008	7.1984	5.3026	5.8205	4.7167	5.4556	5.1205	4.9328	6.0717	5.0797	6.019	9.0004	7.0899	6.5421	137	99	108	235	239	214	188	140	210	140	163	132	155	182	145	175	215	186	243	195	192	0.560212	0.00470334	0.00654435	false	-0.287409	0.110301	0.163244
LOC110632898	58.6457	58.9057	59.1413	121.849	117.514	102.27	81.6473	85.7847	84.926	50.4455	52.6543	50.719	39.8405	40.2173	41.2312	68.8826	66.9449	69.2585	34.125	33.826	38.0802	3098	3302	3157	7505	8927	6565	5272	4439	4671	2511	2780	2676	2134	2695	2285	3743	5342	4035	1737	1754	2107	0.821433	5.27694e-18	1.76361e-17	false	-0.600343	2.79364e-11	1.57923e-10
LOC110632899	2.2013	2.0122	2.1348	14.1787	16.9915	17.0462	19.7379	18.2251	20.1699	20.231	24.2934	21.4889	4.6893	4.8415	4.9519	11.556	11.3666	11.2173	1.4393	1.1437	0.9037	100	97	98	751	1110	941	1096	811	954	866	1103	975	216	279	236	540	780	562	63	51	43	2.79157	1.29219e-91	1.74779e-90	up	0.110597	0.252569	0.331335
LOC110632900	2.7851	2.481	2.0671	4.1615	5.326	6.2848	9.3098	8.6184	8.4845	6.5117	7.0535	7.0147	2.7038	2.6758	3.1317	6.6842	8.2823	7.2996	2.5968	2.8373	3.4691	128	121	96	223	352	351	523	388	406	282	324	322	126	156	151	316	575	370	115	128	167	0.968887	3.72373e-07	7.02802e-07	false	0.586576	4.98619e-05	0.000143177
LOC110632901	36.8407	38.8754	36.2068	22.5071	20.0648	19.7593	16.2833	15.3492	15.8046	22.6835	24.6329	23.3804	32.4323	40.395	36.6151	17.4021	18.0942	18.2769	18.5774	18.2103	17.5259	1453	1627	1443	1035	1138	947	785	593	649	843	971	921	1297	2021	1515	706	1078	795	706	705	724	-0.975299	1.00015e-22	3.9509e-22	false	-0.555603	7.24209e-08	2.95175e-07
LOC110632906	89.7579	94.893	96.3225	44.8995	51.2727	53.4408	50.8136	50.0317	45.2835	25.3103	23.4633	24.7911	58.7084	66.1621	62.8061	49.9701	49.0996	45.0746	41.1073	44.5887	36.8556	4727	5303	5126	2757	3883	3420	3271	2581	2483	1256	1235	1304	3135	4420	3470	2707	3906	2618	2086	2305	2033	-1.04385	3.63891e-42	2.31681e-41	down	-0.193189	0.0187795	0.0341093
LOC110632907	2.354	1.8949	2.5237	6.7299	6.3774	5.6502	5.1758	6.4585	6.3118	3.4871	2.8951	4.2719	1.3059	1.7784	1.8699	4.4339	3.3765	4.5802	1.2215	1.6487	2.2475	48	41	52	160	187	140	129	129	134	67	59	87	27	46	40	93	104	103	24	33	48	1.34058	8.10257e-09	1.69348e-08	up	-0.229906	0.209686	0.282847
LOC110632908	8.5342	8.9765	7.4957	10.1382	11.9636	12.3976	16.2172	17.0839	16.1931	13.6852	12.8918	13.7676	7.7787	8.7838	7.8266	12.3536	15.5539	13.2912	5.2297	5.9202	6.7932	818	913	726	1133	1649	1444	1900	1604	1616	1236	1235	1318	756	1068	787	1218	2252	1405	483	557	682	0.329823	0.00140707	0.00205542	false	0.360936	2.71413e-05	8.09551e-05
LOC110632910	0.7937	0.8601	0.9425	0.2382	0.6071	0.4899	0.9415	0.5672	1.0672	0.0842	0.3573	0.3973	0.1174	0.438	0.3783	0.1543	0.2102	0.3598	0.2471	0.1617	0.1515	20	23	24	7	22	15	29	14	28	2	9	10	3	14	10	4	8	10	6	4	4	NA	NA	NA	NA	0.785445	0.117149	0.171977
LOC110632911	43.0006	41.7239	41.2924	59.6814	68.0469	70.8143	66.0001	67.5253	68.4988	58.538	56.9485	53.1592	67.2447	65.9272	70.8244	87.695	83.83	86.4381	150.889	150.272	145.501	1687	1737	1637	2730	3839	3376	3165	2595	2798	2164	2233	2083	2675	3281	2915	3539	4968	3740	5704	5787	5979	0.521592	1.24104e-11	3.07351e-11	false	-0.134505	0.0698813	0.109621
LOC110632914	2.1779	2.9988	2.5384	1.1311	0.8246	0.916	0.9008	1.0623	1.0924	0.3595	0.1937	0.3755	0.8114	0.8584	1.0957	0.3999	0.4966	0.5485	0.5525	0.8628	0.9241	180	263	212	109	98	92	91	86	94	28	16	31	68	90	95	34	62	50	44	70	80	-1.56057	2.79048e-14	7.92071e-14	down	-0.0733346	0.745318	0.801451
LOC110632915	15.2807	17.3942	16.1791	3.9426	3.4312	3.5746	4.9913	5.1951	4.4286	1.462	1.0408	1.1823	4.4781	3.7678	3.8055	2.3096	2.7267	1.8355	3.7057	3.6233	4.4961	1087	1313	1163	327	351	309	434	362	328	98	74	84	323	340	284	169	293	144	254	253	335	-2.29119	6.02985e-92	8.19665e-91	down	0.255883	0.0517555	0.0840834
LOC110632916	1.1458	1.1698	1.1812	0.6552	0.3984	0.3536	0.2734	0.1462	0.1834	0	0	0.0478	0.0471	0.2635	0.091	0	0	0.0433	0.0495	0.0486	0.3191	24	26	25	16	12	9	7	3	4	0	0	1	1	7	2	0	0	1	1	1	7	-1.4495	0.00221354	0.00317791	down	NA	NA	NA
LOC110632917	1.4164	1.0781	1.0782	3.7846	4.9628	5.0211	0.4903	0.4449	0.2093	0.4625	0.7631	1.1454	1.4506	1.4172	1.8175	3.8132	3.5704	3.112	0.2262	0.222	0.2601	26	21	20	81	131	112	11	8	4	8	14	21	27	33	35	72	99	63	4	4	5	1.81402	1.19076e-09	2.62708e-09	up	-3.7345	2.10244e-21	2.15938e-20
LOC110632920	2.9492	3.5204	2.9186	6.4754	6.5355	5.8248	6.8845	7.6273	7.6669	6.1763	7.4754	6.6931	2.9862	2.4489	2.3989	6.4223	5.1023	7.0241	3.8361	3.5654	2.9659	75	95	75	192	239	180	214	190	203	148	190	170	77	79	64	168	196	197	94	89	79	0.872227	5.03107e-06	8.80136e-06	false	0.07183	0.635427	0.706648
LOC110632924	8.0932	8.4887	7.1946	17.2552	20.6201	21.6736	28.0184	30.5046	29.6655	19.6771	20.7473	19.0904	6.4485	5.0464	4.7725	23.4259	23.1412	23.6527	35.3765	34.6801	32.2389	354	394	318	880	1297	1152	1498	1307	1351	811	907	834	286	280	219	1054	1529	1141	1491	1489	1477	1.18958	4.08851e-25	1.74094e-24	up	0.406667	1.47929e-05	4.58468e-05
LOC110632925	2.3361	2.4481	1.9049	3.326	3.6909	3.668	3.9065	3.3483	4.0297	3.0742	2.8142	2.8535	3.8153	4.0294	3.8034	6.3953	6.7552	5.1261	3.8888	4.1982	4.2734	250	278	206	415	568	477	511	351	449	310	301	305	414	547	427	704	1092	605	401	441	479	0.542486	4.83245e-05	7.90217e-05	false	-0.0802045	0.49061	0.574776
LOC110632926	5.3216	5.5343	5.3477	6.1796	6.4346	6.2474	5.7466	6.0876	6.3277	9.5494	9.4474	8.441	5.3132	5.1288	5.2921	3.6382	4.1273	3.9228	3.5937	4.131	4.4525	647	714	657	876	1125	923	854	725	801	1094	1148	1025	655	791	675	455	758	526	421	493	567	0.0866281	0.331912	0.368405	false	-0.216512	0.0141868	0.026591
LOC110632927	2.6418	2.6047	2.6608	3.0076	2.8831	3.2184	3.7764	3.3399	3.5396	6.2757	7.0548	6.9749	0.3616	0.2964	0.2868	0.3564	0.4606	0.5456	0.2049	0.2777	0.1885	281	294	286	373	441	416	491	348	392	629	750	741	39	40	32	39	74	64	21	29	21	0.070345	0.565345	0.60095	false	0.0683534	0.558643	0.637552
LOC110632928	12.0964	14.3952	13.2881	15.7096	17.4939	16.8299	18.8159	19.0856	18.9482	16.0163	16.076	16.3742	7.1533	7.1382	6.6075	14.2476	18.1202	16.6394	7.4084	7.8218	8.8643	1054	1331	1170	1596	2192	1782	2004	1629	1719	1315	1400	1425	632	789	604	1277	2385	1599	622	669	809	0.197331	0.0321291	0.0409536	false	0.0234502	0.7434	0.799871
LOC110632929	12.4202	11.6775	14.2213	33.4085	40.6513	41.5207	24.7808	23.2504	23.7753	16.4078	15.6986	14.9052	14.7668	14.2682	14.9012	38.9557	39.9715	38.5445	32.15	29.8354	29.0011	433	432	501	1358	2038	1759	1056	794	863	539	547	519	522	631	545	1397	2105	1482	1080	1021	1059	1.45763	1.35454e-37	7.83929e-37	up	-0.845104	2.67863e-19	2.50008e-18
LOC110632930	3.075	3.0669	2.4345	0.2857	0.0891	0.0844	3.1237	3.1654	3.0765	0.3535	0.4359	0.6927	8.0871	8.1005	7.0836	0.6975	0.6786	1.092	0.0798	0.0522	0.1223	120	127	96	13	5	4	149	121	125	13	17	27	320	401	290	28	40	47	3	2	5	-4.38947	3.07128e-27	1.38954e-26	down	4.22734	1.15775e-27	1.52679e-26
LOC110632932	26.344	25.2994	25.0759	27.2376	43.237	49.7425	50.9127	47.2919	46.2622	58.7587	58.3566	46.7171	26.5865	27.1031	26.654	41.2371	38.4266	42.3078	30.4679	25.9281	26.2703	472	481	454	569	1114	1083	1115	830	863	992	1045	836	483	616	501	760	1040	836	526	456	493	0.508033	0.00317001	0.00448219	false	0.110671	0.497044	0.581137
LOC110632936	17.6089	16.5942	16.5362	14.1955	18.7538	18.2767	18.1265	15.6551	16.8617	12.739	11.2165	10.6418	14.5501	13.923	14.9199	16.6559	14.2826	17.8363	22.8296	20.7942	19.8408	333	333	316	313	510	420	419	290	332	227	212	201	279	334	296	324	408	372	416	386	393	-0.119883	0.365316	0.402612	false	-0.174589	0.192267	0.262753
LOC110632937	96.5683	98.4508	93.9703	184.149	190.408	191.022	146.413	141.186	144.769	77.8102	76.6473	76.1982	69.3889	65.1603	66.2148	85.3082	84.5653	83.613	163.162	171.187	161.427	4436	4799	4362	9863	12578	10663	8221	6353	6924	3368	3519	3496	3232	3797	3191	4031	5868	4236	7222	7719	7767	0.836228	3.63765e-44	2.41583e-43	false	-0.548251	1.93281e-21	1.9866e-20
LOC110632940	89.9703	91.2677	93.654	110.944	124.53	120.177	40.4566	41.3228	42.8234	24.9235	23.9415	26.4095	147.38	150.135	145.022	84.8209	102.459	86.7937	107.051	122.338	143.803	10949	11786	11517	15742	21793	17772	6018	4926	5426	2858	2912	3210	18186	23177	18515	10618	18835	11649	12553	14614	18330	0.237938	0.000150304	0.000237241	false	-1.67331	1.79049e-155	3.11162e-153
LOC110632941	36.2324	36.9023	41.4895	4.4263	4.4398	5.2102	10.7513	10.1569	10.9866	11.5751	10.6999	9.9614	50.8976	51.9243	50.2585	30.5167	25.747	31.0196	45.7192	44.8252	37.843	681	736	788	97	120	119	247	187	215	205	201	187	970	1238	991	590	731	643	828	827	745	-3.16188	1.1723e-116	2.12506e-115	down	1.02241	7.15463e-10	3.56938e-09
LOC110632945	1.4986	1.7992	1.4831	0.1585	0.0714	0.1014	0.5207	0.482	0.2958	0.1307	0.2876	0.1644	0.2025	0.3884	0.3914	0	0.1495	0.0372	0.0426	0.0209	0	73	93	73	9	5	6	31	23	15	6	14	8	10	24	20	0	11	2	2	1	0	-4.01208	2.47485e-21	9.31715e-21	down	1.82794	0.00143208	0.00327996
LOC110632946	6.6702	6.2097	5.7208	4.4726	4.5541	4.8238	4.994	3.673	4.1545	53.9708	49.8718	52.3342	4.9437	5.2582	5.3562	1.3755	1.2043	1.5762	1.4264	1.6885	1.621	165	163	143	129	162	145	151	89	107	1258	1233	1293	124	165	139	35	45	43	34	41	42	-0.55863	0.000972419	0.00143977	false	-0.265742	0.162778	0.227682
LOC110632948	7.4988	7.7174	7.3674	10.5031	12.1249	11.2675	12.8522	13.3719	13.0676	3.9275	3.746	4.1375	4.8523	4.7206	5.0909	6.8914	7.6999	7.1515	5.7443	5.9026	6.3455	695	759	690	1135	1616	1269	1456	1214	1261	343	347	383	456	555	495	657	1078	731	513	537	616	0.452902	3.51713e-07	6.64606e-07	false	0.0519243	0.520869	0.602821
LOC110632949	34.7303	33.3624	35.533	12.0301	16.4124	17.7634	17.0067	16.9344	18.8364	31.6434	30.5473	32.3761	30.5658	28.504	33.3052	22.087	20.9899	24.4844	27.4576	24.4718	23.4552	827	843	855	334	562	514	495	395	467	710	727	770	738	861	832	541	755	643	630	572	585	-1.30112	7.00573e-24	2.86988e-23	down	0.0335557	0.810344	0.854252
LOC110632952	0.7415	0.9084	1.6878	0.0848	0.0172	0.0407	0.4044	0.1514	0.2137	0.1049	0	0.0247	0.2925	0.1754	0.212	0	0	0.0224	0.077	0	0	30	39	69	4	1	2	20	6	9	4	0	1	12	9	9	0	0	1	3	0	0	-4.73288	1.16643e-11	2.89112e-11	down	NA	NA	NA
LOC110632953	38.1666	40.2173	38.9349	25.1939	28.746	27.533	38.8753	40.3491	44.0707	44.9682	45.5587	47.3958	44.7663	46.2985	45.9824	24.579	29.0751	26.7297	11.3016	11.123	14.5755	4020	4495	4144	3094	4354	3524	5005	4163	4833	4463	4796	4986	4781	6186	5081	2663	4626	3105	1147	1150	1608	-0.659523	2.37483e-21	8.9451e-21	false	0.437424	1.37437e-08	6.03499e-08
LOC110632955	0.6615	0.3117	0.3273	20.9291	17.1993	17.1478	1.1124	1.6883	1.1648	5.6553	5.2949	5.3353	0.1812	0.1449	0.1051	11.3255	9.2693	9.9301	0.9916	0.5616	0.2807	18	9	9	664	673	567	37	45	33	145	144	145	5	5	3	317	381	298	26	15	8	5.28825	1.59101e-74	1.71382e-73	up	-3.97759	1.31192e-88	8.36998e-87
LOC110632956	45.8782	45.3609	46.7372	5.6566	6.437	5.8242	3.2501	3.209	3.0376	0.1228	0.0193	0.0772	27.7867	24.6734	25.8453	6.5429	7.5577	6.1375	29.6604	32.2001	30.1029	2379	2496	2449	342	480	367	206	163	164	6	1	4	1461	1623	1406	349	592	351	1482	1639	1635	-3.07606	6.42953e-270	3.85927e-268	down	-1.07681	5.74665e-16	4.4489e-15
LOC110632957	20.5565	21.3429	19.3333	12.2933	10.9606	12.2151	3.1298	3.4368	3.7234	2.4901	3.8788	2.86	12.6268	16.6071	12.0096	3.8183	3.3768	5.4113	0.8999	0.6236	0.7305	403	444	383	281	309	291	75	66	76	46	76	56	251	413	247	77	100	117	17	12	15	-0.921729	2.73665e-13	7.37172e-13	false	-1.94906	1.02201e-28	1.41153e-27
LOC110632958	2.1079	1.8504	1.7431	2.0803	1.6064	1.6396	1.4646	2.0929	1.7195	1.2258	1.329	1.301	4.5279	4.2339	5.5048	1.8808	2.9247	2.7753	1.9179	1.3532	1.4887	73	68	61	84	80	69	62	71	62	40	46	45	159	186	200	67	153	106	64	46	54	-0.230049	0.361197	0.398409	false	-0.179984	0.484718	0.569616
LOC110632959	0.1262	0.3737	0.1784	0.1855	0.2256	0.2076	0.0295	0.0184	0.0866	0.6886	0.5951	0.9203	0.4977	0.8809	0.4123	0.0175	0.0119	0.0163	0	0	0	7	22	10	12	18	14	2	1	5	36	33	51	28	62	24	1	1	1	0	0	0	NA	NA	NA	NA	NA	NA	NA
LOC110632960	0.293	0.3106	0.2296	6.4187	5.6882	7.2337	5.823	5.9077	5.816	4.4182	4.7029	5.2562	0.7947	0.7218	0.6866	3.3232	3.3137	3.0996	0.5068	0.6094	0.5828	24	27	19	613	670	720	583	474	496	341	385	430	66	75	59	280	410	280	40	49	50	4.40165	1.22691e-86	1.54746e-85	up	-0.299987	0.00954501	0.0185957
LOC110632962	2.5515	2.6862	2.9984	3.2825	3.0495	2.6574	2.2668	2.4012	2.2974	3.9347	3.2509	4.0315	3.7548	3.4727	3.5911	2.4804	2.8899	2.8015	0.662	0.8529	1.0848	128	143	152	192	220	162	139	118	120	186	163	202	191	221	189	128	219	155	32	42	57	-0.0046465	0.979418	0.981948	false	-0.531365	0.00233534	0.00514411
LOC110632964	0.6201	0.0974	0.5626	1.0194	1.0422	0.5954	0.7187	1.1079	0.7445	0.2194	0.5688	0.5692	0.2548	0.2852	0.0985	1.457	2.2238	1.7338	0.4291	0.1579	0.4441	12	2	11	23	29	14	17	21	15	4	11	11	5	7	2	29	65	37	8	3	9	NA	NA	NA	NA	NA	NA	NA
LOC110632966	16.5117	15.2956	16.9556	27.1873	28.5031	30.1971	40.6893	41.516	43.4911	45.4581	44.2022	42.3441	15.6709	13.5067	13.9222	26.0576	29.3125	27.9602	16.5738	16.0854	18.9247	823	809	854	1580	2043	1829	2479	2027	2257	2135	2202	2108	792	854	728	1336	2207	1537	796	787	988	0.683367	1.80589e-15	5.41387e-15	false	0.389043	1.12323e-07	4.48389e-07
LOC110632967	2.7802	3.5949	4.223	0.3327	0.1798	0.4789	4.9194	2.5082	3.4776	0.2745	0.2588	0.1295	7.5244	4.5873	5.4852	0.88	0.5992	1.1139	3.6906	2.0419	2.2223	43	59	66	6	4	9	93	38	56	4	4	2	118	90	89	14	14	19	55	31	36	-3.57946	3.58149e-14	1.01141e-13	down	3.33021	9.96936e-12	5.83596e-11
LOC110632971	0.4823	0.4388	0.4608	0.0143	0.0116	0	2.585	3.022	2.6195	11.0836	11.2981	10.7064	0.4428	0.5899	0.6975	0.0162	0	0	0	0	0	29	28	28	1	1	0	190	178	164	628	679	643	27	45	44	1	0	0	0	0	0	-5.85957	1.37052e-07	2.65592e-07	down	8.13837	4.89156e-15	3.56662e-14
LOC110632972	49.7556	48.2251	49.7062	10.9472	11.2593	11.4763	19.5309	22.9236	22.7021	1.0034	0.7095	0.71	38.6966	42.2044	37.2884	11.1447	7.4326	8.8943	243.957	231.89	182.452	421	433	425	108	137	118	202	190	200	8	6	6	332	453	331	97	95	83	1989	1926	1617	-2.26577	5.84224e-61	5.22394e-60	down	0.788918	2.4829e-06	8.53143e-06
LOC110632974	56.0463	52.9169	50.8155	29.292	30.8731	32.7789	23.0997	23.9483	26.0993	33.4855	31.5431	31.3255	38.0795	34.8939	37.0828	44.605	46.5717	44.2978	50.3715	49.6355	47.1244	2112	2116	1935	1287	1673	1501	1064	884	1024	1189	1188	1179	1455	1668	1466	1729	2651	1841	1829	1836	1860	-0.9149	9.25633e-32	4.68331e-31	false	-0.506262	4.52947e-09	2.08662e-08
LOC110632975	5.7419	6.8139	5.0929	2.7359	2.1887	3.0801	2.6097	3.4736	3.1455	4.1075	3.6598	3.79	5.8725	5.9011	6.0408	3.2665	3.8574	3.7794	1.1035	2.2531	1.6243	135	170	121	75	74	88	75	80	77	91	86	89	140	176	149	79	137	98	25	52	40	-1.27867	7.11185e-09	1.49163e-08	down	0.0438653	0.857714	0.892563
LOC110632977	2.834	2.8067	3.314	0.8088	0.8131	0.7088	7.7861	8.5959	8.6925	3.5488	4.0727	4.0659	4.0856	3.865	3.9626	0.0889	0.086	0.0873	0.035	0.0882	0.0413	589	619	696	196	243	179	1978	1750	1881	695	846	844	861	1019	864	19	27	20	7	18	9	-2.07339	2.58986e-53	2.03298e-52	down	3.26471	2.99747e-201	8.66422e-199
LOC110632981	11.1627	11.066	12.3378	30.3846	34.9312	33.21	40.3245	42.7152	40.8139	56.5209	55.8255	55.3374	12.2599	13.171	13.4904	21.0167	21.8693	21.6396	18.0542	19.5871	19.2386	616	648	688	1955	2772	2227	2720	2309	2345	2939	3079	3050	686	922	781	1193	1823	1317	960	1061	1112	1.3776	2.7969e-52	2.15977e-51	up	0.169335	0.0210351	0.0377342
LOC110632982	14.1959	12.2563	14.2782	19.8441	19.8243	21.6443	21.9214	22.2569	23.254	19.5328	20.2452	20.0265	17.6937	13.9371	18.0421	27.573	29.4039	27.7441	38.2326	38.4767	39.8282	489	448	497	797	982	906	923	751	834	634	697	689	618	609	652	977	1530	1054	1269	1301	1437	0.457151	2.03092e-05	3.40924e-05	false	-0.0230811	0.795041	0.841647
LOC110632983	28.6166	27.6254	28.3009	38.0596	45.7133	49.6983	30.6093	29.5513	29.5489	46.4705	47.9651	48.4391	29.2186	29.0891	29.9736	35.7299	40.4905	35.1071	48.2268	51.2517	55.2909	1558	1596	1557	2416	3579	3288	2037	1576	1675	2384	2610	2634	1613	2009	1712	2001	3330	2108	2530	2739	3153	0.523095	2.37683e-08	4.82729e-08	false	-0.731284	2.65311e-15	1.96637e-14
LOC110632987	94.4153	104.12	105.239	41.8767	34.765	41.1886	36.7479	30.8482	34.8775	28.0756	33.7359	31.1014	82.6439	84.9369	96.7252	46.7296	35.6057	44.1398	51.6412	60.9441	48.6766	3237	3788	3646	1674	1714	1716	1540	1036	1245	907	1156	1065	2873	3694	3479	1648	1844	1669	1706	2051	1748	-1.49802	2.17883e-47	1.53752e-46	down	-0.362537	0.00101132	0.00237503
LOC110632988	0.071	0.1672	0.0702	0.5478	1.6039	1.4308	0.029	0.0362	0	2.5984	2.1657	1.5632	0.07	0.1958	0.0676	0.4485	0.4698	0.3217	0.7733	0.8314	0.6437	2	5	2	18	65	49	1	1	0	69	61	44	2	7	2	13	20	10	21	23	19	3.38725	9.78748e-07	1.79247e-06	up	-5.92626	1.48679e-07	5.86822e-07
LOC110632989	3.9748	4.3089	4.0106	7.6203	9.7736	9.6205	12.5398	11.7755	12.2015	9.76	10.0854	11.4969	5.9954	5.0176	5.3489	8.1324	9.717	9.1397	4.2599	3.3612	5.0846	153	176	156	342	541	450	590	444	489	354	388	442	234	245	216	322	565	388	158	127	205	1.00111	6.21851e-12	1.56192e-11	up	0.27524	0.0194472	0.0351843
LOC110632990	11.0095	11.1468	12.6419	26.7198	27.0425	27.8238	23.8201	24.169	24.2068	24.7583	25.1079	25.0157	12.5987	14.2736	13.7033	28.9067	30.4663	28.8587	9.3483	10.9193	10.0767	605	650	702	1712	2137	1858	1600	1301	1385	1282	1379	1373	702	995	790	1634	2529	1749	495	589	580	1.09643	3.17916e-32	1.62836e-31	up	-0.337299	2.54213e-06	8.72436e-06
LOC110632992	94.5799	96.8971	90.7734	38.5816	45.5903	44.2282	88.7405	87.2572	85.5807	86.122	87.7687	84.0487	74.8887	75.581	78.5893	82.6452	77.7404	79.0163	199.183	181.198	174.928	3282	3568	3183	1561	2275	1865	3764	2966	3092	2816	3044	2913	2635	3327	2861	2950	4075	3024	6660	6172	6358	-1.26994	2.3108e-61	2.07993e-60	down	0.866661	1.09631e-30	1.63363e-29
LOC110632993	0.2598	0.0576	0.1815	0.2229	0.0957	0.1887	30.4985	30.3958	31.9	99.3208	93.6995	101.4	1.2361	0.494	0.5099	0.0743	0.0304	0.0416	0.4759	0.2959	0.1459	17	4	12	17	9	15	2439	1948	2173	6123	6127	6626	82	41	35	5	3	3	30	19	10	NA	NA	NA	NA	7.39599	8.25446e-207	2.59805e-204
LOC110632996	2.6853	3.0777	3.0883	0.9337	1.9178	2.6279	2.9094	2.2968	2.37	1.6175	1.6702	1.09	3.4357	3.7188	1.7295	7.7611	4.0839	7.3703	13.633	11.5341	11.9873	37	45	43	15	38	44	49	31	34	21	23	15	48	65	25	110	85	112	181	156	173	-0.831195	0.0308502	0.0394041	false	0.31487	0.421148	0.506769
LOC110632998	90.5666	90.3089	89.5597	16.7107	20.8359	17.9274	7.8278	7.3174	7.8066	0.1757	0.2153	0.2652	20.7665	21.9627	21.7281	6.5498	6.4218	6.2591	26.6803	27.3201	28.5113	5471	5789	5467	1177	1810	1316	578	433	491	10	13	16	1272	1683	1377	407	586	417	1553	1620	1804	-2.41821	2.25937e-176	7.19246e-175	down	-1.43282	1.06126e-43	2.38023e-42
LOC110632999	11.751	10.0085	12.6887	23.933	24.6595	24.9465	22.5858	21.3502	21.4582	9.6609	9.138	9.8293	8.4498	9.4042	9.7548	22.1534	20.5212	22.146	23.8039	21.7301	20.4782	395	357	431	938	1192	1019	928	703	751	306	307	330	288	401	344	766	1042	821	771	717	721	0.961792	2.61957e-17	8.50209e-17	false	-0.329202	0.000100353	0.000276339
LOC110633002	26.2947	26.3104	24.9587	8.4541	11.4115	11.533	11.0826	10.5968	8.9119	13.1492	14.2702	13.0394	26.2311	24.3967	25.5103	14.3204	14.7642	13.0819	13.2301	13.0712	12.3024	955	1014	916	358	596	509	492	377	337	450	518	473	966	1124	972	535	810	524	463	466	468	-1.43904	5.71713e-35	3.11457e-34	down	-0.195504	0.165942	0.231539
LOC110633003	136.061	129.527	127.903	116.001	133.089	142.907	121.377	123.454	116.758	71.9529	71.9388	66.1478	136.237	132.025	135.804	189.538	142.067	188.092	638.362	581.158	554.231	2356	2380	2238	2342	3314	3007	2569	2094	2105	1174	1245	1144	2392	2900	2467	3376	3716	3592	10651	9878	10052	-0.140128	0.088631	0.107071	false	-0.2756	0.000771376	0.00185035
LOC110633005	11.5999	10.6554	11.0348	8.7429	11.9368	12.2457	10.5125	10.4265	9.8845	6.5697	6.7214	6.5891	6.4519	6.0654	7.2038	19.4782	22.8952	21.868	31.5757	31.9108	31.5648	594	579	571	522	879	762	658	523	527	317	344	337	335	394	387	1026	1771	1235	1558	1604	1693	-0.151534	0.233507	0.265703	false	-0.2533	0.0426193	0.0709245
LOC110633008	28.859	25.1113	28.5917	2.3222	2.388	3.3694	0.7564	1.2135	0.8563	1.647	1.5197	1.5869	27.7776	26.4462	25.2738	0.5457	0.5683	0.7784	0.4455	1.1101	0.5044	874	807	875	82	104	124	28	36	27	47	46	48	853	1016	803	17	26	26	13	33	16	-3.49159	5.40244e-121	1.02729e-119	down	-1.68337	8.02264e-09	3.59755e-08
LOC110633009	0.3921	0.3457	0.2628	7.9079	9.1118	10.4082	5.1736	5.9136	5.1506	4.0268	4.0115	3.9636	0.2744	0.3988	0.205	2.0534	2.2439	2.6262	2.0477	1.8941	1.8113	31	29	21	729	1036	1000	500	458	424	300	317	313	22	40	17	167	268	229	156	147	150	4.64154	1.63009e-112	2.8313e-111	up	-0.916248	5.23391e-15	3.80742e-14
LOC110633010	0.2015	0.1266	0.1861	3.3297	3.1854	2.8521	3.297	2.7565	3.0191	1.2831	1.2769	1.2508	0.0927	0.0741	0.0256	0.1828	0.3913	0.2923	0	0	0	15	10	14	289	341	258	300	201	234	90	95	93	7	7	2	14	44	24	0	0	0	4.06222	3.17629e-44	2.11084e-43	up	-0.205602	0.155684	0.219166
LOC110633013	0.5792	0.6064	0.7324	1.5086	1.7229	1.6681	1.5706	1.2592	1.4319	0.7968	0.6117	0.9772	0.6452	0.8709	0.8588	1.3242	1.4413	1.3129	0.7458	0.8195	0.9421	54	60	69	164	231	189	179	115	139	70	57	91	61	103	84	127	203	135	67	75	92	1.22014	1.73969e-09	3.79776e-09	up	-0.358309	0.0310264	0.0534341
LOC110633014	98.8221	95.1268	101.911	141.189	126.913	127.735	82.855	77.8712	77.3773	90.0007	106.283	98.2765	150.949	151.019	146.767	61.4996	44.8801	56.4552	30.1287	28.9397	25.0166	2376	2427	2476	3958	4388	3732	2435	1834	1937	2039	2554	2360	3680	4606	3702	1521	1630	1497	698	683	630	0.289571	0.00128676	0.00188438	false	-0.895711	3.59186e-25	4.31862e-24
LOC110633015	111.657	99.2842	98.2657	338.296	396.055	440.041	885.494	840.441	787.589	307.572	345.312	313.265	128.522	120.383	143.172	132.815	124.545	142.071	493.546	413.364	362.562	1825	1722	1623	6447	9309	8740	17691	13456	13403	4737	5641	5114	2130	2496	2455	2233	3075	2561	7773	6632	6207	1.78991	3.42382e-77	3.81031e-76	up	0.939593	2.70751e-25	3.26921e-24
LOC110633016	0.4961	0.417	0.5706	4.5195	4.2331	5.0426	1.1518	1.3141	1.481	0.0569	0.0134	0.0134	0.2116	0.1057	0.1534	1.2383	1.1539	1.082	9.7964	10.0809	8.9481	37	33	43	393	454	457	105	96	115	4	1	1	16	10	12	95	130	89	704	738	699	3.08535	1.55586e-53	1.22583e-52	up	-1.9693	2.56011e-36	4.56103e-35
LOC110633017	0.3178	0.2152	0.2162	6.379	5.0961	5.4097	6.2554	5.0585	5.6366	3.3828	2.6826	3.271	0.2742	0.3601	0.5017	3.6297	3.4841	3.5025	0.1443	0.1922	0.1896	32	23	22	749	738	662	770	499	591	321	270	329	28	46	53	376	530	389	14	19	20	4.36828	9.85656e-85	1.21198e-83	up	-0.155614	0.237032	0.313919
LOC110633018	38.6666	39.487	37.2225	21.4205	34.5785	36.6484	19.4479	18.892	19.8693	26.5053	30.8597	27.5667	41.1757	38.7838	37.7176	30.2767	17.6791	29.3303	91.6556	79.3194	71.6775	514	557	500	332	661	592	316	246	275	332	410	366	555	654	526	414	355	430	1174	1035	998	-0.454855	0.00595445	0.0081959	false	-0.826338	1.64253e-06	5.78131e-06
LOC110633019	5.6723	6.2712	6.3346	0.7066	0.8374	0.8345	0.9592	0.2265	0.6087	0.2354	0.3805	0.2221	7.2193	8.6684	7.6119	0.1232	0.2098	0.1149	0.0329	0.0646	0.0605	179	210	202	26	38	32	37	7	20	7	12	7	231	347	252	4	10	4	1	2	2	-3.07304	6.91379e-43	4.46365e-42	down	-0.54772	0.248289	0.326554
LOC110633021	5.2099	5.8999	5.849	7.247	8.555	8.1784	5.9457	5.5868	6.2233	2.3231	1.9712	1.2712	8.4196	8.3522	7.8039	4.0008	2.8983	4.843	2.0901	2.4085	1.3794	119	143	135	193	281	227	166	125	148	50	45	29	195	242	187	94	100	122	46	54	33	0.366498	0.0241874	0.0312923	false	-0.593919	0.000124436	0.000338217
LOC110633022	1.8023	1.3409	1.4081	0.8949	1.847	1.8735	1.1641	2.3241	1.5488	0.4027	0.1898	0.3799	3.8356	5.6084	4.521	1.291	1.2559	0.6021	0.4922	1.063	0.2717	19	15	15	11	28	24	15	24	17	4	2	4	41	75	50	14	20	7	5	11	3	NA	NA	NA	NA	NA	NA	NA
LOC110633025	53.3292	56.0104	57.3932	49.4943	48.8651	50.7378	37.7761	38.9952	39.511	33.2726	39.5969	40.1178	68.2877	65.3941	67.569	63.776	61.5302	62.0187	58.1193	55.4599	56.1752	2594	2891	2821	2807	3418	2999	2246	1858	2001	1525	1925	1949	3368	4035	3448	3191	4521	3327	2724	2648	2862	-0.293911	6.54576e-05	0.000106058	false	-0.519941	5.59776e-14	3.81447e-13
LOC110633026	6.0536	7.0531	6.39	5.6954	6.4037	5.6458	7.7439	7.8279	7.4703	7.4757	6.8277	7.9711	7.6708	8.0403	7.1691	5.8493	5.1247	6.121	2.9318	2.6163	2.8372	165	204	176	181	251	187	258	209	212	192	186	217	212	278	205	164	211	184	77	70	81	-0.267819	0.0897778	0.108395	false	0.214457	0.136204	0.195324
LOC110633027	89.9863	96.4774	96.4026	24.8987	28.157	26.0697	30.5785	29.6894	29.8433	30.8777	29.9126	31.6922	78.3111	84.1881	78.9157	24.6177	29.6359	26.9672	17.3369	17.7819	21.0063	6965	7924	7540	2247	3134	2452	2893	2251	2405	2252	2314	2450	6146	8266	6408	1960	3465	2302	1293	1351	1703	-1.97094	1.0768e-157	2.89198e-156	down	0.0270277	0.704945	0.768586
LOC110633028	5.2659	5.4688	5.6897	2.9495	3.2882	2.1225	1.6265	1.2617	1.2386	0.7413	0.6452	0.4304	1.7488	1.652	2.7146	0.4701	0.498	0.5359	0.2231	0.3832	0.5643	98	108	107	64	88	48	37	23	24	13	12	8	33	39	53	9	14	11	4	7	11	-1.1015	4.69663e-06	8.22929e-06	down	-1.17653	0.000267353	0.000690681
LOC110633030	13.4292	14.1784	13.6095	28.6053	24.9097	28.0995	31.5172	30.3887	29.2112	12.6302	12.1134	12.71	22.3151	21.057	19.8313	36.0804	33.0122	35.8902	84.5975	82.1155	76.5625	457	512	468	1135	1219	1162	1311	1013	1035	405	412	432	770	909	708	1263	1697	1347	2774	2743	2729	0.853458	2.52148e-15	7.51617e-15	false	-0.00190582	0.984216	0.988053
LOC110633031	0.3414	0.4289	0.4223	0.0732	0.0297	0.0585	0.0815	0.0581	0.082	0.0604	0.0285	0.057	0.2104	0.2915	0.4203	0.0277	0	0.0129	0.0295	0.0145	0	24	32	30	6	3	5	7	4	6	4	2	4	15	26	31	2	0	1	2	1	0	-3.04614	9.73505e-08	1.90358e-07	down	NA	NA	NA
LOC110633033	5.3783	5.1223	4.8411	9.7163	8.6539	7.7454	9.9235	9.7837	9.3146	10.4137	9.5603	8.9939	3.6114	3.8339	4.1177	7.37	6.4391	6.6405	6.6802	5.45	5.326	188	190	171	396	435	329	424	335	339	343	334	314	128	170	151	265	340	256	225	187	195	0.637742	3.97395e-05	6.53947e-05	false	-0.0100161	0.940155	0.954852
LOC110633034	123.067	119.387	124.285	89.7173	103.96	105.198	150.761	149.953	147.178	114.541	112.306	115.047	133.35	131.924	135.055	166.614	175.393	161.127	238.901	251.582	255.574	7073	7281	7218	6012	8592	7347	10591	8442	8807	6203	6451	6604	7771	9618	8143	9850	15227	10213	13230	14193	15385	-0.429736	1.21614e-09	2.68009e-09	false	0.424291	6.32558e-10	3.17765e-09
LOC110633035	0.5192	0.5319	0.7149	5.1117	6.5937	5.7964	6.7414	6.4762	5.3124	3.8813	4.6306	4.2269	2.6941	2.2424	2.3026	6.7159	6.83	7.1236	3.2567	3.4729	2.608	23	25	32	264	420	312	365	281	245	162	205	187	121	126	107	306	457	348	139	151	121	3.17643	1.37348e-42	8.81789e-42	up	-0.0777268	0.593777	0.669397
LOC110633036	0.988	1.2549	1.0202	1.5105	1.6727	1.4846	3.0573	2.7188	1.8565	0.1823	0.043	0.215	0.932	1.3883	1.3512	7.099	7.0237	6.8938	7.8905	7.658	8.3251	23	31	24	41	56	42	87	62	45	4	1	5	22	41	33	170	247	177	177	175	203	0.383669	0.257591	0.291123	false	0.5506	0.0577468	0.0927583
LOC110633037	2.2142	2.4809	2.0877	4.0523	4.013	4.9499	10.2269	11.3021	10.6332	10.3245	9.7687	10.7005	5.5022	5.6076	5.6836	9.017	11.865	10.2755	6.3691	7.0513	6.6249	127	151	121	271	331	345	717	635	635	558	560	613	320	408	342	532	1028	650	352	397	398	0.804581	7.16346e-07	1.32457e-06	false	1.14603	3.95369e-22	4.19462e-21
LOC110633038	2.4836	2.4185	2.2529	0	0	0	0	0.0211	0	0	0	0	0.5103	0.8484	0.5918	0	0	0	0	0	0	120	124	110	0	0	0	0	1	0	0	0	0	25	52	30	0	0	0	0	0	0	-9.76556	4.07115e-16	1.2564e-15	down	NA	NA	NA
LOC110633042	5.3984	5.2805	5.4099	17.8167	19.1977	20.3004	18.1691	21.9744	17.2611	19.4354	17.6397	20.7305	4.8523	5.764	5.6017	10.0975	13.164	10.2854	7.1627	8.7019	10.6342	79	82	80	304	404	361	325	315	263	268	258	303	72	107	86	152	291	166	101	125	163	1.69938	1.14657e-25	4.95276e-25	up	-0.160018	0.234896	0.311731
LOC110633045	5.4779	5.2005	4.7986	15.9392	16.7328	17.247	14.8555	13.5871	13.8938	15.9333	16.1788	14.9304	3.3415	3.1348	2.6495	8.3826	9.1063	8.8854	4.9902	4.9192	4.92	270	272	239	916	1186	1033	895	656	713	740	797	735	167	196	137	425	678	483	237	238	254	1.55662	4.45167e-49	3.25273e-48	up	-0.396845	6.14169e-06	2.00849e-05
LOC110633048	61.2785	52.9919	52.7938	39.0567	48.8794	53.7894	40.9908	34.5905	35.6593	126.494	142.219	137.865	27.0177	25.7636	23.937	10.6296	9.2269	10.4589	4.115	4.0394	4.015	510	468	444	379	585	544	417	282	309	992	1183	1146	228	272	209	91	116	96	33	33	35	-0.372203	0.00474025	0.00658988	false	-0.505679	0.000232302	0.00060543
LOC110633050	9.4304	9.2895	8.5753	28.1254	28.1246	27.3083	24.9796	28.8454	26.3864	27.0975	24.746	26.4375	9.7041	10.3377	8.5481	20.5325	24.2415	21.6997	11.8921	10.7492	11.7895	530	554	487	1843	2273	1865	1716	1588	1544	1435	1390	1484	553	737	504	1187	2058	1345	644	593	694	1.48248	9.7744e-61	8.70869e-60	up	-0.221508	0.00850391	0.0167587
LOC110633051	3.8336	3.6336	3.6841	17.6561	18.4453	18.3998	16.026	17.7583	17.7502	14.2748	12.2165	14.2438	2.3821	2.9522	2.9994	11.3744	12.3078	11.9149	13.4305	13.9062	16.6077	173	174	168	929	1197	1009	884	785	834	607	551	642	109	169	142	528	839	593	584	616	785	2.15678	1.60564e-82	1.91447e-81	up	-0.242869	0.00573025	0.0117267
LOC110633053	6.5741	4.4893	5.5864	2.9213	2.7661	2.5874	2.241	2.6261	2.5394	2.2245	2.5024	2.0032	1.2685	1.5022	1.5666	5.951	5.4874	4.8594	1.3101	1.9655	1.8647	276	200	237	143	167	132	115	108	111	88	105	84	54	80	69	257	348	225	53	81	82	-1.13926	7.18983e-10	1.60759e-09	down	-0.324551	0.0785503	0.12151
LOC110633054	0.3708	1.087	0.5707	0.4593	0.3151	0.678	1.1796	0.8832	1.187	0.4809	0.4534	0.33	0.6501	0.9418	0.5105	0.2403	0.1909	0.4109	0	0.042	0.0787	9	28	14	13	11	20	35	21	30	11	11	8	16	29	13	6	7	11	0	1	2	NA	NA	NA	NA	1.01701	0.0246028	0.0434167
LOC110633055	41.2945	36.0889	48.7986	0.0495	0.1604	0.1898	0.519	0.7065	0.1662	1.7138	1.6734	2.5408	10.1814	9.6386	10.3903	0.8971	0.6872	0.8367	1.1372	2.2915	0.881	716	664	855	1	4	4	11	12	3	28	29	44	179	212	189	16	18	16	19	39	16	-8.41084	9.95046e-63	9.1239e-62	down	NA	NA	NA
LOC110633056	30.0319	28.4927	27.6447	72.515	95.2717	94.737	93.2698	88.6615	91.4376	104.408	105.236	99.8563	33.1204	31.5662	33.9779	114.284	104.667	111.775	72.9697	73.8689	71.0996	888	894	826	2500	4051	3404	3371	2568	2815	2909	3110	2949	993	1184	1054	3476	4675	3645	2079	2144	2202	1.47132	7.41764e-45	5.00289e-44	up	-0.0993543	0.3053	0.389175
LOC110633057	145.542	146.526	139.923	80.442	95.7647	103.341	63.3457	62.1811	65.0431	50.8904	49.2321	49.5792	113.501	115.998	117.947	131.138	114.463	134.557	141.376	135.669	132.562	3718	3972	3612	2396	3518	3208	1978	1556	1730	1225	1257	1265	2940	3759	3161	3446	4417	3791	3480	3402	3547	-0.763242	1.41187e-18	4.81995e-18	false	-0.711206	2.53575e-15	1.88283e-14
LOC110633058	3.6168	3.46	3.6334	5.0917	5.6526	5.5168	5.8432	5.4638	5.1756	5.0209	4.7519	4.2796	4.9902	4.824	4.8927	6.677	7.7151	6.4595	6.5024	7.2017	7.1154	198	201	201	325	445	367	391	293	295	259	260	234	277	335	281	376	638	390	343	387	408	0.46995	0.000328561	0.000505656	false	-0.139938	0.242776	0.320432
LOC110633063	1.2499	0.6792	0.9209	17.043	15.2968	15.0312	1.4928	2.1516	1.8227	9.3824	9.5394	9.5733	2.1865	1.9275	1.922	2.9802	3.3461	2.9947	0.5492	0.5949	0.5488	137	79	102	2178	2411	2002	200	231	208	969	1045	1048	243	268	221	336	554	362	58	64	63	3.92856	1.01883e-122	1.97374e-121	up	-3.28465	4.01794e-140	5.6625e-138
LOC110633064	30.7061	29.6505	32.4389	19.9489	21.3153	19.853	8.4228	8.8169	8.1219	29.2577	30.1815	28.6676	25.9265	25.3148	24.1991	21.4374	23.7055	21.1553	35.7406	39.9702	39.2315	1703	1745	1818	1290	1700	1338	571	479	469	1529	1673	1588	1458	1781	1408	1223	1986	1294	1910	2176	2279	-0.734728	9.62383e-19	3.30624e-18	false	-1.43072	1.93167e-57	6.1759e-56
LOC110633067	14.1538	14.9943	15.6802	14.1761	14.1374	12.5853	21.0654	21.2797	21.4751	12.1259	12.6681	13.3908	18.9042	19.9215	18.1942	15.1321	17.1529	15.5403	6.8981	7.9848	8.9291	1925	2164	2155	2248	2765	2080	3502	2835	3041	1554	1722	1819	2607	3437	2596	2117	3524	2331	904	1066	1272	-0.263387	0.00515391	0.00714136	false	0.479509	5.78589e-09	2.63373e-08
LOC110633068	3.7508	3.4207	2.9934	0.1297	0.1472	0.1245	0.3712	0.1853	0.4358	6.8697	6.9004	6.784	5.2802	4.3399	5.7378	0.4705	0.5607	0.3566	1.1615	1.3867	0.7509	124	120	100	5	7	5	15	6	15	214	228	224	177	182	199	16	28	13	37	45	26	-4.78878	3.15446e-30	1.53873e-29	down	NA	NA	NA
LOC110633069	23.1949	22.8223	30.3657	3.8202	4.8182	4.3171	33.7412	33.6154	32.3866	0.9804	1.4855	1.8169	30.2619	29.5732	32.8655	6.8321	8.3001	7.9279	22.9077	24.5373	21.9559	703	734	930	135	210	159	1250	998	1022	28	45	55	930	1137	1045	213	380	265	669	730	697	-2.69181	1.63236e-68	1.62432e-67	down	2.78	3.62831e-132	4.48817e-130
LOC110633071	6.4541	7.0489	7.4445	12.5006	14.9804	17.5518	14.3369	14.5303	15.4356	26.1732	25.8732	26.5328	6.1544	5.4585	5.2558	23.1031	20.3729	22.6333	16.0578	15.0226	13.6297	151	175	176	341	504	499	410	333	376	577	605	620	146	162	129	556	720	584	362	345	334	0.967686	5.2751e-10	1.18907e-09	false	-0.182189	0.17051	0.236999
LOC110633072	1.7807	1.3634	1.652	0.4773	0.5159	0.6411	0.4856	0.4166	0.4988	0.1968	0.1114	0.1114	0	0.0292	0	0	0	0	0	0	0	48	39	45	15	20	21	16	11	14	5	3	3	0	1	0	0	0	0	0	0	0	-1.68817	3.85577e-06	6.79019e-06	down	NA	NA	NA
LOC110633074	2.0129	2.1996	2.2674	3.8201	3.7972	3.9208	4.1519	4.3502	4.6172	3.2043	3.1388	3.7305	1.4572	1.8231	1.4288	3.6638	4.4583	3.9997	2.4112	2.127	2.5351	188	218	214	416	510	445	474	398	449	282	293	348	138	216	140	352	629	412	217	195	248	0.699003	5.58956e-08	1.10872e-07	false	0.0238943	0.826469	0.866928
LOC110633075	4.4351	5.0078	5.2454	8.9065	8.1804	7.7445	6.8364	6.9433	5.896	4.8933	5.4251	4.6842	17.7893	18.8882	16.5879	9.9114	10.8042	10.6542	4.8554	4.4218	4.7765	328	393	392	768	870	696	618	503	454	341	401	346	1334	1772	1287	754	1207	869	346	321	370	0.626303	5.85802e-07	1.08973e-06	false	-0.49791	1.7188e-05	5.27846e-05
LOC110633076	1.6666	1.4992	1.5368	20.6284	26.4448	28.4581	22.6519	24.7858	25.5745	15.9181	15.9548	16.0415	2.316	2.3887	2.2385	20.7309	21.514	21.671	1.14	1.312	0.5063	44	42	41	635	1004	913	731	641	703	396	421	423	62	80	62	563	858	631	29	34	14	3.87036	1.58855e-96	2.27854e-95	up	-0.20804	0.0801778	0.12369
LOC110633077	0.5841	0.5646	0.5336	0.6937	0.4374	0.5546	1.1886	1.3455	1.2515	0.4928	0.3896	0.5099	1.1817	0.921	0.8852	0.6407	0.5354	0.6111	1.4456	0.9918	1.1869	39	40	36	54	42	45	97	88	87	31	26	34	80	78	62	44	54	45	93	65	83	-0.131616	0.685825	0.715856	false	1.0104	0.000118471	0.000322966
LOC110633079	0.3173	0.3147	0.2231	5.6998	5.4284	5.3521	5.7511	5.9491	5.156	6.3085	5.6051	6.0436	0.4776	0.6187	0.4695	5.4055	6.262	5.2309	0.8491	1.0717	0.8529	38	40	27	796	935	779	842	698	643	712	671	723	58	94	59	666	1133	691	98	126	107	4.13611	2.39948e-110	4.08458e-109	up	-0.129039	0.200437	0.272263
LOC110633080	3.7907	4.2084	3.3916	8.9518	8.8108	9.743	18.7772	18.8719	16.5082	25.8458	26.9129	25.3715	3.0727	4.421	4.1083	9.2886	8.1471	10.1701	9.9698	7.4061	7.7835	73	86	66	201	244	228	442	356	331	469	518	488	60	108	83	184	237	216	185	140	157	1.13729	1.03359e-09	2.29013e-09	up	0.81846	4.94556e-10	2.51063e-09
LOC110633084	8.2441	8.4083	8.778	1.8795	1.5602	1.374	13.8307	13.9559	12.3281	0.3876	0.5743	0.4702	16.8271	14.9311	15.269	2.4855	2.2798	2.4129	12.942	15.0963	11.4078	158	171	170	42	43	32	324	262	246	7	11	9	327	363	307	49	66	51	239	284	229	-2.53606	2.70616e-29	1.28954e-28	down	2.90128	1.83029e-45	4.30977e-44
LOC110633085	1.0483	1.3518	0.819	0	0.1151	0.0227	0.2934	0.1971	0.212	0.0293	0.0276	0	1.5508	1.6528	1.1833	0.0268	0.1096	0.05	0	0.0281	0	38	52	30	0	6	1	13	7	8	1	1	0	57	76	45	1	6	2	0	1	0	-4.57703	7.30439e-11	1.72644e-10	down	NA	NA	NA
LOC110633086	2.0372	2.3347	2.4089	3.7165	3.3855	2.9338	4.322	4.5031	4.4687	1.8139	1.9778	1.7112	3.5755	3.2799	3.4723	11.9498	12.0347	10.8325	1.7917	2.2688	2.2746	236	287	282	502	564	413	612	511	539	198	229	198	420	482	422	1424	2106	1384	200	258	276	0.435388	0.00346678	0.00488586	false	0.242211	0.0499671	0.0815849
LOC110633087	8.9555	8.3107	8.5148	10.2076	15.1823	14.6751	19.8567	18.4241	19.2452	19.5672	17.9596	19.4956	9.5248	10.0128	9.2617	12.6893	13.2262	12.4721	16.1178	15.0466	14.8089	459	452	441	610	1119	914	1244	925	1027	945	920	998	495	651	498	669	1024	705	796	757	795	0.499509	0.000368807	0.000565352	false	0.364576	0.00451903	0.00945355
LOC110633089	11.7002	11.5988	10.7599	9.1516	8.1363	8.4613	9.0058	10.962	8.8052	7.4717	8.0747	7.8097	14.2698	14.88	15.3853	15.0346	16.7989	15.8138	16.2778	14.1384	16.5705	693	729	644	632	693	609	652	636	543	417	478	462	857	1118	956	916	1503	1033	929	822	1028	-0.535331	6.6073e-07	1.22522e-06	false	-0.00303353	0.980027	0.984864
LOC110633090	37.4605	36.4722	40.0262	0.1521	0.1234	0.1703	4.6684	4.6482	4.3731	16.4732	14.0812	16.5181	56.1018	47.8504	52.6452	1.7821	1.742	2.3055	5.7379	4.8494	4.6576	1267	1309	1368	6	6	7	193	154	154	525	476	558	1924	2053	1868	62	89	86	187	161	165	-8.14696	7.69115e-123	1.49288e-121	down	4.7942	6.31042e-36	1.11305e-34
LOC110633091	14.1911	15.0665	14.0886	8.0556	7.2906	7.2427	6.0096	5.8274	5.5262	5.4304	5.6431	5.5558	15.3189	13.0336	16.5835	12.4694	11.7431	12.3106	13.9016	12.0244	12.9624	624	703	626	413	461	387	323	251	253	225	248	244	683	727	765	564	780	597	589	519	597	-1.07259	1.53221e-21	5.8086e-21	down	-0.540091	2.08033e-05	6.32019e-05
LOC110633092	14.9299	15.0336	14.619	20.9872	20.5045	23.2774	22.1918	23.4546	23.9558	17.6607	16.0992	17.2327	25.9178	25.9425	26.8312	31.7247	35.9665	33.2814	30.7439	33.0848	33.2406	759	811	751	1244	1499	1438	1379	1168	1268	846	818	875	1336	1673	1431	1659	2762	1866	1506	1651	1770	0.405283	6.01898e-06	1.0469e-05	false	-0.0567672	0.508021	0.591022
LOC110633095	0.0534	0	0	0.4122	0.5199	0.8789	1.0485	1.1448	1.4361	0.2834	0.2672	0.8555	0.0527	0	0.0509	1.5574	1.0959	2.2758	6.2626	5.4947	3.5689	1	0	0	9	14	20	24	21	28	5	5	16	1	0	1	30	31	47	113	101	70	NA	NA	NA	NA	NA	NA	NA
LOC110633096	19.4687	18.9049	19.3151	19.5757	21.7747	24.2247	28.1002	26.0213	27.7756	36.9232	34.4157	34.4885	14.8688	16.0477	14.371	21.6372	21.6765	21.8142	26.5556	30.0395	31.7091	789	813	791	925	1269	1193	1392	1033	1172	1410	1394	1396	611	825	611	902	1327	975	1037	1195	1346	0.0502618	0.598199	0.632812	false	0.16203	0.0816595	0.125555
LOC110633097	0.1891	0.331	0.1604	0	0	0	0	0	0	0.1147	0.0811	0.0812	0.8527	0.788	1.1332	0.0525	0.0894	0.147	0	0.0826	0	7	13	6	0	0	0	0	0	0	4	3	3	32	37	44	2	5	6	0	3	0	NA	NA	NA	NA	NA	NA	NA
LOC110633099	7.738	8.2401	9.9548	9.4738	9.4705	9.9019	28.7565	30.887	30.4526	40.28	39.1948	39.9575	6.6393	7.0607	5.5688	11.1334	13.626	11.3663	6.5248	7.1539	6.5012	400	452	520	571	704	622	1817	1564	1639	1962	2025	2063	348	463	302	592	1064	648	325	363	352	0.020118	0.872351	0.888007	false	1.48229	4.94773e-70	2.10442e-68
LOC110633100	7.1686	8.7087	7.0941	0.0418	0.017	0	0	0	0	0	0	0.0244	3.4628	4.075	3.3236	0.0474	0.0161	0.0221	0	0	0	294	379	294	2	1	0	0	0	0	0	0	1	144	212	143	2	1	1	0	0	0	-8.77716	4.62721e-25	1.96864e-24	down	NA	NA	NA
LOC110633101	4.4498	4.3823	4.0068	7.7361	11.0952	10.3588	12.594	10.1903	11.7049	15.0181	13.5973	15.4529	3.4396	3.0338	4.1652	7.1709	9.1293	8.3967	7.0311	5.7993	6.5448	111	116	101	225	398	314	384	249	304	353	339	385	87	96	109	184	344	231	169	142	171	1.05056	3.85198e-09	8.20869e-09	up	0.0828905	0.591984	0.66764
LOC110633102	19.169	19.3964	19.9896	19.6479	15.7053	16.1381	6.6006	6.2825	9.4741	70.3734	70.4423	69.6058	27.1523	29.0386	25.4011	20.6963	20.7405	20.3713	12.2541	12.149	12.2289	651	699	686	778	767	666	274	209	335	2252	2391	2361	935	1251	905	723	1064	763	401	405	435	-0.315455	0.0126051	0.0168023	false	-1.3679	5.10138e-16	3.96452e-15
LOC110633103	0.2021	0.4762	0.15	0	0	0.0416	0.124	0.4127	0.2912	0.1073	0	0.1012	0	0.1593	0.0482	1.0316	1.3381	1.5578	0	0.2059	0.0965	4	10	3	0	0	1	3	8	6	2	0	2	0	4	1	21	40	34	0	4	2	NA	NA	NA	NA	NA	NA	NA
LOC110633106	1.4032	1.4948	1.6905	0.2616	0.2546	0.251	5.3406	6.0414	3.926	0.1295	1.404	0.7941	0.361	0.529	1.1049	0.771	1.3328	1.6596	0.8864	0.1865	0.5242	23	26	28	5	6	5	107	97	67	2	23	13	6	11	19	13	33	30	14	3	9	-2.71493	9.16621e-07	1.68199e-06	down	4.15908	6.12898e-20	5.88328e-19
LOC110633107	9.0567	5.6026	5.3885	6.1474	10.8959	6.8586	15.3642	14.1805	13.368	6.8696	7.1992	6.926	6.74	9.4829	7.7855	9.8578	6.3266	7.7333	10.4082	17.1794	9.1241	326	214	196	258	564	300	676	500	501	233	259	249	246	433	294	365	344	307	361	607	344	0.120573	0.614754	0.64886	false	0.68429	0.000147098	0.000395187
LOC110633108	1.4943	1.5193	1.3231	4.7554	7.1097	6.5691	4.2787	3.8939	4.1545	6.8023	7.3967	5.945	1.7452	2.2939	1.5368	9.8629	8.5385	8.1294	3.4688	2.7642	1.9147	38	41	34	141	260	203	133	97	110	163	188	151	45	74	41	258	328	228	85	69	51	1.95271	7.18505e-16	2.19427e-15	up	-0.739283	9.51063e-05	0.000262785
LOC110633110	30.7065	30.2681	30.1078	14.6388	15.0959	19.2258	13.5015	16.0238	13.5253	12.8038	11.506	11.3523	25.0307	20.4848	24.9234	16.2398	16.6148	15.7688	13.3584	16.0727	14.0996	761	796	754	423	538	579	409	389	349	299	285	281	629	644	648	414	622	431	319	391	366	-1.03129	1.11367e-18	3.81634e-18	down	-0.345615	0.0108814	0.0209543
LOC110633111	2.9306	2.1818	2.6101	0.377	0.3872	0.1688	0.1918	0.5385	0.3378	0.1555	0.0586	0.0587	4.4509	5.0132	5.7824	4.074	4.8501	3.8796	4.2884	4.4783	4.029	100	79	90	15	19	7	8	18	12	5	2	2	154	217	207	143	250	146	141	150	144	-3.1699	3.60424e-19	1.25843e-18	down	NA	NA	NA
LOC110633114	10.7444	10.9109	13.0617	5.7197	5.0562	5.0307	20.5734	18.6277	19.438	136.487	111.533	99.6926	25.075	27.0893	18.0111	8.104	8.0939	10.1201	25.9541	23.4014	37.981	232	250	285	144	157	132	543	394	437	2777	2407	2150	549	742	408	180	264	241	540	496	859	-1.26836	3.67801e-14	1.03808e-13	down	1.7331	8.32731e-36	1.46242e-34
LOC110633116	3.0653	3.0568	2.552	7.5115	6.9588	7.5143	9.8321	9.1396	9.8916	7.9865	7.7081	7.5672	2.1434	2.442	2.0716	5.487	4.9712	5.4118	1.2792	1.5036	1.6568	189	200	159	540	617	563	741	552	635	464	475	466	134	191	134	348	463	368	76	91	107	1.20918	2.39237e-19	8.40041e-19	up	0.233206	0.0229386	0.0407898
LOC110633119	10.634	9.756	8.3878	5.1235	6.1116	6.2801	5.3222	5.6834	4.8965	5.51	5.7893	5.5427	6.2617	5.9667	6.857	10.6116	12.0297	12.0243	3.3757	3.6324	4.0312	340	331	271	191	281	244	208	178	163	166	185	177	203	242	230	349	581	424	104	114	135	-0.849224	6.15919e-09	1.29692e-08	false	-0.30035	0.047149	0.0775019
LOC110633120	67.4186	69.1451	67.326	48.762	27.6219	25.5747	9.0826	11.2552	10.626	60.7857	58.2304	59.5393	82.9702	82.0373	81.071	34.918	37.7649	34.3094	3.5482	3.6004	4.0344	1755	1910	1771	1480	1034	809	289	287	288	1491	1515	1548	2190	2709	2214	935	1485	985	89	92	110	-1.11981	0.000612499	0.000922452	down	-1.89162	2.54988e-08	1.09225e-07
LOC110633121	17.4403	13.669	16.6182	6.3682	6.6343	5.6485	4.9444	5.2003	5.9291	7.1011	9.2	8.5579	20.2228	26.3739	21.4797	6.337	5.0297	5.9888	13.3508	12.5338	10.0152	404	336	389	172	221	159	140	118	143	155	213	198	475	775	522	151	176	153	298	285	243	-1.48575	5.85772e-22	2.25324e-21	down	-0.37868	0.0287709	0.0499474
LOC110633124	0.332	0.4023	0.704	2.8882	1.781	2.537	2.2117	1.5494	1.2299	0.9564	2.3253	1.3771	0.2807	0.1122	0.5425	2.3976	2.0723	2.4083	0.9352	1.1596	1.0868	7	9	15	71	54	65	57	32	27	19	49	29	6	3	12	52	66	56	19	24	24	2.19285	5.69033e-07	1.05952e-06	up	-0.680663	0.039946	0.0670191
LOC110633127	93.003	81.9529	85.5369	35.9333	47.9279	63.9857	93.4409	85.1566	97.663	87.0036	92.0714	78.3782	73.2583	55.2248	82.2466	65.2414	52.6727	70.0223	96.8328	90.1322	73.0809	1232	1152	1145	555	913	1030	1513	1105	1347	1086	1219	1037	984	928	1143	889	1054	1023	1236	1172	1014	-0.956344	1.89081e-09	4.11744e-09	false	0.746876	1.76341e-06	6.17607e-06
LOC110633128	2.5705	2.5005	2.8173	3.4373	3.2867	2.9796	7.1906	8.2109	8.8664	11.0583	12.1955	11.8441	2.6441	2.4621	2.1077	5.1858	4.4096	4.7616	4.1305	2.7313	3.2721	93	96	103	145	171	131	318	291	334	377	441	428	97	113	80	193	241	190	144	97	124	0.167607	0.388133	0.425686	false	1.15912	9.07431e-14	6.08974e-13
LOC110633130	0.4236	0.5488	0.393	3.0878	3.0926	2.5924	5.1327	6.0535	6.814	4.1298	4.8735	4.2937	0.2611	0.4174	0.2523	1.5698	1.2793	1.3202	0.1648	0.2427	0.1769	16	22	15	136	168	119	237	224	268	147	184	162	10	20	10	61	73	55	6	9	7	2.55042	1.93129e-17	6.31205e-17	up	0.871942	5.40673e-07	2.01416e-06
LOC110633131	7.4281	7.99	8.7988	4.762	4.4872	4.847	2.3633	1.3021	1.5133	1.9509	2.1395	2.6669	7.6217	9.996	7.9745	1.9694	1.7385	2.9254	0.9344	1.2612	0.6089	198	226	237	148	172	157	77	34	42	49	57	71	206	338	223	54	70	86	24	33	17	-0.915141	9.76743e-09	2.03207e-08	false	-1.59058	6.3834e-11	3.51453e-10
LOC110633132	0.67	1.1459	0.5649	6.5769	5.9538	5.7591	7.7354	7.879	8.0086	6.0048	5.7606	5.5409	1.2727	0.6456	0.5441	4.801	4.715	5.3554	0.8242	0.8849	1.0899	27	49	23	309	345	282	381	311	336	228	232	223	52	33	23	199	287	238	32	35	46	2.80552	1.92384e-30	9.44291e-30	up	0.20765	0.103691	0.15469
LOC110633133	1.3034	1.2766	1.4348	3.0083	3.2004	3.1878	2.9714	3.0538	2.6409	5.9839	5.8797	6.7525	2.1052	2.1965	2.293	2.7906	2.9522	2.6094	1.8847	2.0179	2.2756	356	370	396	958	1257	1058	992	817	751	1540	1605	1842	583	761	657	784	1218	786	496	541	651	1.09394	1.75502e-27	7.99103e-27	up	-0.277402	0.00231428	0.00510168
LOC110633135	0.1971	0.4875	0.2925	3.6761	3.7	4.6218	0.1612	0.2766	0.2129	0.2091	0.1479	0.0987	0.5588	0.5631	0.3992	11.3988	11.4965	12.3514	5.9565	5.8471	5.2445	8	21	12	174	216	228	8	11	9	8	6	4	23	29	17	476	705	553	233	233	223	3.47359	1.56101e-28	7.31033e-28	up	-4.38623	1.38324e-39	2.74007e-38
LOC110633136	17.9641	16.4052	17.4524	8.8413	10.8406	12.8703	57.2984	55.8167	59.017	52.8768	58.295	60.5861	31.2471	31.8681	30.514	5.8213	6.4228	6.1397	21.8686	23.2172	23.3262	711	689	698	408	617	619	2772	2164	2432	1972	2306	2395	1254	1600	1267	237	384	268	834	902	967	-0.807003	3.36843e-10	7.67916e-10	false	2.24467	1.02318e-90	6.74038e-89
LOC110633137	74.6408	73.7906	74.1038	63.7062	66.6228	66.7548	62.7762	57.9191	57.9696	43.9836	48.5931	45.5644	83.0572	79.3632	83.4597	73.0709	63.9297	72.5675	91.9534	92.2729	81.0193	1855	1946	1861	1846	2381	2016	1907	1410	1500	1030	1207	1131	2093	2502	2176	1868	2400	1989	2202	2251	2109	-0.307969	8.83878e-06	1.52054e-05	false	-0.301498	5.59481e-05	0.000159569
LOC110633138	8.4122	0.0938	2.0196	0.0427	3.7729	3.4818	0.2443	0.9147	0.7171	0.317	9.2136	6.7778	0.9818	1.3341	5.0768	0.242	5.1405	3.0239	0.1033	0.0507	2.1385	169	2	41	1	109	85	6	18	15	6	185	136	20	34	107	5	156	67	2	1	45	-0.68318	0.701131	0.730149	false	-2.10243	0.127874	0.185293
LOC110633139	1.1548	1.3603	1.4761	0.9491	1.3718	1.3858	1.7714	2.456	1.3864	2.2468	1.8294	1.3007	1.9455	1.2896	2.5684	7.5776	1.5608	2.1377	1.0486	1.3235	1.0565	24	30	31	23	41	35	45	50	30	44	38	27	41	34	56	162	49	49	21	27	23	-0.240233	0.512099	0.549193	false	0.433173	0.217384	0.291702
LOC110633140	28.5696	32.5833	31.4072	27.8372	33.6125	32.0922	31.8708	30.6356	31.3117	9.2116	9.9399	9.6172	48.096	44.1681	45.1328	42.4109	49.0869	43.678	43.2473	41.8871	42.8092	1389	1681	1543	1578	2350	1896	1894	1459	1585	422	483	467	2371	2724	2302	2121	3605	2342	2026	1999	2180	-0.119192	0.197176	0.226953	false	-0.155304	0.0592178	0.0948684
LOC110633143	1.5029	1.5377	1.7706	0.1841	0.0299	0.1296	0.3162	0.3799	0.3024	0.2582	0.3867	0.5732	0.0423	0.1016	0.2183	0.0139	0.0474	0.0519	0.0149	0	0	105	114	125	15	3	11	27	26	22	17	27	40	3	9	16	1	5	4	1	0	0	-3.98464	1.42016e-24	5.95056e-24	down	NA	NA	NA
LOC110633144	3.8454	4.5459	3.7154	2.5955	3.845	3.5952	4.7097	4.8781	4.3271	14.7061	15.299	15.4461	5.0043	4.8251	4.6849	2.0793	2.1842	1.9806	0.4487	0.1854	0.239	169	212	165	133	243	192	253	210	198	609	672	678	223	269	216	94	145	96	19	8	11	-0.404722	0.0274532	0.0352656	false	0.310244	0.066487	0.104947
LOC110633145	8.7023	6.834	5.9945	0	0	0	0.349	0	0.0819	1.8109	1.3658	1.3667	4.6278	5.1787	4.2288	0.2488	0.0565	0.3868	0.1771	0.6953	0.4073	102	85	71	0	0	0	5	0	1	20	16	16	55	77	52	3	1	5	2	8	5	-9.31044	1.62218e-14	4.6567e-14	down	NA	NA	NA
LOC110633146	11.9947	13.1611	13.2854	1.4122	1.3205	1.7704	10.4816	10.7972	11.2318	20.0764	18.7594	20.4929	8.7121	8.6503	7.6184	0.2337	0.2785	0.4032	0.0249	0.098	0.0574	998	1162	1117	137	158	179	1066	880	973	1574	1560	1703	735	913	665	20	35	37	2	8	5	-3.23203	4.03349e-140	9.14094e-139	down	2.69598	1.75953e-102	1.39614e-100
LOC110633148	0.6389	0.6623	0.6639	15.3162	17.7945	16.9304	7.7623	8.1533	7.8855	35.4291	32.2514	32.4652	1.9534	1.4355	1.6748	11.9879	11.526	9.3852	368.643	356.469	330.042	20	22	21	559	801	644	297	250	257	1045	1009	1015	62	57	55	386	545	324	11119	10953	10821	4.53687	3.13735e-95	4.44041e-94	up	-1.23377	1.66365e-28	2.27553e-27
LOC110633149	67.2364	56.0404	62.3235	51.4512	83.0696	105.927	64.2358	66.2753	56.3977	28.1457	28.1798	28.2738	44.7225	30.6831	44.7918	127.242	82.4436	137.442	88.6965	85.5451	68.9	900	796	843	803	1599	1723	1051	869	786	355	377	378	607	521	629	1752	1667	2029	1144	1124	966	0.231797	0.219294	0.250502	false	-0.516657	0.00481607	0.0100217
LOC110633150	42.9406	45.0945	45.4851	73.8194	80.1539	82.4009	77.6092	79.9175	77.7278	60.5165	64.5718	62.9347	36.9261	37.0935	35.5497	62.9234	63.8005	62.0376	39.1625	37.5451	39.614	2046	2280	2190	4101	5492	4771	4520	3730	3856	2717	3075	2995	1784	2242	1777	3084	4592	3260	1798	1756	1977	0.69023	4.08602e-23	1.63157e-22	false	-0.167091	0.00829658	0.0163946
LOC110633151	42.3455	41.0928	41.0742	29.5049	32.4646	32.6008	29.1748	29.5102	28.8394	14.3732	16.6322	15.7325	29.6132	30.0159	28.0879	36.8116	35.8635	39.7284	45.9442	42.9968	40.1946	1210	1246	1186	983	1334	1132	1019	826	858	387	475	449	858	1088	842	1082	1548	1252	1265	1206	1203	-0.529894	2.61213e-11	6.344e-11	false	-0.272223	0.000859062	0.00204321
LOC110633152	0.5997	0.9891	0.4451	3.0219	1.8246	1.0488	1.4106	2.0663	1.584	1.8298	1.0501	0.9007	0.8133	0.4728	0.2858	0.8017	1.0918	0.4078	0.389	0.3819	0.5726	8	14	6	47	35	17	23	27	22	23	14	12	11	8	4	11	22	6	5	5	8	1.41006	0.0136462	0.0181342	up	-0.393115	0.381451	0.467562
LOC110633155	4.1675	3.3856	4.7878	32.374	25.4827	23.8883	11.0513	9.6336	8.0053	1.8301	1.1503	1.0551	2.5983	2.53	2.283	15.2278	14.0163	12.5089	3.2811	3.1232	4.6648	87	75	101	788	765	606	282	197	174	36	24	22	55	67	50	327	442	288	66	64	102	2.60107	4.99721e-43	3.23887e-42	up	-1.67283	5.44711e-24	6.25711e-23
LOC110633156	3.4063	3.7514	4.5486	0	0	0	0	0	0	0	0	0.0411	1.8618	1.3264	0.9389	0	0	0.0372	0.0426	0	0	83	97	112	0	0	0	0	0	0	0	0	1	46	41	24	0	0	1	1	0	0	-9.48922	3.98249e-15	1.17703e-14	down	NA	NA	NA
LOC110633159	20.2873	21.9402	22.4812	8.8343	9.7685	9.0828	4.2583	4.1133	3.7344	13.111	11.608	12.7931	16.869	17.0927	16.1099	10.2575	10.8459	9.4533	6.8174	8.0658	8.1726	1294	1485	1449	657	896	704	332	257	248	788	740	815	1091	1383	1078	673	1045	665	419	505	546	-1.35736	3.95449e-50	2.93028e-49	down	-1.35324	2.11207e-34	3.53387e-33
LOC110633160	95.9828	103.142	103.035	64.0467	67.6122	68.2067	30.1418	28.8403	27.8021	49.1717	50.1895	49.4349	95.4555	95.6387	93.5343	59.7904	61.297	59.8859	50.1577	54.705	52.2293	5239	5974	5683	4076	5307	4524	2011	1542	1580	2529	2738	2695	5283	6622	5356	3357	5054	3605	2638	2931	2986	-0.729456	2.63533e-27	1.1952e-26	false	-1.36355	2.31383e-88	1.45977e-86
LOC110633161	5.5238	5.2708	5.6206	19.4107	18.3994	19.4937	18.9405	18.738	17.9451	21.8133	20.8598	23.2665	7.5312	7.6579	7.4441	18.4499	17.7795	17.5064	10.459	11.6605	11.5229	319	323	328	1307	1528	1368	1337	1060	1079	1187	1204	1342	441	561	451	1096	1551	1115	582	661	697	1.67158	2.95337e-61	2.6559e-60	up	-0.203636	0.013663	0.0257165
LOC110633163	22.6532	22.4314	22.9097	0	0.0648	0	0.0254	0.0317	0	0.2308	0.2487	0.1556	8.7035	8.9657	9.4488	0.0604	0	0.0564	0.0645	0.0633	0	729	766	745	0	3	0	1	1	0	7	8	5	284	366	319	2	0	2	2	2	0	-9.99529	1.33603e-32	6.90946e-32	down	NA	NA	NA
LOC110633165	45.4831	46.6091	48.3868	4.1597	3.8237	4.4785	0.992	1.209	1.0021	1.4663	2.4545	1.6375	32.3145	30.7424	30.5606	4.0571	4.3494	4.3209	12.4372	11.4044	8.9109	1613	1754	1734	172	195	193	43	42	37	49	87	58	1162	1383	1137	148	233	169	425	397	331	-3.63173	2.12215e-252	1.12674e-250	down	-2.12478	2.32759e-22	2.49844e-21
LOC110633167	0.9308	0.7848	0.8241	0	0.0341	0	9.8188	12.2523	12.0447	43.0979	41.1223	45.2211	0.3382	0.5406	0.5136	0	0	0	0.1017	0	0	19	17	17	0	1	0	245	245	256	829	839	922	7	14	11	0	0	0	2	0	0	NA	NA	NA	NA	9.5188	1.38731e-15	1.04935e-14
LOC110633169	2.1706	2.0752	1.7745	15.7298	18.354	19.4936	11.1439	14.0664	10.6959	86.402	72.8029	72.2225	2.2959	2.6287	2.5788	12.9058	13.9948	13.0926	368.824	340.641	315.06	69	70	57	583	839	753	433	438	354	2588	2313	2293	74	106	86	422	672	459	11297	10629	10490	3.01911	3.48681e-80	4.03202e-79	up	-0.73888	1.12409e-08	4.97924e-08
LOC110633170	0.2782	0.2247	0.2884	0.0568	0	0.0436	0.0542	0.0811	0.0509	0.0141	0.0795	0.0663	0.4181	0.2924	0.3536	0.7728	1.0261	0.6126	4.6747	5.1827	5.4768	21	18	22	5	0	4	5	6	4	1	6	5	32	28	28	60	117	51	340	384	433	NA	NA	NA	NA	NA	NA	NA
LOC110633175	3.9584	3.3131	4.0976	0	0	0	0.1065	0.0798	0.075	0.0553	0.1303	0.0521	7.371	7.2673	7.3228	0.0253	0	0	0.2703	0.3714	0.0995	152	135	159	0	0	0	5	3	3	2	5	2	287	354	295	1	0	0	10	14	4	-10.1022	3.37305e-17	1.08932e-16	down	NA	NA	NA
LOC110633176	6.2305	5.6545	5.3935	20.8701	21.6723	19.393	11.8482	12.9693	11.9928	20.7463	21.7226	22.1857	3.7348	3.7921	3.1829	25.1858	29.5414	24.6855	17.3403	19.9543	20.728	487	469	426	1902	2436	1842	1132	993	976	1528	1697	1732	296	376	261	2025	3488	2128	1306	1531	1697	1.71097	3.23089e-64	3.02089e-63	up	-0.913346	1.67374e-25	2.0366e-24
LOC110633178	5.7497	6.4544	6.5778	3.7175	3.6732	2.9429	0.5686	0.7095	0.5219	1.3411	1.1126	0.9742	4.3121	4.5724	4.5531	5.5527	5.2117	4.9957	0.5639	0.7724	0.6877	455	542	526	343	418	283	55	55	43	100	88	77	346	459	378	452	623	436	43	60	57	-0.99225	1.17898e-12	3.07415e-12	false	-2.68963	1.97299e-41	4.15222e-40
LOC110633180	3.5151	3.8647	2.931	1.1166	1.4033	1.4463	5.3255	5.5821	5.9707	4.594	4.8196	3.3239	3.5951	3.2842	3.4127	0.0633	0.0215	0.0885	0.0676	0.0332	0	108	126	91	40	62	54	200	168	191	133	148	102	112	128	110	2	1	3	2	1	0	-1.51071	2.84664e-10	6.51645e-10	down	1.92583	2.97626e-21	3.03486e-20
LOC110633181	1.2552	1.6985	1.2103	6.4039	6.1994	6.1181	27.0937	27.6974	30.1386	0.2732	0.3542	0.29	1.0474	1.1417	0.9203	0.7509	0.8522	0.8755	8.8847	10.3281	7.9276	39	56	38	232	277	231	1029	843	975	8	11	9	33	45	30	24	40	30	266	315	258	2.03387	1.08189e-21	4.12237e-21	up	2.02087	1.87456e-76	9.06154e-75
LOC110633182	9.5584	9.073	10.9328	2.3168	2.2638	2.28	6.4032	5.5507	6.4197	3.0873	2.6681	3.2594	8.4363	9.5826	8.814	1.8854	2.2009	1.6957	10.0996	9.032	8.5636	276	278	319	78	94	80	226	157	193	84	77	94	247	351	267	56	96	54	281	256	259	-2.24123	4.2936e-39	2.56842e-38	down	1.26297	4.0684e-12	2.45203e-11
LOC110633183	2126.52	2070.92	2061.44	1079.89	1130.12	1132.37	886.838	883.761	889.338	754.288	774.671	751.472	2291.23	2322.8	2330.91	1083.3	984.283	1061.74	1600.14	1563.44	1406.97	61649	63708	60390	36502	47114	39892	31426	25097	26844	20605	22446	21759	67352	85422	70892	32305	43104	33947	44699	44491	42723	-1.03768	5.26411e-82	6.23929e-81	down	-0.490258	8.83457e-21	8.78711e-20
LOC110633184	1.6315	1.8923	1.5317	0.6458	0.9018	0.9639	0.6503	1.0249	0.683	0.3552	0.3767	0.6283	1.2377	1.3851	1.1564	0.976	0.9139	1.0241	0.4341	0.8523	0.5591	39	48	37	18	31	28	19	24	17	8	9	15	30	42	29	24	33	27	10	20	14	-1.14224	0.00105543	0.00155798	down	NA	NA	NA
LOC110633185	4.8683	4.8515	3.6548	2.6876	5.6813	4.3747	1.3276	0.6284	1.1286	0.8908	0.6159	0.8964	1.6556	2.2497	3.8938	1.2512	1.2965	1.0148	0.1161	0.114	0.2671	87	92	66	56	146	95	29	11	21	15	11	16	30	51	73	23	35	20	2	2	5	-0.203233	0.471132	0.50891	false	-2.18996	1.94452e-09	9.29282e-09
LOC110633186	3.2682	3.5701	2.9992	24.5482	24.1974	23.3398	35.6283	36.8619	37.2763	29.5594	31.602	29.9705	3.5466	3.7977	3.6758	22.1304	21.2537	20.3538	17.4987	17.6035	19.6607	289	335	268	2531	3077	2508	3851	3193	3432	2463	2793	2647	318	426	341	2013	2839	1985	1491	1528	1821	2.74141	4.14615e-161	1.13912e-159	up	0.44473	5.56792e-10	2.80945e-09
LOC110633188	0.9836	1.1078	1.1633	0	0	0.0197	0.0196	0	0	0	0.048	0	0.1893	0.5863	0.2973	0	0.0159	0	0	0	0	41	49	49	0	0	1	1	0	0	0	2	0	8	31	13	0	1	0	0	0	0	-7.45509	1.39233e-09	3.05733e-09	down	NA	NA	NA
LOC110633190	2.6978	3.6865	2.0913	0.4628	0.5003	0.592	0.2943	0.7344	1.1228	1.0498	0.8548	1.0805	3.0598	2.5875	2.743	0.2186	0.387	0.3669	0.14	0.0458	0.1288	60	87	47	12	16	16	8	16	26	22	19	24	69	73	64	5	13	9	3	1	3	-2.58215	6.99894e-12	1.75411e-11	down	NA	NA	NA
LOC110633198	5.373	4.2953	5.7353	10.718	11.146	8.8928	9.2606	9.9225	10.5819	6.2147	6.4027	5.1982	1.3396	1.3801	0.9207	2.1128	1.8784	1.7517	0.6892	0.6458	1.5274	178	151	192	414	531	358	375	322	365	194	212	172	45	58	32	72	94	64	22	21	53	0.868225	1.87965e-07	3.61328e-07	false	-0.211423	0.114536	0.168683
LOC110633199	3.2494	2.8374	2.9796	14.9443	14.0758	14.1182	17.3158	16.6468	16.9358	13.4457	11.9158	12.5657	4.7481	4.1831	4.6602	11.5343	13.4591	11.6094	12.6072	12.4819	13.6756	218	202	202	1169	1358	1151	1420	1094	1183	850	799	842	323	356	328	796	1364	859	815	822	961	2.11975	6.6383e-75	7.18176e-74	up	0.0775483	0.361079	0.447079
LOC110633200	4.5244	3.9826	3.3949	1.9189	2.1436	1.3502	1.7897	1.5735	2.4831	1.2136	0.6964	0.7965	1.471	1.411	0.8531	0.3867	0.7241	0.1803	0.4128	0.3039	0.4747	91	85	69	45	62	33	44	31	52	23	14	16	30	36	18	8	22	4	8	6	10	-1.26253	5.81669e-06	1.01301e-05	down	-0.0544572	0.868712	0.900798
LOC110633202	1.2579	1.4515	1.3972	0	0.0179	0	1.7641	1.1269	1.4793	3.242	4.4435	3.4184	4.709	3.6021	4.5024	0	0	0	0.0533	0	0	49	60	55	0	1	0	84	43	60	119	173	133	186	178	184	0	0	0	2	0	0	-7.69279	3.19678e-10	7.29675e-10	down	7.49293	1.00787e-09	4.95745e-09
LOC110633203	8.1781	10.6855	9.9523	11.4121	10.6823	10.2222	13.4354	15.4565	13.2043	9.6408	10.1286	9.8478	11.4224	14.2006	14.0106	22.9056	21.8458	25.3923	20.3695	14.2985	18.3379	370	513	455	602	695	562	743	685	622	411	458	445	524	815	665	1066	1493	1267	888	635	869	0.0335224	0.802193	0.824451	false	0.218381	0.0495772	0.0810231
LOC110633208	6.856	6.9739	6.3607	10.7969	10.3245	10.1117	10.1379	9.7065	10.1109	11.5531	11.6685	11.5489	6.7273	6.8654	6.767	8.4327	9.1617	8.3692	4.6153	4.6721	5.3736	592	639	555	1087	1282	1061	1070	821	909	940	1007	996	589	752	613	749	1195	797	384	396	486	0.497909	4.23023e-07	7.94783e-07	false	-0.221431	0.0121596	0.0231638
LOC110633210	1.8781	1.826	1.8291	1.2784	1.6377	1.889	1.9267	1.826	2.3764	0.5378	0.5667	0.7163	3.4692	3.3605	3.211	2.3764	3.0392	2.0002	7.4251	7.7746	7.2007	63	65	62	50	79	77	79	60	83	17	19	24	118	143	113	82	154	74	240	256	253	-0.338265	0.184526	0.213239	false	0.191665	0.446581	0.532129
LOC110633212	38.3062	35.3406	39.8194	88.9678	80.5574	75.5297	33.857	33.971	33.719	124.115	126.475	132.12	45.3382	47.675	46.179	88.62	94.909	90.4813	46.102	48.473	50.6707	1904	1864	2000	5156	5758	4562	2057	1654	1745	5813	6283	6559	2285	3006	2408	4531	7126	4960	2208	2365	2638	0.981232	6.01147e-22	2.31149e-21	false	-1.43441	1.309e-55	4.03481e-54
LOC110633213	1.469	1.6068	1.6614	0.4949	0.4378	0.3238	0.0215	0.0803	0.0756	0.4176	0.21	0.499	1.397	1.6336	1.5252	1.6576	1.0766	1.6173	0.5445	0.4276	0.5009	56	65	64	22	24	15	1	3	3	15	8	19	54	79	61	65	62	68	20	16	20	-2.04595	7.19406e-10	1.60841e-09	down	NA	NA	NA
LOC110633215	2.0158	1.9425	1.5149	3.6917	3.615	3.6045	3.9802	3.667	4.9638	4.1981	3.6849	4.2489	2.0179	2.4851	2.0514	2.9615	3.2207	2.9546	1.8718	2.0999	2.4165	133	136	101	284	343	289	321	237	341	261	243	280	135	208	142	201	321	215	119	136	167	0.86339	1.62657e-07	3.14032e-07	false	0.0479675	0.743806	0.800189
LOC110633216	1.3567	1.7473	1.2754	4.9064	3.4121	3.982	3.7552	3.047	3.7788	3.0476	2.7374	3.1242	1.0704	1.4438	1.1639	2.6378	2.9339	2.8703	1.6661	1.6585	1.5543	60	82	57	253	217	214	203	132	174	127	121	138	48	81	54	120	196	140	71	72	72	1.35848	3.15517e-09	6.76136e-09	up	-0.376807	0.0458064	0.0755053
LOC110633217	4.4495	3.8151	3.9702	10.9795	12.6811	12.6357	2.5661	2.6808	3.573	4.7995	4.9993	5.9522	1.7985	2.7889	2.3293	10.6368	9.199	10.5493	12.9828	13.8218	13.5104	122	111	110	351	500	421	86	72	102	124	137	163	50	97	67	300	381	319	343	372	388	1.43643	5.67943e-22	2.18606e-21	up	-2.20448	5.74894e-41	1.19217e-39
LOC110633218	14.6615	13.7403	13.4269	42.6913	38.1628	41.362	37.3427	32.4157	35.671	24.0702	25.6107	22.9112	15.0587	12.9946	13.0102	42.8778	38.0194	42.0117	65.1928	64.4904	59.6644	362	360	335	1229	1355	1241	1127	784	917	560	632	565	377	407	337	1089	1418	1144	1551	1563	1543	1.41549	5.21661e-39	3.11621e-38	up	-0.373488	0.000167861	0.000447572
LOC110633221	16.3943	18.6315	16.0754	6.7891	6.809	7.3476	8.6551	9.4597	7.1704	11.7451	11.0731	12.2075	8.6207	9.6116	7.6526	10.3213	14.0817	11.9397	23.3604	25.1862	26.2182	437	527	433	211	261	238	282	247	199	295	295	325	233	325	214	283	567	351	600	659	732	-1.42095	4.19881e-29	1.9935e-28	down	0.111159	0.461762	0.547088
LOC110633224	0.3354	0.572	0.2687	2.096	2.4215	2.5106	0.0653	0.0326	0.0153	0.2034	0.3196	0.2879	0.2205	0.2141	0.2132	0.0311	0.074	0.029	0.0166	0	0.0153	21	38	17	153	218	191	5	2	1	12	20	18	14	17	14	2	7	2	1	0	1	2.43925	1.25909e-18	4.30724e-18	up	-6.05734	1.7453e-28	2.38491e-27
LOC110633225	33.3719	33.7272	35.0421	5.8545	6.7411	6.7096	6.9224	8.2267	7.7399	23.4934	23.2876	20.6693	40.509	44.5621	40.7342	4.6314	3.8599	4.5346	0.1722	0.0241	0.0905	1408	1510	1494	288	409	344	357	340	340	934	982	871	1733	2385	1803	201	246	211	7	1	4	-2.53604	3.95791e-158	1.06778e-156	down	0.0825312	0.511945	0.594826
LOC110633226	41.6005	40.1648	41.7738	14.8939	14.6299	14.7197	8.1792	8.378	8.9927	22.1587	21.5487	21.4499	35.6167	33.7236	34.8132	6.3473	8.0743	7.1124	5.2702	6.1203	6.3418	1835	1880	1862	766	928	789	441	362	413	921	950	945	1593	1887	1611	288	538	346	224	265	293	-1.61401	4.13491e-87	5.24176e-86	down	-0.953938	2.83147e-21	2.89139e-20
LOC110633228	0.5767	0.878	0.6146	1.9786	1.6351	2.9937	0.4718	0.4076	0.1704	0.6121	0.1332	0.4442	0.9188	1.1891	0.8881	0.1725	0.4405	0.2414	0.4604	0.226	0.4659	13	21	14	52	53	82	13	9	4	13	3	10	21	34	21	4	15	6	10	5	11	1.53309	0.000117295	0.0001865	up	-2.79659	7.13051e-10	3.55797e-09
LOC110633229	2.9715	1.9318	2.3636	0.6129	1.2293	0.9441	3.6465	3.8206	3.4681	0.3992	0.3952	0.2448	3.3015	2.6983	3.4598	0.1097	0.0872	0.0682	0.527	0.3065	0.5027	158	109	127	38	94	61	237	199	192	20	21	13	178	182	193	6	7	4	27	16	28	-1.51178	2.82909e-08	5.71632e-08	down	1.80385	3.81351e-16	2.98825e-15
LOC110633231	0.0625	0.1177	0	0.2946	0.2606	0.2313	0.3833	0.7652	0.5699	0	0.0312	0.1251	0.0308	0.0739	0	0.5161	0.7857	0.708	2.3661	2.4817	2.2363	2	4	0	11	12	9	15	24	19	0	1	4	1	3	0	17	38	25	73	78	75	NA	NA	NA	NA	NA	NA	NA
LOC110633238	16.6919	16.4744	18.3301	20.3196	23.215	26.6453	17.268	17.9198	15.2389	10.3239	9.841	8.3741	15.0813	15.5072	14.2	26.8707	21.6011	29.0331	27.0091	24.7576	22.5164	465	487	516	660	930	902	588	489	442	271	274	233	426	548	415	770	909	892	725	677	657	0.311064	0.00805571	0.010947	false	-0.635551	6.8971e-08	2.81803e-07
LOC110633245	31.5178	31.8184	32.8393	6.8977	9.7746	10.1362	4.2086	3.9942	4.8017	4.2291	5.2196	5.3682	27.5822	25.9312	27.004	6.4802	4.0291	6.1755	13.6102	11.0719	11.7597	435	466	458	111	194	170	71	54	69	55	72	74	386	454	391	92	84	94	181	150	170	-1.97574	1.57546e-40	9.69007e-40	down	-1.20274	4.67231e-08	1.94464e-07
LOC110633247	13.9106	16.4176	18.6825	0.7954	0.6449	0.7086	1.8967	0.6762	0.6362	3.7961	2.9162	3.7804	11.3018	7.9895	9.2818	0.5796	0.2631	0.3003	3.0248	1.6871	1.5178	210	263	285	14	14	13	35	10	10	54	44	57	173	153	147	9	6	5	44	25	24	-4.65396	2.64854e-58	2.26201e-57	down	NA	NA	NA
LOC110633248	1.4026	1.603	1.2403	2.5338	2.76	2.7504	7.1044	7.3724	6.9361	2.4544	2.2095	2.4052	2.634	2.0702	2.4605	1.7987	2.1632	1.8264	8.9348	8.6187	10.6697	94	114	84	198	266	224	582	484	484	155	148	161	179	176	173	124	219	135	577	567	749	0.788058	8.20281e-06	1.41455e-05	false	1.25109	9.18499e-27	1.17042e-25
LOC110633249	1.6435	2.1275	1.3762	0.3563	0.6782	0.4013	1.7288	1.4566	1.5785	10.0627	11.2579	10.922	1.9237	2.2353	1.7904	1.4924	1.3152	1.523	3.6925	3.9375	3.9832	91	125	77	23	54	27	117	79	91	525	623	604	108	157	104	85	110	93	197	214	231	-1.96471	2.59751e-10	5.958e-10	down	1.55918	8.05594e-08	3.26982e-07
LOC110633251	9.4718	11.6012	11.821	0.0482	0.1759	0.1388	0.9657	1.0616	0.9448	0.865	0.9561	0.9568	12.335	13.5376	14.5207	0.4918	0.5024	0.6881	1.1668	1.0022	0.8855	337	438	425	2	9	6	42	37	35	29	34	34	445	611	542	18	27	27	40	35	33	-6.59446	6.34099e-66	6.07321e-65	down	2.84551	4.05418e-08	1.69861e-07
LOC110633252	36.8721	38.531	40.1793	11.497	10.5717	11.1142	14.8422	15.554	14.4721	23.3002	23.1101	24.5722	32.5538	31.4902	30.6952	18.8617	20.3727	18.0035	19.7869	20.9294	21.2981	2195	2434	2417	798	905	804	1080	907	897	1307	1375	1461	1965	2378	1917	1155	1832	1182	1135	1223	1328	-1.93318	2.30629e-103	3.6094e-102	down	0.274005	0.00312203	0.00674377
LOC110633253	41.5052	43.402	44.1667	1.6083	0.7303	1.3374	4.0502	4.2116	3.4581	7.4297	7.6051	6.2084	39.5526	39.6178	35.4636	1.5313	0.9766	1.3376	2.1797	2.3689	2.0291	1660	1842	1785	75	42	65	198	165	144	280	304	248	1604	2010	1488	63	59	59	84	93	85	-5.28464	2.97382e-192	1.06205e-190	down	1.51815	9.31643e-09	4.1547e-08
LOC110633254	2.0123	1.5466	1.5661	3.9713	3.4916	3.4728	5.6422	6.0433	5.9671	5.0384	6.3139	6.4552	1.9653	1.4785	1.7878	4.1025	4.2293	4.2339	1.2977	1.6719	1.6974	103	84	81	237	257	216	353	303	318	243	323	330	102	96	96	216	327	239	64	84	91	0.963636	4.78325e-07	8.95477e-07	false	0.529305	0.000103931	0.000285469
LOC110633258	5.3417	5.0207	5.3699	13.8531	13.4177	12.48	1.8103	1.7986	1.3943	2.8569	3.1729	3.0763	3.4055	3.1999	3.09	1.4661	1.8754	1.4824	3.4374	3.6758	3.4986	379	378	385	1146	1369	1076	157	125	103	191	225	218	245	288	230	107	201	116	235	256	260	1.20652	4.00564e-29	1.90269e-28	up	-3.15021	4.27951e-127	4.8685e-125
LOC110633260	3.1543	2.4909	3.0059	1.5656	1.6451	2.2112	5.7466	5.5011	5.2738	5.0989	5.903	5.3222	5.7177	4.6164	5.22	0.937	0.9764	0.9666	0.394	0.61	0.4183	216	181	208	125	162	184	481	369	376	329	404	364	397	401	375	66	101	73	26	41	30	-0.810242	1.27682e-05	2.17238e-05	false	1.4511	1.09092e-21	1.13349e-20
LOC110633261	5.3736	4.8129	4.6585	0.1714	0.2779	0.2558	0.7266	0.612	0.2559	0.0943	0.0667	0.1779	3.3068	3.991	3.704	0.367	0.4704	0.0403	1.3135	1.312	1.5264	242	230	212	9	18	14	40	27	12	4	3	8	151	228	175	17	32	2	57	58	72	-4.51493	2.08756e-57	1.75679e-56	down	1.01859	0.047013	0.0773097
LOC110633262	8.5582	9.3193	8.3621	1.6592	1.13	1.5665	0.076	0.1264	0.104	1.3303	0.7587	0.7438	6.7614	6.2342	6.4465	3.1896	3.6883	2.9047	1.8952	1.8289	2.2459	553	639	546	125	105	123	6	8	7	81	49	48	443	511	437	212	360	207	118	116	152	-2.72982	1.59391e-65	1.51591e-64	down	-4.01062	6.47018e-23	7.10391e-22
LOC110633263	2.3861	3.517	4.1777	0.3673	0.7658	0.4028	0	0	0	0.7792	0.4897	0.6126	2.6549	2.3151	3.1492	2.1412	1.3366	1.2759	0.5715	0.9349	0.5841	39	61	69	7	18	8	0	0	0	12	8	10	44	48	54	36	33	23	9	15	10	-2.82825	5.84023e-11	1.39071e-10	down	NA	NA	NA
LOC110633264	3.8521	1.8907	2.9781	5.0245	6.3619	6.472	5.8432	5.8987	5.5111	4.8971	4.4564	3.3345	5.4215	3.6376	4.3603	7.4506	7.544	7.0947	13.7005	11.3232	10.1136	96	50	75	146	228	196	178	144	143	115	111	83	137	115	114	191	284	195	329	277	264	0.902048	0.000307159	0.000473987	false	-0.210132	0.201896	0.274009
LOC110633265	2.2746	1.7148	1.5006	2.4711	3.3217	2.6518	3.3806	3.2896	3.5683	4.7877	3.6034	3.5679	2.8041	2.1517	2.385	2.6904	2.4344	2.4406	2.4393	1.8152	1.6649	60	48	40	76	126	85	109	85	98	119	95	94	75	72	66	73	97	71	62	47	46	0.491859	0.0664159	0.0814317	false	0.1139	0.591874	0.667544
LOC110633266	4.5149	5.0325	4.9003	0	0.1013	0.04	0.0397	0	0	1.2365	1.3601	1.0207	4.9793	5.1282	5.2291	0	0	0	0	0.0495	0.0463	93	110	102	0	3	1	1	0	0	24	28	21	104	134	113	0	0	0	0	1	1	-6.7073	1.65473e-18	5.63553e-18	down	NA	NA	NA
LOC110633268	1.7244	2.1576	1.6205	1.2304	1.1689	0.9898	1.1737	1.3462	1.2944	2.3222	1.7544	2.2053	1.8007	1.3594	1.2017	0.324	0.5276	0.4862	0.9474	0.7086	0.8163	119	158	113	99	116	83	99	91	93	151	121	152	126	119	87	23	55	37	63	48	59	-0.830548	9.294e-05	0.000148875	false	0.00555344	0.979065	0.984242
LOC110633269	21.8208	21.7691	21.6896	4.6787	4.7671	5.1249	14.8502	15.6229	14.0492	1.4602	1.28	0.8459	22.3058	20.8551	21.697	8.5651	8.8846	8.8641	46.5944	43.3778	44.7079	904	957	908	226	284	258	752	634	606	57	53	35	937	1096	943	365	556	405	1860	1764	1940	-2.29769	5.50126e-110	9.3222e-109	down	1.45145	4.53046e-38	8.53855e-37
LOC110633270	2.6677	1.7359	1.9171	7.9808	9.7615	9.4609	24.0335	22.5978	22.4196	1.3482	1.557	1.0811	4.0404	3.9557	3.8143	25.7493	22.9166	25.6288	77.6198	68.7202	68.0706	84	58	61	293	442	362	925	697	735	40	49	34	129	158	126	834	1090	890	2355	2124	2245	1.9746	6.01167e-25	2.5475e-24	up	1.18324	2.69222e-28	3.64892e-27
LOC110633272	2.2146	2.272	3.1903	0.024	0.0195	0	0.0459	0	0	0.0893	0.028	0.0561	1.9906	1.6795	2.298	0	0	0	0.0582	0.2285	0.2409	79	86	115	1	1	0	2	0	0	3	1	2	72	76	86	0	0	0	2	8	9	-7.58133	8.18257e-13	2.15103e-12	down	NA	NA	NA
LOC110633273	8.4497	7.0459	7.6523	16.895	15.3128	15.2976	14.3003	15.004	13.034	6.5035	7.0025	6.6142	8.0639	6.7417	7.5498	12.8443	13.0519	11.0202	12.1882	12.2774	10.4628	495	438	453	1154	1290	1089	1024	861	795	359	410	387	479	501	464	774	1155	712	688	706	642	0.90702	2.73042e-15	8.1252e-15	false	-0.328466	0.00110805	0.0025857
LOC110633274	14.0803	12.0071	12.0868	0.0348	0.2822	0.3673	0.498	0.4971	0.3118	0.2584	0.3248	0.4469	17.6881	16.3137	17.56	0.1972	0.2955	0.2943	0.2948	0.0827	0.0387	347	314	301	1	10	11	15	12	8	6	8	11	442	510	454	5	11	8	7	2	1	-5.90696	4.10198e-64	3.82697e-63	down	NA	NA	NA
LOC110633275	75.6299	73.2131	82.111	40.171	57.8861	66.4016	88.7991	83.3794	84.681	41.5333	41.2179	39.2734	67.3014	56.9021	63.7249	117.926	103.928	113.44	125.936	114.135	107.176	1689	1735	1853	1046	1859	1802	2424	1824	1969	874	920	876	1524	1612	1493	2709	3506	2794	2710	2502	2507	-0.629176	1.06137e-05	1.81596e-05	false	0.487794	0.000367137	0.000927569
LOC110633276	3.0646	3.4677	3.2936	9.6562	9.7999	10.2594	6.7936	7.2775	7.0261	12.2282	10.9021	12.4052	3.0548	2.8228	2.8897	7.368	9.1476	9.2923	4.6738	4.711	5.2434	279	335	303	1025	1283	1135	756	649	666	1049	992	1128	282	326	276	690	1258	933	410	421	500	1.46289	7.4722e-46	5.12644e-45	up	-0.655595	2.30387e-14	1.6126e-13
LOC110633278	0.3393	0.0533	0.3078	7.9532	7.746	7.3751	27.1306	24.9364	23.4606	8.1909	8.3163	9.7939	0.3067	0.2006	0.1078	1.759	1.7219	1.6919	0.9096	0.6336	0.7018	12	2	11	328	394	317	1173	864	864	273	294	346	11	9	4	64	92	66	31	22	26	4.92829	3.86065e-48	2.7648e-47	up	1.55041	2.42375e-46	5.85315e-45
LOC110633280	17.3294	17.1954	15.6697	60.1214	45.1548	43.5932	13.2044	12.5571	11.814	12.9097	12.8171	13.5062	12.9688	13.7681	12.5022	33.6606	32.1893	30.3783	10.0855	12.4964	10.6082	510	537	466	2063	1911	1559	475	362	362	358	377	397	387	514	386	1019	1431	986	286	361	327	1.44207	5.92235e-23	2.35445e-22	up	-2.15137	9.63578e-52	2.73226e-50
LOC110633281	7.4772	7.61	7.0665	39.76	41.8307	40.9492	13.8248	13.8161	10.7722	2.2615	2.3566	2.8822	25.1459	25.11	24.3396	40.7062	33.7583	35.4241	48.4217	48.9034	44.9736	200	216	191	1240	1609	1331	452	362	300	57	63	77	682	852	683	1120	1364	1045	1248	1284	1260	2.33489	1.42214e-110	2.42363e-109	up	-1.83352	5.29569e-62	1.93064e-60
LOC110633282	1.5396	1.9	1.1608	3.5841	3.9256	4.3439	6.1179	5.5011	6.9711	5.9521	5.905	5.8356	1.0123	1.5894	1.1531	6.0582	5.9212	6.5146	2.7772	2.8382	3.4298	42	55	32	114	154	144	204	147	198	153	161	159	28	55	33	170	244	196	73	76	98	1.22937	8.73093e-07	1.60438e-06	up	0.490412	0.00471938	0.00983998
LOC110633283	0.9649	1.0757	1.2776	0.0466	0	0.0447	0.0111	0	0	0.0144	0	0	0.3887	0.2035	0.2332	0.0396	0.027	0.037	0.1128	0.1523	0.1297	71	84	95	4	0	4	1	0	0	1	0	0	29	19	18	3	3	3	8	11	10	-5.40025	2.58913e-20	9.39024e-20	down	NA	NA	NA
LOC110633284	0.2238	0.1934	0.4246	0.8799	0.7264	0.614	1.1598	1.1235	1.0749	0.7522	0.8398	0.6163	0.3495	0.2059	0.32	1.1424	1.0002	0.9979	0.3872	0.247	0.4096	12	11	23	55	56	40	76	59	60	38	45	33	19	14	18	63	81	59	20	13	23	1.27133	0.00274389	0.00390405	up	0.43633	0.107645	0.159747
LOC110633285	5.459	5.778	4.9745	10.7644	9.585	8.3127	6.483	7.1254	7.0574	14.2541	13.3905	13.4637	6.11	6.373	6.348	7.9838	9.7817	8.1432	2.0767	3.0661	2.9957	341	383	314	784	861	631	495	436	459	839	836	840	387	505	416	513	923	561	125	188	196	0.693136	7.70482e-07	1.42142e-06	false	-0.636571	7.14823e-07	2.62664e-06
LOC110633287	15.4346	15.1521	16.6762	32.7536	43.6042	49.7813	51.2815	51.4119	48.225	73.4939	75.8615	72.3883	19.2656	17.0748	18.2318	27.0044	30.7668	26.238	29.6525	31.929	26.6024	719	749	785	1779	2921	2818	2920	2346	2339	3226	3532	3368	910	1009	891	1294	2165	1348	1331	1460	1298	1.27808	7.50626e-23	2.97543e-22	up	0.102253	0.393458	0.479458
LOC110633289	0.4454	0.358	0.35	0	0.0182	0.0216	0	0	0	0.0139	0.0262	0	1.0465	1.1153	1.1488	0.0891	0.0954	0.0831	1.577	1.121	1.0005	34	29	27	0	2	2	0	0	0	1	2	0	81	108	92	7	11	7	116	84	80	-4.95197	4.52867e-09	9.61305e-09	down	NA	NA	NA
LOC110633290	1.2565	1.0888	1.0719	0.4955	0.5524	0.5111	0.5908	0.7667	0.6381	0.9809	0.8092	0.9399	2.863	2.6414	2.9048	0.4914	0.7649	0.5238	0.1649	0.0441	0.0552	87	80	75	40	55	43	50	52	46	64	56	65	201	232	211	35	80	40	11	3	4	-1.26281	6.12615e-07	1.13812e-06	down	0.189529	0.508165	0.591138
LOC110633291	2.6084	3.2774	2.3857	0	0.0275	0	0	0.0202	0	0.0419	0	0.0396	4.3459	4.0657	4.2192	0.0192	0.3401	0.0896	0.0205	0	0	132	176	122	0	2	0	0	1	0	2	0	2	223	261	224	1	26	5	1	0	0	-8.19728	5.16012e-15	1.51653e-14	down	NA	NA	NA
LOC110633293	12.3791	12.0239	11.9683	10.4623	10.6035	10.5858	7.8812	7.8559	7.8564	8.5398	7.9276	8.8367	4.8066	5.4373	4.7181	11.6187	13.088	11.2847	5.3341	5.4587	6.0771	1303	1343	1273	1284	1605	1354	1014	810	861	847	834	929	513	726	521	1258	2081	1310	541	564	670	-0.332871	1.68903e-05	2.85359e-05	false	-0.584795	1.19066e-13	7.91545e-13
LOC110633294	16.9756	16.8799	17.9516	10.4511	11.404	10.0376	8.4762	9.4126	9.2937	16.321	15.135	16.2992	1.8234	2.0537	2.0141	5.182	6.1832	6.2157	2.3548	2.0058	2.8769	1414	1492	1511	1015	1366	1016	863	768	806	1281	1260	1356	154	217	176	444	778	571	189	164	251	-0.831716	2.39687e-20	8.70563e-20	false	-0.393417	3.34845e-05	9.84244e-05
LOC110633295	72.0924	74.7634	75.1393	20.3646	24.9973	24.5198	21.6168	19.6821	20.5501	20.3906	20.4152	19.4358	76.7741	77.0093	77.1982	28.4841	24.8916	27.4965	25.2597	22.0332	21.1853	2180	2399	2296	718	1087	901	799	583	647	581	617	587	2354	2954	2449	886	1137	917	736	654	671	-1.80133	2.20226e-93	3.05475e-92	down	-0.334952	0.00099438	0.00233758
LOC110633296	24.21	21.861	23.8735	18.8216	17.7542	16.8025	41.8448	42.4766	40.7868	1.5296	1.3906	1.3915	18.3431	18.4764	17.9906	20.9171	22.7741	20.8783	104.49	107.658	115.422	1411	1352	1406	1279	1488	1190	2981	2425	2475	84	81	81	1084	1366	1100	1254	2005	1342	5868	6159	7046	-0.520703	9.19779e-08	1.80088e-07	false	1.06667	7.59975e-37	1.38176e-35
LOC110633302	1.9022	2.7279	1.9234	0	0	0	0.0338	0	0	0.0878	0.0414	0.0414	3.018	3.5207	2.8775	0	0.0274	0.075	0.0429	0	0	46	70	47	0	0	0	1	0	0	2	1	1	74	108	73	0	1	2	1	0	0	-8.64135	2.15155e-12	5.53239e-12	down	NA	NA	NA
LOC110633303	0.0322	0.0303	0.0318	0	0.0224	0.0132	0.2765	0.3943	0.4018	0	0	0.0322	0.0952	0.0888	0.0307	0.0313	0.0107	0	0.0835	0.1148	0.1997	2	2	2	0	2	1	21	24	26	0	0	2	6	7	2	2	1	0	5	7	13	NA	NA	NA	NA	4.6735	1.67461e-06	5.88764e-06
LOC110633309	0.3799	0.6488	0.3289	0.7534	0.875	0.6252	1.1265	0.921	1.1173	0.3779	0.2613	0.2139	0.3044	0.3369	0.2263	0.0923	0.1572	0.0861	0.1971	0.1209	0.1133	16	29	14	37	53	32	58	38	49	15	11	9	13	18	10	4	10	4	8	5	5	0.598595	0.14529	0.170568	false	0.327627	0.281761	0.363603
LOC110633311	1.3321	1.7119	1.7759	0.6798	1.0565	0.7248	3.0713	2.9446	3.3308	1.4254	1.2117	1.0141	0.7709	0.8939	0.7661	0.3318	0.4592	0.5091	0.5941	0.7627	0.6517	121	165	163	72	138	80	341	262	315	122	110	92	71	103	73	31	63	51	52	68	62	-1.09934	1.38826e-06	2.51686e-06	down	1.75724	9.14649e-22	9.543e-21
LOC110633312	0.418	0.3996	0.5395	1.0183	0.8846	1.0119	1.0357	1.1254	1.3497	0.4371	0.5212	0.4791	0	0.0191	0.0058	0	0.004	0.011	0	0	0	69	70	90	196	210	203	209	182	232	68	86	79	0	4	1	0	1	2	0	0	0	0.970081	1.94268e-06	3.49128e-06	false	0.107054	0.515925	0.598395
LOC110633313	6.2846	5.8128	5.5283	14.0409	15.7142	16.7764	13.6949	13.9999	14.6432	8.0283	8.617	7.7489	4.8207	4.3426	4.4374	13.3507	17.2196	14.5627	7.3678	6.8174	8.0187	324	318	288	844	1165	1051	863	707	786	390	444	399	252	284	240	708	1341	828	366	345	433	1.26675	2.49211e-31	1.24718e-30	up	-0.296288	0.00131638	0.00303484
LOC110633314	2.1573	2.1788	2.234	2.8886	3.6017	2.869	2.3458	2.6112	2.1419	2.2315	1.7669	2.0415	1.3466	1.2916	1.4316	0.9203	1.3558	1.0812	0.4629	0.3709	0.4954	237	254	248	370	569	383	315	281	245	231	194	224	150	180	165	104	225	131	49	40	57	0.379023	0.00648176	0.00888979	false	-0.561837	5.82952e-05	0.000165829
LOC110633318	1.269	0.6834	1.1482	2.5189	2.9248	2.566	1.5425	2.3319	2.368	1.3468	1.705	1.1254	1.3946	1.2576	0.8986	2.2911	1.7042	1.841	1.2417	1.9207	1.4193	35	20	32	81	116	86	52	63	68	35	47	31	39	44	26	65	71	56	33	52	41	1.24124	4.13575e-05	6.79823e-05	up	-0.529886	0.0333331	0.0570047
LOC110633320	0.023	0	0	0.0197	0	0	0.4327	0.5399	0.3313	4.1488	4.0495	4.766	0.0454	0	0.0219	0	0.0152	0	0.0955	0	0	1	0	0	1	0	0	23	23	15	170	176	207	2	0	1	0	1	0	4	0	0	NA	NA	NA	NA	NA	NA	NA
LOC110633321	2.3809	2.021	1.6187	6.1104	5.1565	5.1749	8.1927	8.8502	7.89	1.8324	1.7639	1.8925	1.1113	1.8339	1.7844	4.7175	5.1976	4.0539	10.0533	12.2201	13.2914	131	118	90	392	408	346	551	477	452	95	97	104	62	128	103	267	432	246	533	660	766	1.32011	4.04616e-13	1.08144e-12	up	0.438593	0.000536909	0.00132023
LOC110633323	6.614	6.5626	6.4728	5.547	5.5215	5.0411	8.1331	8.5293	8.3996	10.7835	10.313	10.9554	8.0954	9.0169	8.9488	5.5994	6.3873	5.6651	3.3687	3.9699	4.4194	813	856	804	795	976	753	1222	1027	1075	1249	1267	1345	1009	1406	1154	708	1186	768	399	479	569	-0.417774	1.7288e-05	2.91945e-05	false	0.475206	1.94208e-07	7.57237e-07
LOC110633325	0.7848	1.0006	0.9594	1.3462	1.9261	1.8235	1.1708	1.6495	1.5518	1.0778	0.9238	1.7101	0.3187	0.2547	0.396	2.2888	1.2835	2.1766	1.9164	2.4925	1.2781	17	23	21	34	60	48	31	35	35	22	20	37	7	7	9	51	42	52	40	53	29	0.758179	0.0384179	0.0484511	false	-0.389979	0.227558	0.303458
LOC110633326	19.7932	20.4608	19.9538	33.0279	20.7631	19.557	14.9262	15.7732	16.8766	8.9667	7.8811	8.6954	24.301	23.4845	24.2254	21.8927	22.5962	21.8842	26.4455	32.0296	30.4667	588	645	599	1144	887	706	542	459	522	251	234	258	732	885	755	669	1014	717	757	934	948	0.161451	0.394378	0.432043	false	-0.793492	1.84656e-05	5.64571e-05
LOC110633330	15.6952	14.8301	15.2848	14.7466	15.7201	19.8022	25.3402	22.9928	21.912	34.2412	31.2407	33.1377	24.4707	22.5466	21.0323	28.1284	19.5678	26.877	35.2128	31.9789	34.0632	377	378	371	413	543	578	744	541	548	775	750	795	596	687	530	695	710	712	815	754	857	-0.00165931	0.989904	0.991264	false	0.325577	0.0101166	0.0196095
LOC110633334	0.169	0.0937	0.1082	0.7846	0.7261	0.8101	0.9925	0.9542	0.8882	0.4854	0.6566	0.8562	0.1373	0.1725	0.1422	0.7347	1.0138	0.9197	0.485	0.7902	0.8734	17	10	11	92	105	99	122	94	93	46	66	86	14	22	15	76	154	102	47	78	92	2.51718	7.00045e-13	1.84661e-12	up	0.130981	0.513689	0.596461
LOC110633338	11.2233	9.3721	7.7074	1.7813	2.5552	3.6483	5.6856	5.586	6.3295	2.4161	2.5176	1.4796	4.2935	3.4949	3.6548	1.7861	2.4854	2.4264	6.6321	7.6903	7.0163	281	249	195	52	92	111	174	137	165	57	63	37	109	111	96	46	94	67	160	189	184	-1.96324	1.37081e-16	4.32512e-16	down	0.984209	2.8447e-05	8.46981e-05
LOC110633340	1.3118	0.6656	1.2982	0.0288	0	0.1107	0.7155	0.7554	0.5815	1.8919	2.0529	1.9196	0.7961	0.5303	1.2504	0.1635	0	0.183	0.384	0.4797	0.5138	39	21	39	1	0	4	26	22	18	53	61	57	24	20	39	5	0	6	11	14	16	-4.74968	3.80195e-09	8.10556e-09	down	NA	NA	NA
LOC110633341	1.9898	1.3394	2.1567	3.6164	3.4264	3.6259	2.8682	3.1438	4.8689	5.0782	5.7832	5.6448	4.2052	4.2203	3.2967	6.9548	6.3355	6.4867	2.6551	2.6063	2.5782	42	30	46	89	104	93	74	65	107	101	122	119	90	113	73	151	202	151	54	54	57	0.828871	0.00256363	0.00365786	false	-0.134962	0.588793	0.664783
LOC110633342	5.9938	7.1787	5.9607	0.5318	0.4722	0.4374	1.2802	1.4167	1.8716	0.188	0.1477	0.0591	7.0468	7.5413	7.3738	0.6889	0.7232	0.7764	10.449	8.8434	10.5991	203	258	204	21	23	18	53	47	66	6	5	2	242	324	262	24	37	29	341	294	376	-3.86669	7.40766e-53	5.7619e-52	down	1.50201	1.40375e-05	4.36632e-05
LOC110633343	10.7457	10.6562	9.8925	22.5367	23.1873	23.5998	18.9199	17.6459	17.3213	19.085	16.63	18.0565	12.4116	12.4985	13.0024	23.5916	24.4188	23.0074	14.0859	14.6252	14.893	631	664	587	1543	1958	1684	1358	1015	1059	1056	976	1059	739	931	801	1425	2166	1490	797	843	916	1.01479	2.50691e-33	1.3156e-32	up	-0.523222	2.86952e-11	1.62019e-10
LOC110633344	1.9953	1.4998	1.4574	3.2596	2.3951	2.7171	1.3409	1.8672	1.7567	0.7815	0.6892	1.0227	1.1245	1.3295	1.1321	2.7942	2.9563	3.6184	2.835	2.1053	2.6987	84	67	62	160	145	139	69	77	77	31	29	43	48	71	50	121	188	168	115	87	119	0.627473	0.00763802	0.0104002	false	-0.921227	4.46349e-05	0.000128847
LOC110633345	0.7311	0.7349	0.5306	1.0659	1.2879	1.0428	1.4155	1.5424	1.7086	0.2069	0.317	0.3416	0.2884	0.2689	0.1626	1.1608	1.4519	1.1269	0.5564	0.9682	1.2098	30	32	22	51	76	52	71	62	73	8	13	14	12	14	7	49	90	51	22	39	52	0.636007	0.0482341	0.0601056	false	0.292021	0.246483	0.324478
LOC110633346	0.4922	0.6699	1.2988	0.0938	0	0.09	0.3132	0.2791	0.5252	0.1161	0.2736	0.0548	7.7661	9.7425	6.0466	0.1063	0.0724	0.1983	0.3973	0.7242	0.6787	9	13	24	2	0	2	7	5	10	2	5	1	144	226	116	2	2	4	7	13	13	NA	NA	NA	NA	NA	NA	NA
LOC110633347	11.3906	12.6705	14.2686	0	0.0752	0	0.0295	0	0	0	0	0	17.3482	16.6801	16.4925	0	0	0	0	0.0367	0	316	373	400	0	3	0	1	0	0	0	0	0	488	587	480	0	0	0	0	1	0	-8.95658	5.27991e-26	2.30069e-25	down	NA	NA	NA
LOC110633351	24.2513	25.1678	25.6302	13.7029	16.5835	15.5559	16.4281	16.8941	16.3466	12.9934	12.3846	14.2453	27.2676	25.7731	26.7073	16.513	15.0969	15.7676	20.9445	21.1423	23.2176	721	794	770	475	709	562	597	492	506	364	368	423	822	972	833	505	678	517	600	617	723	-0.844007	8.59031e-17	2.73085e-16	false	-0.0456414	0.661936	0.730279
LOC110633353	9.8014	9.209	8.1314	16.6365	16.7744	17.1942	11.8839	11.7735	12.5424	6.6647	7.4578	7.2866	10.9977	11.1041	12.4477	15.3198	16.9596	15.0603	14.8012	11.7789	11.2348	334	333	280	661	822	712	495	393	445	214	254	248	380	480	445	537	873	566	486	394	401	0.766456	1.44427e-11	3.56175e-11	false	-0.644004	5.46542e-11	3.02263e-10
LOC110633355	0.4941	0.6349	0.3556	0	0	0	0	0	0	0.572	0.4045	0.4497	1.9491	1.0623	1.4985	0	0	0	0	0	0	11	15	8	0	0	0	0	0	0	12	9	10	44	30	35	0	0	0	0	0	0	NA	NA	NA	NA	NA	NA	NA
LOC110633357	0.5689	0.7505	0.8331	0.1952	0.3639	0.206	0.6888	0.6969	0.896	0.4347	0.6147	0.8885	1.6382	1.0045	0.8676	0.4645	1.0996	0.392	0.5431	0.1623	0.6083	25	35	37	10	23	11	37	30	41	18	27	39	73	56	40	21	73	19	23	7	28	-1.61323	0.000277361	0.000429468	down	1.40005	0.00099619	0.00234164
LOC110633358	2.6548	3.4358	2.8023	2.6412	2.363	2.7673	6.6316	6.0347	7.3434	7.2877	7.4729	8.1159	3.9797	4.381	3.509	5.0241	4.7335	4.8464	4.2981	3.6061	4.6975	75	103	80	87	96	95	229	167	216	194	211	229	114	157	104	146	202	151	117	100	139	-0.330488	0.141975	0.166886	false	1.20752	2.66824e-11	1.51015e-10
LOC110633359	3.7488	2.174	2.4257	1.3603	1.2032	1.7798	5.5441	4.1214	4.1545	3.2134	4.1836	2.1654	5.6879	4.6602	4.5354	2.9436	4.4862	5.6216	4.4891	3.0846	3.0285	26	16	17	11	12	15	47	28	30	21	29	15	40	41	33	21	47	43	30	21	22	NA	NA	NA	NA	1.5219	0.000392018	0.000984807
LOC110633363	3.3745	3.3728	3.8792	4.7945	4.1955	4.1795	6.9995	6.6463	6.875	3.0748	3.581	4.5049	5.8829	8.0343	6.4657	5.2688	6.4311	5.9032	64.701	62.1929	58.545	99	105	115	164	177	149	251	191	210	85	105	132	175	299	199	159	285	191	1829	1791	1799	0.177383	0.352218	0.389195	false	0.480432	0.00216716	0.00479849
LOC110633365	0.1348	0.1017	0.0801	9.3209	10.1265	11.2513	12.2224	11.7828	10.5934	1.0589	1.0523	0.756	0.3723	0.2764	0.1542	8.9398	8.7834	9.8785	14.973	14.2034	15.0874	5	4	3	403	540	507	554	428	409	37	39	28	14	13	6	341	492	404	535	517	586	6.46744	1.01792e-48	7.36394e-48	up	0.013958	0.903917	0.927794
LOC110633366	110.477	114.121	111.163	28.132	34.3302	36.9841	36.6038	35.1901	35.273	76.6564	74.5933	78.8245	90.5568	85.0893	86.9517	39.4857	41.8029	39.2662	55.4117	56.912	54.2125	6615	7251	6726	1964	2956	2691	2679	2064	2199	4325	4464	4714	5498	6463	5462	2432	3781	2593	3197	3345	3400	-1.89119	3.12864e-99	4.63895e-98	down	-0.0515569	0.580628	0.657109
LOC110633367	100.659	103.248	100.599	3.8651	4.1356	4.0733	4.0495	3.771	3.5478	19.2089	20.5491	18.7879	104.336	102.734	98.7648	19.4634	18.2424	16.8807	37.4538	35.7498	36.9241	2725	2966	2752	122	161	134	134	100	100	490	556	508	2864	3528	2805	542	746	504	977	950	1047	-4.78877	0	0	down	-0.245818	0.175334	0.242835
LOC110633369	1.7023	1.6568	1.6018	1.9387	2.4452	1.6765	2.831	3.1338	2.7875	1.9843	2.15	2.0676	3.8531	3.7839	2.6335	3.8795	3.5655	4.4028	3.041	3.241	3.5169	61	63	58	81	126	73	124	110	104	67	77	74	140	172	99	143	193	174	105	114	132	0.160386	0.522362	0.559357	false	0.363378	0.0923285	0.139703
LOC110633371	1.7467	0.9727	1.43	46.2372	43.9379	41.0713	18.7721	20.9281	20.0404	8.089	8.23	9.4757	2.2551	1.9278	1.4985	46.5741	54.9367	46.6358	10.8272	11.3725	11.9616	110	65	91	3395	3979	3143	1445	1291	1314	480	518	596	144	154	99	3017	5226	3239	657	703	789	4.85717	1.60271e-217	6.88335e-216	up	-1.29897	6.11117e-48	1.54151e-46
LOC110633375	44.4869	43.9544	44.2276	28.2531	30.4007	34.3292	36.2693	37.1913	38.8836	50.7517	50.415	50.2952	54.6528	51.1686	55.0728	27.7347	24.7288	30.0553	126.153	119.235	100.328	867	909	871	642	852	813	864	710	789	932	982	979	1080	1265	1126	556	728	646	2369	2281	2048	-0.647284	1.26032e-11	3.11944e-11	false	0.113198	0.248761	0.327052
LOC110633376	6.0441	5.3527	5.693	16.7381	16.7109	15.341	17.6939	16.1318	16.8907	14.0652	13.3698	14.3996	8.2231	8.2377	7.6007	12.0348	10.3164	11.2908	10.1647	9.5329	8.8991	166	156	158	536	660	512	594	434	483	364	367	395	229	287	219	340	428	342	269	257	256	1.38288	1.57038e-24	6.56988e-24	up	-0.104719	0.331384	0.416188
LOC110633378	4.8765	5.3158	4.3041	12.3888	10.6681	9.5443	13.974	15.2037	13.9749	8.1684	7.8857	7.8382	2.8336	2.452	2.9648	3.5363	4.3276	3.9436	1.7508	1.7992	2.2901	185	214	165	548	582	440	648	565	552	292	299	297	109	118	118	138	248	165	64	67	91	1.03994	8.70726e-11	2.04814e-10	up	0.24065	0.0615569	0.0980941
LOC110633380	138.711	149.302	145.131	0.4	0.6023	0.6579	7.5626	7.1075	7.5987	0.6363	0.4666	0.517	156.446	159.478	163.607	4.7443	4.3664	4.3193	19.7575	18.5971	19.8773	8328	9512	8805	28	52	48	555	418	475	36	28	31	9524	12146	10305	293	396	286	1143	1096	1250	-8.15242	0	0	down	3.57981	3.16481e-86	1.88736e-84
LOC110633381	4.893	5.8119	4.9262	0.102	0.0827	0.1118	0	0	0.0163	0.0902	0.017	0.017	5.4288	5.7323	6.1701	0.0165	0.045	0.0308	0.0176	0.0173	0	288	363	293	7	7	8	0	0	1	5	1	1	324	428	381	1	4	2	1	1	0	-5.86763	1.42918e-64	1.34385e-63	down	NA	NA	NA
LOC110633382	1.7536	2.2034	2.0824	2.1056	3.2925	3.8001	4.2561	4.8932	5.2212	3.3498	4.6203	4.2138	2.5942	1.8893	3.3431	3.5232	3.2505	4.7171	5.7024	3.7516	5.1342	30	40	36	42	81	79	89	82	93	54	79	72	45	41	60	62	84	89	94	63	92	0.469098	0.140834	0.16565	false	0.482109	0.060497	0.096639
LOC110633383	2.7368	2.5582	2.1359	0.6107	0.557	0.8057	0.5097	0.4997	0.6411	0.8737	0.512	0.7129	0.9655	1.0349	0.7211	0	0.0147	0.0404	0	0.0453	0	123	122	97	32	36	44	28	22	30	37	23	32	44	59	34	0	1	2	0	2	0	-2.05206	1.32952e-15	4.00909e-15	down	-0.414803	0.245436	0.32328
LOC110633384	6.1243	7.5864	7.7378	0.8589	0.991	1.3313	2.4264	3.1457	3.0705	1.3898	1.1947	0.8484	9.9146	8.593	9.2155	2.6586	2.7284	1.7812	9.1541	7.4163	7.0238	159	209	203	26	37	42	77	80	83	34	31	22	261	283	251	71	107	51	229	189	191	-2.89095	2.70192e-34	1.45001e-33	down	1.28092	6.68698e-06	2.17977e-05
LOC110633385	29.4262	31.1275	28.5715	50.3864	61.292	65.1452	63.6866	59.196	60.9191	3.7887	3.8146	4.1296	33.6354	34.782	37.0354	175.212	162.656	174.231	122.875	131.281	123.726	849	953	833	1695	2543	2284	2246	1673	1830	103	110	119	984	1273	1121	5200	7089	5544	3416	3718	3739	0.852851	1.02194e-17	3.37358e-17	false	-0.102274	0.274091	0.355129
LOC110633386	13.8585	14.8013	15.737	15.3677	13.6478	12.833	14.3612	14.1478	14.2247	9.7753	9.132	10.7079	15.4624	15.03	14.3042	24.3868	24.5391	22.3393	21.8789	21.7907	20.8223	495	561	568	640	701	557	627	495	529	329	326	382	560	681	536	896	1324	880	753	764	779	-0.216036	0.0831526	0.100746	false	-0.132042	0.24869	0.326988
LOC110633387	8.0833	6.7257	6.9067	5.084	4.8807	4.4887	6.398	6.6821	6.3876	5.6213	4.9052	4.9743	4.6017	4.932	4.5604	3.9227	4.9161	3.6944	1.5959	1.7139	1.4431	615	543	531	451	534	415	595	498	506	403	373	378	355	476	364	307	565	310	117	128	115	-0.717785	7.41244e-09	1.55239e-08	false	0.267377	0.0156365	0.0290014
LOC110633388	15.6194	13.9265	15.756	13.5998	16.7276	18.1974	27.7278	30.1288	30.7701	40.7538	35.5297	37.6707	21.6383	20.5954	22.2093	16.9462	18.5093	16.1382	14.4188	15.2309	15.7156	724	685	738	735	1115	1025	1571	1368	1485	1780	1646	1744	1017	1211	1080	808	1296	825	644	693	763	-0.0363244	0.753272	0.778966	false	0.709919	1.18751e-11	6.90164e-11
LOC110633389	0.2523	0.3567	0.1457	0.487	0.892	0.9172	1.0322	1.1807	0.7271	0.8257	0.3366	0.5264	0.2281	0.3813	0.3408	0.0818	0.1253	0.2479	0.0873	0.0428	0.0803	12	18	7	27	61	53	60	55	36	37	16	25	11	23	17	4	9	13	4	2	4	1.46493	0.00159175	0.0023149	up	0.195721	0.55402	0.633398
LOC110633392	1.7442	1.6071	1.8795	1.9281	1.725	2.1051	0.9196	1.8993	1.8241	2.2212	1.9002	1.4358	1.0703	1.1	1.33	0.942	1.0777	0.8435	0.4425	0.5133	0.4441	45	44	49	58	64	66	29	48	49	54	49	37	28	36	36	25	42	24	11	13	12	0.00360313	0.989567	0.990992	false	-0.481312	0.134215	0.19296
LOC110633393	2.5854	3.5609	2.5585	4.0084	4.2872	4.9098	2.3592	1.6242	3.2472	3.2714	2.8853	3.7833	1.5691	0.8623	1.7061	2.5134	2.6989	2.4344	0.6192	1.013	1.1392	26	38	26	47	62	60	29	16	34	31	29	38	16	11	18	26	41	27	6	10	12	0.46442	0.1464	0.171777	false	-1.02444	0.00250782	0.00549753
LOC110633394	9.406	7.7561	7.7773	14.8076	11.1884	11.3052	11.8465	10.4868	8.4992	8.6031	9.5969	7.6827	5.3096	5.6588	5.2498	5.1135	5.7352	6.0037	3.9817	2.8369	3.4857	152	133	127	279	260	222	234	166	143	131	155	124	87	116	89	85	140	107	62	45	59	0.451933	0.0182354	0.0239128	false	-0.435405	0.0203104	0.0365779
LOC110633395	1.1776	0.8719	0.4162	0.9198	0.892	0.7441	0.4301	0.2791	0.2424	0.424	0.6733	0.6737	0.7881	0.7294	1.1826	0.4497	0.6404	1.0487	0.4365	0.5141	0.5621	56	44	20	51	61	43	25	13	12	19	32	32	38	44	59	22	46	55	20	24	28	-0.0757387	0.841291	0.859786	false	-1.57291	3.08735e-05	9.14134e-05
LOC110633398	3.6309	4.2197	4.0335	8.4192	9.96	9.6017	5.9527	6.7248	6.5887	14.4691	13.311	11.9694	4.5009	3.7108	4.1177	10.5058	12.3794	10.4884	9.8897	9.211	10.9614	253	312	284	684	998	813	507	459	478	950	927	833	318	328	301	753	1303	806	664	630	800	1.10115	2.4776e-21	9.32632e-21	up	-0.700534	1.54349e-11	8.90116e-11
LOC110633400	3.7587	4.2534	3.9178	33.9411	30.3474	32.0085	45.5705	42.6799	47.4333	63.2668	65.5039	66.6899	6.0161	6.0717	5.5504	27.405	27.0647	24.5828	3.1014	2.2598	2.8384	244	293	257	2569	2833	2525	3616	2714	3206	3870	4250	4324	396	500	378	1830	2654	1760	194	144	193	2.88132	2.3983e-155	6.28859e-154	up	0.332713	0.000117239	0.0003197
LOC110633403	0.1565	0.2459	0.1549	1.0293	1.016	0.8588	1.5794	1.9176	1.1526	0.7752	0.4176	0.9403	0.2573	0.0411	0.4974	1.1159	0.9672	0.9935	0.0542	0.1595	0.1494	3	5	3	23	28	20	37	36	23	14	8	18	5	1	10	22	28	21	1	3	3	NA	NA	NA	NA	0.514673	0.181221	0.24979
LOC110633404	8.6676	7.2347	9.231	0.7788	0.8037	0.6793	1.013	0.7584	0.555	0.7884	0.8259	0.5785	5.536	2.603	4.249	2.7285	1.2569	2.3952	2.7414	3.1116	1.5762	105	93	113	11	14	10	15	9	7	9	10	7	68	40	54	34	23	32	32	37	20	-3.60411	2.42832e-26	1.0684e-25	down	NA	NA	NA
LOC110633407	11.9387	10.9467	9.8278	18.9568	18.6735	17.7316	22.3502	20.7157	23.0193	13.3549	11.9093	12.9404	17.2371	19.7273	18.0611	22.1321	21.7404	21.1464	50.3047	51.2068	56.375	666	648	554	1233	1498	1202	1524	1132	1337	702	664	721	975	1396	1057	1270	1832	1301	2704	2804	3294	0.628216	2.10155e-09	4.56273e-09	false	0.0941555	0.28385	0.365841
LOC110633408	42.3323	38.6503	43.9151	23.4129	33.8854	47.8049	57.3972	52.909	60.8607	58.0113	62.2793	52.0888	40.6436	28.4851	41.8598	70.32	53.0798	72.2235	63.5043	62.4721	54.7691	642	622	673	414	739	881	1064	786	961	829	944	789	625	548	666	1097	1216	1208	928	930	870	-0.39029	0.0411588	0.0517137	false	0.549937	0.00268788	0.0058641
LOC110633409	13.2847	16.2147	14.1762	0.8237	0.5843	0.5927	3.1754	2.5327	3.0361	0	0.1601	0.0401	11.3654	11.6397	10.4508	1.0114	1.4039	0.8708	1.9103	2.2013	2.0629	332	430	358	24	21	18	97	62	79	0	4	1	288	369	274	26	53	24	46	54	54	-4.59266	4.96643e-84	6.04219e-83	down	1.97586	3.45091e-10	1.77573e-09
LOC110633410	1.9532	2.4542	2.1343	2.9665	3.3956	3.6165	3.3956	3.0325	2.853	2.8934	1.6693	2.7297	0.2408	0.2566	0.0388	0.3956	0.1078	0.4428	0.6335	0.6218	0.777	48	64	53	85	120	108	102	73	73	67	41	67	6	8	1	10	4	12	15	15	20	0.47388	0.0458746	0.0573016	false	-0.261635	0.215638	0.289716
LOC110633411	2.64	3.0901	2.1771	0.0629	0.102	0.0776	0.6514	0.6738	0.815	3.7244	3.8363	4.0697	2.9342	2.7583	2.5663	0.1528	0.1456	0.1995	0.0326	0.0854	0.08	252	313	210	7	14	9	76	63	81	335	366	388	284	334	257	15	21	21	3	8	8	-5.14156	1.25703e-56	1.04144e-55	down	2.9653	8.38273e-15	6.02838e-14
LOC110633414	3.5961	3.8246	3.6858	15.6414	14.4325	14.881	12.9237	12.6915	13.5687	12.8666	11.7192	12.6273	4.8385	3.6448	4.4806	10.3379	11.2568	10.0148	6.3178	6.6466	6.0082	140	158	145	710	808	704	615	484	550	472	456	491	191	180	183	414	662	430	237	254	245	1.88483	1.36242e-47	9.65517e-47	up	-0.359249	0.000393666	0.000988421
LOC110633415	0.7741	0.4712	0.6863	3.0985	3.0842	3.5702	2.7181	2.8155	2.3855	2.4476	2.5012	2.7774	0.6999	0.6993	0.8917	3.3239	3.2885	2.8077	1.1214	1.183	1.0933	48	31	43	224	275	269	206	171	154	143	155	172	44	55	58	212	308	192	67	72	71	2.20582	3.59418e-23	1.43652e-22	up	-0.459611	0.00229928	0.00507019
LOC110633416	11.3871	12.7087	10.7111	11.4663	11.7967	13.2885	20.1262	19.6589	20.7164	20.1067	19.2286	20.1172	9.218	9.7579	9.2613	10.3522	12.8897	12.1045	5.7878	5.9587	6.215	586	694	557	688	873	831	1266	991	1110	975	989	1034	481	637	500	548	1002	687	287	301	335	-0.063673	0.553762	0.590043	false	0.567661	2.56368e-10	1.33864e-09
LOC110633418	20.9223	20.9324	18.9495	0.3803	0.2243	0.6967	0.6926	0.4527	0.4646	1.1123	1.4117	1.6145	20.6738	19.7983	21.0191	0.0784	0.0534	0.1828	0	0	0	519	551	475	11	8	21	21	11	12	26	35	40	520	623	547	2	2	5	0	0	0	-5.71379	3.4353e-102	5.29319e-101	down	NA	NA	NA
LOC110633421	7.4495	7.0807	6.3575	20.9539	22.9385	23.1637	30.8267	31.7939	33.0974	37.4893	36.5786	36.2667	8.9901	8.6258	7.6049	23.2682	26.4928	24.2152	8.1635	9.2376	10.2478	465	469	401	1525	2059	1757	2352	1944	2151	2205	2282	2261	569	683	498	1494	2498	1667	491	566	670	1.54967	4.64548e-61	4.15881e-60	up	0.352798	1.4442e-06	5.12333e-06
LOC110633422	3.4287	3.6645	3.5585	2.3669	2.7623	2.9592	3.6602	2.9453	4.0963	4.1268	3.9953	3.9352	2.9278	2.9501	2.2718	4.9998	6.6294	4.6443	3.9922	3.4929	4.99	164	186	172	132	190	172	214	138	204	186	191	188	142	179	114	246	479	245	184	164	250	-0.531273	0.0011278	0.00165964	false	0.246106	0.167183	0.232947
LOC110633424	2.2726	2.2131	2.3989	6.9519	8.5866	9.351	10.04	13.3016	9.9679	10.1297	9.0196	8.9499	0.9712	0.5972	1.0109	3.7559	4.2627	5.0142	3.6951	4.9391	4.9181	30	31	32	107	163	150	162	172	137	126	119	118	13	10	14	51	85	73	47	64	68	1.71954	2.24663e-11	5.4799e-11	up	0.257328	0.17989	0.248197
LOC110633425	5.9651	5.1283	5.4888	9.3195	8.7328	9.1717	8.0122	8.0126	8.7948	10.7174	9.7552	10.7747	6.7172	6.8404	6.6918	8.4526	8.8042	8.2	3.394	3.6248	3.8716	684	624	636	1246	1440	1278	1123	900	1050	1158	1118	1234	781	995	805	997	1525	1037	375	408	465	0.583785	5.54588e-09	1.17058e-08	false	-0.294799	0.000957179	0.0022563
LOC110633426	12.122	14.0998	13.6094	5.6268	6.2353	5.4855	10.1431	10.9523	10.683	4.758	4.9988	4.5151	16.1173	17.3397	17.1692	5.087	5.6835	4.9473	8.5416	8.5454	7.6193	922	1138	1046	499	682	507	943	816	846	341	380	343	1243	1673	1370	398	653	415	626	638	607	-1.33115	1.13907e-35	6.31823e-35	down	0.710457	4.50467e-13	2.8922e-12
LOC110633427	30.9195	34.3504	31.1494	8.2593	8.8551	9.06	6.0879	5.6061	5.9495	6.9259	6.3306	6.5341	26.9615	27.8668	26.6656	8.0852	9.6592	9.4414	3.5103	3.5945	3.8498	2331	2748	2373	726	960	830	561	414	467	492	477	492	2061	2665	2109	627	1100	785	255	266	304	-2.01445	1.2231e-129	2.54425e-128	down	-0.728114	3.1897e-14	2.2097e-13
LOC110633428	21.0304	21.4755	18.5365	12.74	12.383	10.6287	10.0502	9.4575	9.3525	13.2286	13.4866	12.2545	19.9849	18.1423	17.2746	15.4267	11.6988	13.8775	12.3281	11.4586	11.212	933	1011	831	659	790	573	545	411	432	553	598	543	899	1021	804	704	784	679	527	499	521	-0.901746	1.31049e-14	3.77573e-14	false	-0.470842	6.08505e-05	0.000172647
LOC110633431	28.4956	24.9517	25.7252	11.5998	14.6418	13.4352	5.668	6.0272	5.6994	8.0238	9.2525	9.5906	15.7745	14.2712	15.1889	8.0237	7.8767	7.7294	3.9702	2.5777	3.1922	946	879	863	449	699	542	230	196	197	251	307	318	531	601	529	274	395	283	127	84	111	-1.12915	4.70654e-25	2.00182e-24	down	-1.3513	4.07798e-26	5.0732e-25
LOC110633433	1.6147	1.9828	2.0338	0.0839	0.0681	0	0.04	0.1499	0.141	1.3502	1.9094	1.9597	1.9303	1.2729	1.5392	0.0951	0	0	0	0	0	33	43	42	2	2	0	1	3	3	26	39	40	40	33	33	2	0	0	0	0	0	-5.33065	7.40761e-11	1.75001e-10	down	NA	NA	NA
LOC110633434	7.9518	8.9807	8.3591	9.4737	11.0593	12.1963	12.9856	12.4767	13.1053	10.0479	10.1541	10.8116	6.2555	7.1222	6.4885	6.6175	7.2305	7.3504	4.3671	4.4445	3.6334	257	308	273	357	514	479	513	395	441	306	328	349	205	292	220	220	353	262	136	141	123	0.236617	0.0723047	0.088268	false	0.0779329	0.506381	0.589716
LOC110633437	0.1664	0.2195	0.1646	0.3995	0.3933	0.3286	1.5788	0.9171	1.0226	0	0.1665	0	0	0	0	0.6146	0.2423	0.6939	15.7118	16.6096	15.2482	5	7	5	14	17	12	58	27	32	0	5	0	0	0	0	19	11	23	455	490	480	NA	NA	NA	NA	1.49558	0.000411114	0.00102922
LOC110633438	0.0791	0.0249	0.2871	0.2715	0.0917	0.1519	0.3452	0.3231	0.2533	0.056	0.0264	0.1056	0.5463	0.5822	0.2263	1.5641	1.6238	1.411	5.0639	5.777	5.8169	3	1	11	12	5	7	16	12	10	2	1	4	21	28	9	61	93	59	185	215	231	NA	NA	NA	NA	NA	NA	NA
LOC110633439	25.2845	28.3625	27.1471	45.7962	30.4388	32.2847	23.3768	24.2301	21.8822	8.5982	8.1335	8.629	25.9282	27.8192	26.0449	26.3248	27.0513	25.7116	50.9291	56.6963	50.3561	930	1107	1009	1964	1610	1443	1051	873	838	298	299	317	967	1298	1005	996	1503	1043	1805	2047	1940	0.3	0.059412	0.073274	false	-0.810131	1.03701e-07	4.15907e-07
LOC110633440	0.0331	0	0	1.1912	1.4718	1.524	0.0271	0.2026	0.3494	0.1755	0.0662	0.1987	0	0	0	0.4179	0.3284	0.6897	0.5148	0.2021	0.7893	1	0	0	42	64	56	1	6	11	5	2	6	0	0	0	13	15	23	15	6	25	6.77918	4.22854e-08	8.45199e-08	up	-3.05632	3.83262e-09	1.77832e-08
LOC110633445	10.3699	11.1446	9.1375	34.7229	36.3524	36.7065	25.0155	24.3269	23.6376	27.9276	30.7003	30.7567	11.523	9.4346	9.5461	30.3817	38.0157	32.7805	31.1436	37.0114	38.7542	292	333	260	1140	1472	1256	861	671	693	741	864	865	329	337	282	880	1617	1018	845	1023	1143	1.68081	4.88179e-57	4.083e-56	up	-0.722602	1.8259e-18	1.63368e-17
LOC110633446	0.4877	0.9881	0.6756	0.1464	0.2035	0.1605	0.1596	0.0498	0	0.1035	0.1464	0.0732	0.5771	0.519	0.3486	0.4267	0.3713	0.4864	0.3037	0.3229	0.2561	20	43	28	7	12	8	8	2	0	4	6	3	24	27	15	18	23	22	12	13	11	-2.20384	1.25047e-05	2.12889e-05	down	NA	NA	NA
LOC110633447	5.5236	5.7282	6.0402	3.3746	3.4727	3.2171	3.8999	2.8323	3.997	0.4283	0.3533	0.3788	3.756	3.2608	3.8226	3.5798	3.2225	3.316	9.7896	9.0702	8.4762	219	241	242	156	198	155	189	110	165	16	14	15	151	164	159	146	193	145	374	353	352	-0.912908	1.4035e-09	3.08095e-09	false	-0.0655613	0.720896	0.781389
LOC110633448	0.8272	0.6993	0.8426	2.7125	1.8779	1.4014	1.7913	1.8999	1.9043	1.7427	1.9351	1.7903	0.7918	1.0932	0.9624	2.1404	2.1823	1.8088	0.8079	0.8674	0.7781	68	61	70	260	222	140	180	153	163	135	159	147	66	114	83	181	271	164	64	70	67	1.21517	8.10812e-06	1.39887e-05	up	-0.266442	0.246533	0.32453
LOC110633449	17.8975	15.0553	18.0098	12.0215	10.6641	12.8369	16.4608	16.7709	17.2259	23.8323	23.3736	23.3141	8.9927	8.7921	8.6916	6.4468	5.6123	6.5937	5.7482	3.5698	4.4247	475	424	483	372	407	414	534	436	476	596	620	618	242	296	242	176	225	193	147	93	123	-0.654357	8.07739e-07	1.48712e-06	false	0.346993	0.00323561	0.00696415
LOC110633450	0.6825	0.4134	0.4663	2.5225	2.6102	2.2598	3.895	4.6779	4.4323	0.0345	0.0163	0.1302	0.9615	0.7942	0.8829	4.6285	4.1415	4.2433	9.3087	9.5847	9.8201	42	27	29	181	231	169	293	282	284	2	1	8	60	62	57	293	385	288	552	579	633	2.11536	2.25313e-17	7.33665e-17	up	0.650116	1.17537e-05	3.69818e-05
LOC110633451	0.8712	0.9885	0.651	7.2734	4.5867	4.3745	3.8544	3.521	4.303	9.2263	8.9653	9.2918	1.9462	2.0322	1.8811	4.8048	4.7666	5.0779	1.6606	1.8474	1.5276	49	59	37	477	371	299	265	194	252	489	504	522	111	145	111	278	405	315	90	102	90	2.56803	7.38582e-23	2.92847e-22	up	-0.641899	0.00171199	0.00386112
LOC110633459	1.4496	1.5094	1.0935	1.9084	2.0619	2.0689	2.065	2.6545	2.6288	1.49	1.3033	1.3905	1.3297	1.0269	1.2755	1.8232	2.3421	1.8751	0.8732	0.9759	1.0307	286	316	218	439	585	496	498	513	540	277	257	274	266	257	264	370	698	408	166	189	213	0.442677	0.00170682	0.00247611	false	0.119858	0.333018	0.417962
LOC110633462	13.5549	14.6492	13.7112	10.3696	8.9821	9.208	8.4169	8.088	8.547	6.4156	6.4993	7.0301	8.0727	8.3175	6.335	12.2649	10.763	10.9287	13.0932	11.8581	10.9696	361	414	369	322	344	298	274	211	237	161	173	187	218	281	177	336	433	321	336	310	306	-0.686104	1.67115e-07	3.22305e-07	false	-0.349507	0.0112299	0.0215638
LOC110633463	0.3932	0.4103	0.4169	7.0584	6.1526	6.6107	9.5938	9.8352	9.2127	7.9589	7.7565	7.4102	0.4294	0.5093	0.5221	5.2018	5.4853	4.0621	0.1312	0.2575	0.1475	28	31	30	586	630	572	835	686	683	534	552	527	31	46	39	381	590	319	9	18	11	3.88985	5.50378e-81	6.44162e-80	up	0.370122	0.000430611	0.00107404
LOC110633464	1.6071	1.9012	1.4551	17.4789	11.8416	10.9461	15.7776	18.885	13.5308	2.0685	1.7448	1.4037	1.5175	1.4017	1.1408	5.5514	5.5912	5.1778	3.3713	3.6577	3.2646	47	59	43	596	498	389	564	541	412	57	51	41	45	52	35	167	247	167	95	105	100	2.89404	4.69356e-34	2.50401e-33	up	0.0916518	0.627801	0.699981
LOC110633465	0.7503	0.4242	0.8539	0.3861	0.3652	0.494	0.6752	0.9192	0.5044	0	0.0751	0.0376	0.111	0.1774	0.1073	1.24	1.1176	1.2586	0.1557	0.0382	0	20	12	23	12	14	16	22	24	14	0	2	1	3	6	3	34	45	37	4	1	0	NA	NA	NA	NA	NA	NA	NA
LOC110633466	18.6864	20.0787	18.3943	4.7486	4.6065	3.763	0.4853	0.6308	0.546	0.682	0.9892	0.9404	18.8677	19.9722	19.8852	9.035	8.5742	8.2924	1.0517	0.554	0.6372	756	862	752	224	268	185	24	25	23	26	40	38	774	1025	844	376	524	370	41	22	27	-2.2538	3.01704e-69	3.03348e-68	down	-3.15263	1.73684e-36	3.10604e-35
LOC110633475	1.3947	0.9626	1.4774	0.2864	0.3005	0.2101	1.0607	0.9626	0.6792	0.7922	0.5896	0.885	2.0923	1.5795	1.6478	1.4323	1.3784	1.514	2.4056	2.9818	2.6631	71	52	76	17	22	13	66	48	36	38	30	45	108	102	88	75	106	85	118	149	142	-2.39312	1.67418e-11	4.11449e-11	down	1.59872	2.25791e-05	6.82093e-05
LOC110633476	8.3077	7.3593	9.8108	13.2529	15.6368	18.2765	24.7397	25.2171	23.6715	41.4969	45.8833	43.5301	3.2773	4.628	3.6427	4.6843	3.8865	4.5699	3.0464	2.5955	2.8554	150	141	179	279	406	401	546	446	445	706	828	785	60	106	69	87	106	91	53	46	54	0.752933	9.92064e-06	1.70176e-05	false	0.483819	0.000147596	0.000396448
LOC110633477	9.0383	9.8208	9.4677	2.0583	2.1667	2.1557	2.1098	1.9683	2.1566	1.3296	1.3186	1.6453	7.7906	8.1191	7.6615	3.7804	4.1254	3.6514	3.0648	3.4229	4.0388	1111	1281	1176	295	383	322	317	237	276	154	162	202	971	1266	988	478	766	495	363	413	520	-2.28337	2.61885e-121	4.9957e-120	down	-0.19324	0.11886	0.174075
LOC110633478	4.0016	4.0956	4.6823	1.8637	2.0357	1.9029	1.8851	1.7998	1.7248	1.1748	1.3291	1.5353	1.3101	1.4738	1.1568	0.5899	0.3637	0.4907	0.3744	0.3342	0.4384	488	530	577	265	357	282	281	215	219	135	162	187	162	228	148	74	67	66	44	40	56	-1.27146	4.80622e-25	2.04335e-24	down	-0.261409	0.0462968	0.0762249
LOC110633482	1.273	1.4466	1.4326	4.5811	3.6016	3.4713	3.8798	4.3572	3.8476	7.4566	6.2933	7.0598	3.2001	3.6598	3.2476	4.3919	4.5522	4.5263	1.8133	1.8181	1.823	102	123	116	428	415	338	380	342	321	563	504	565	260	372	273	362	551	400	140	143	153	1.35925	7.39941e-14	2.05408e-13	up	-0.111857	0.454137	0.539589
LOC110633483	13.3783	15.8577	13.6794	3.3043	3.4834	2.872	4.3556	4.1846	4.4233	8.3662	7.4562	8.5986	5.5543	5.783	5.4792	3.9583	5.178	3.9401	4.4884	4.9009	6.0629	1955	2459	2020	563	732	510	778	599	673	1152	1089	1255	823	1072	840	595	1143	635	632	703	928	-2.28202	7.64977e-92	1.03892e-90	down	0.262043	0.0173881	0.0318824
LOC110633484	1.1703	1.6119	1.2027	0	0.0313	0	0	0	0.0648	0	0.045	0	0.3107	0.479	0.1716	0.0656	0.1043	0.0408	0.0234	0	0	52	76	54	0	2	0	0	0	3	0	2	0	14	27	8	3	7	2	1	0	0	-6.9607	9.71288e-11	2.27841e-10	down	NA	NA	NA
LOC110633485	52.0684	46.1021	47.8784	44.3487	73.917	85.0307	35.8292	36.4465	34.8942	7.4441	6.2984	6.6628	33.968	27.0806	30.2591	59.0987	37.0293	60.9104	136.166	118.182	107.493	579	544	538	575	1182	1149	487	397	404	78	70	74	383	382	353	676	622	747	1459	1290	1252	0.336525	0.0634777	0.0780212	false	-1.07778	1.40804e-09	6.8262e-09
LOC110633486	8.3775	8.7342	9.1719	13.2697	13.7751	12.7496	19.5288	19.2157	18.6896	18.3778	17.9948	18.1451	7.1849	8.067	6.823	6.6391	8.0451	7.1153	4.7983	4.8182	4.9204	790	874	874	1459	1868	1461	2251	1775	1835	1633	1696	1709	687	965	675	644	1146	740	436	446	486	0.466386	2.53956e-07	4.8426e-07	false	0.367921	1.59664e-06	5.63029e-06
LOC110633487	9.9657	10.3763	9.4574	9.1058	9.0997	8.4129	11.3498	10.7922	12.0882	7.249	7.3344	7.4455	10.5155	10.4112	10.5965	11.3962	11.3297	10.1348	12.9517	13.3927	12.1028	658	727	631	701	864	675	916	698	831	451	484	491	704	872	734	774	1130	738	824	868	837	-0.294337	0.00381281	0.00534931	false	0.201346	0.0413626	0.0690847
LOC110633491	9.5173	9.9894	10.8847	26.0522	32.3782	29.7805	9.185	8.9596	8.8125	4.5361	5.0178	4.793	14.1074	14.601	13.961	23.0477	14.676	22.1166	13.7216	14.863	13.6025	167	186	193	533	817	635	197	154	161	75	88	84	251	325	257	416	389	428	232	256	250	1.40362	3.32449e-26	1.45712e-25	up	-1.86996	9.02962e-49	2.34018e-47
LOC110633493	20.5948	20.6273	18.6256	4.2772	4.919	4.8766	7.0844	7.1999	7.0945	7.4405	7.6829	8.4611	1.9961	2.1384	2.0089	1.7445	1.1051	0.9838	0.693	1.2329	1.6535	987	1049	902	239	339	284	415	338	354	336	368	405	97	130	101	86	80	52	32	58	83	-2.22054	6.01578e-98	8.79333e-97	down	0.44202	0.000245277	0.000637311
LOC110633494	1.1714	1.4075	1.2752	3.1648	4.1138	5.2297	2.9709	3.3485	3.1784	3.0769	2.8716	3.9878	1.6174	2.0547	1.9262	2.9894	2.8112	3.4521	1.6412	1.9094	0.8668	40	51	44	126	202	217	124	112	113	99	98	136	56	89	69	105	145	130	54	64	31	1.55951	3.32814e-10	7.58904e-10	up	-0.556117	0.00599308	0.0122195
LOC110633497	8.8392	11.3723	10.1431	0.0806	0.3705	0.3353	1.0257	1.4079	0.9634	2.8608	2.1639	2.6989	4.4205	4.1512	5.8262	0.8837	1.0998	0.9095	1.9518	3.1613	1.8853	282	385	327	3	17	13	40	44	32	86	69	86	143	168	195	29	53	32	60	99	63	-5.37018	2.60375e-68	2.58233e-67	down	1.93415	6.25199e-05	0.000177189
LOC110633498	0.5543	0.6552	0.7159	2.8364	2.6003	2.5901	3.3897	3.4049	3.9975	5.5437	5.1889	5.296	0.4726	0.3851	0.403	2.4204	2.4941	1.7038	0.624	0.7561	0.7893	59	74	77	352	398	335	441	355	443	556	552	563	51	52	45	265	401	200	64	79	88	1.9272	5.62379e-27	2.52412e-26	up	0.265426	0.037435	0.0633239
LOC110633499	0.0126	0	0	0.0433	0.0263	0.0312	0.0516	0.1031	0.0364	0.3617	0.2147	0.2148	0.1494	0.1095	0.1323	0.3927	0.6517	0.4578	0.2751	0.2572	0.3615	1	0	0	4	3	3	5	8	3	27	17	17	12	11	11	32	78	40	21	20	30	NA	NA	NA	NA	NA	NA	NA
LOC110633500	0.7276	1.0628	0.612	3.6506	2.9599	3.5626	6.3692	5.6451	6.7087	3.4747	3.5307	4.3709	0.1076	0.1147	0.1387	1.8391	1.3487	1.2535	0.4908	0.4077	0.3126	20	31	17	117	117	119	214	152	192	90	97	120	3	4	4	52	56	38	13	11	9	1.94555	1.47173e-10	3.42012e-10	up	0.72355	5.9995e-05	0.00017034
LOC110633502	398.204	368.116	375.81	166.58	224.049	254.45	102.911	104.713	103.608	99.0675	98.5442	100.416	363.704	333.593	360.369	148.003	125.068	149.337	36.804	29.8636	35.3759	7512	7369	7164	3664	6078	5833	2373	1935	2035	1761	1858	1892	6957	7983	7132	2872	3564	3107	669	553	699	-0.96228	9.07245e-16	2.75772e-15	false	-1.20774	4.42676e-24	5.09536e-23
LOC110633503	16.5075	14.0895	14.147	20.587	22.1894	22.4497	18.9673	19.1519	18.2939	25.5609	26.8853	23.7868	3.2722	2.8416	3.3188	3.9025	2.4947	3.4912	3.6559	2.4203	2.2682	403	365	349	586	779	666	566	458	465	588	656	580	81	88	85	98	92	94	86	58	58	0.411405	0.000236037	0.000367326	false	-0.369913	0.000130312	0.00035324
LOC110633506	0.8324	0.5099	0.8786	7.2698	7.5344	6.6671	12.3029	12.0238	11.8186	12.0579	12.1592	10.8201	0.9714	0.9952	0.7934	3.6548	3.9858	4.0252	0.1728	0.1131	0.0795	60	39	64	611	781	584	1084	849	887	819	876	779	71	91	60	271	434	320	12	8	6	3.14603	1.02688e-63	9.53272e-63	up	0.589606	7.10421e-10	3.54547e-09
LOC110633508	448.724	450.121	461.271	65.7436	66.5887	66.4994	430.717	427.07	410.089	1.9019	2.6896	2.4876	384.82	388.606	392.357	13.4231	13.1312	13.8122	771.769	710.788	634.973	11017	11727	11444	1882	2351	1984	12926	10271	10483	44	66	61	9580	12103	10106	339	487	374	18258	17130	16329	-2.90666	0	0	down	2.5118	0	0
LOC110633509	8.8554	8.6127	7.8084	3.5541	4.7369	6.0728	15.0003	12.4593	13.3576	17.832	17.0389	18.1872	6.998	5.9964	6.439	6.4015	6.7642	7	5.7145	6.13	4.2273	156	161	139	73	120	130	323	215	245	296	300	320	125	134	119	116	180	136	97	106	78	-0.951907	6.20415e-06	1.07816e-05	false	1.35067	1.98693e-12	1.22348e-11
LOC110633511	0.4589	0.8648	0.6055	1.548	0.9998	1.2083	0.0501	0.0937	0.2057	0.1623	0.0918	0.1225	0.3319	0.0723	0.2041	1.6356	1.2353	1.6365	0.2857	0.4363	0.2629	15	30	20	59	47	48	2	3	7	5	3	4	11	3	7	55	61	59	9	14	9	0.825861	0.033038	0.0420351	false	-3.61714	1.03355e-10	5.56391e-10
LOC110633512	0.8363	0.5044	0.6621	1.9511	2.2566	1.9821	6.4316	5.3618	5.5907	0.1775	0.3682	0.201	0.5609	0.9494	0.3508	0.6179	0.753	0.6977	6.9784	7.2592	6.7711	25	16	20	68	97	72	235	157	174	5	11	6	17	36	11	19	34	23	201	213	212	1.49992	4.59844e-06	8.06055e-06	up	1.32916	2.05786e-12	1.26532e-11
LOC110633513	0.9428	0.7	0.2827	15.0943	14.7219	15.5879	1.0051	0.875	1.7287	0.849	0.7146	0.6007	0.3663	0.4279	0.2723	1.0554	1.305	1.3989	0.2372	0.2328	0.1091	33	26	10	616	741	663	43	30	63	28	25	21	13	19	10	38	69	54	8	8	4	4.42808	1.90843e-82	2.27279e-81	up	-3.81701	9.62402e-92	6.46018e-90
LOC110633515	0.8124	0.9048	0.6091	0.0211	0.0514	0.0608	0.0403	0.1508	0	0.1568	0.0985	0.0739	2.428	2.7947	2.4171	0.0718	0.0652	0.1786	0.5621	0.2759	0.6816	33	39	25	1	3	3	2	6	0	6	4	3	100	144	103	3	4	8	22	11	29	-4.24458	7.02283e-10	1.57119e-09	down	NA	NA	NA
LOC110633518	12.5324	12.1048	12.6529	20.4543	18.6104	18.7987	27.6497	27.8639	30.1569	40.5457	39.4343	43.5789	12.9844	13.308	13.1856	16.8795	19.2653	18.278	10.1754	13.0771	14.4403	1484	1521	1514	2824	3169	2705	4002	3232	3718	4524	4667	5154	1559	1999	1638	2056	3446	2387	1161	1520	1791	0.503122	1.41633e-08	2.91789e-08	false	0.403673	1.59704e-06	5.63098e-06
LOC110633523	34.2439	36.6464	36.6691	41.998	35.1778	36.9786	42.7352	47.2767	47.09	10.3416	8.8636	9.9095	53.7161	58.1319	55.1497	56.3946	54.8234	57.3908	116.475	113.838	115.492	1121	1273	1213	1603	1656	1471	1710	1516	1605	319	290	324	1783	2414	1894	1899	2711	2072	3674	3658	3960	-0.0445078	0.678662	0.709048	false	0.100836	0.326202	0.410663
LOC110633524	5.3345	5.3407	5.7039	0.046	0.0597	0.0707	0.1317	0.1753	0.0825	0.467	0.451	0.5481	5.1763	5.2121	5.2383	0.0209	0.0355	0.0195	0	0	0	497	528	537	5	8	8	15	16	8	41	42	51	489	616	512	2	5	2	0	0	0	-6.66711	3.83683e-86	4.81893e-85	down	NA	NA	NA
LOC110633526	18.9055	18.5966	18.1859	9.8074	9.2873	8.4966	13.3046	11.6196	11.6089	30.5723	29.7751	32.812	29.6792	31.1265	31.0368	4.3678	4.0241	4.5212	9.0148	9.5672	10.1266	1073	1120	1043	649	758	586	923	646	686	1635	1689	1860	1708	2241	1848	255	345	283	493	533	602	-1.14405	3.0715e-29	1.46246e-28	down	0.244033	0.029334	0.0508005
LOC110633527	9.188	7.7678	8.8306	2.9186	2.6556	2.8937	5.104	5.0952	4.031	12.5597	12.5978	12.4928	16.594	16.1254	16.8313	2.0217	2.2027	2.1599	4.905	4.3142	3.8626	243	218	236	90	101	93	165	132	111	313	333	330	445	541	467	55	88	63	125	112	107	-1.741	1.34412e-23	5.44791e-23	down	0.590642	0.00302867	0.0065541
LOC110633528	309.909	326.878	323.409	211.868	171.262	162.228	84.5593	85.6796	84.3416	167.944	163.769	161.584	222.463	235.629	228.382	39.986	40.6837	40.2275	106.666	101.018	97.2512	12839	14370	13539	10234	10203	8167	4282	3477	3638	6556	6781	6686	9345	12383	9926	1704	2546	1838	4258	4108	4220	-0.943523	5.34332e-16	1.64189e-15	false	-1.2645	8.39507e-30	1.20837e-28
LOC110633529	0.6435	0.8404	0.6914	5.0543	5.2487	5.0387	17.3667	16.5746	17.236	34.8997	34.3103	35.8525	1.7408	1.4567	1.4284	4.0487	4.4976	4.3097	1.9273	2.2759	2.4138	70	97	76	641	821	666	2309	1766	1952	3577	3730	3895	192	201	163	453	739	517	202	243	275	2.68354	6.05119e-72	6.28718e-71	up	1.57715	5.70706e-87	3.49922e-85
LOC110633532	0.5546	0.6176	0.2993	0.173	0.5609	0.5393	1.8972	1.9557	1.84	1.6586	0.9584	1.9686	0.7458	0.2385	0.4325	0	0.2002	0.3657	0.1046	0	0.0481	11	13	6	4	16	13	46	38	38	31	19	39	15	6	9	0	6	8	2	0	1	NA	NA	NA	NA	1.98714	8.50138e-06	2.7282e-05
LOC110633533	18.7241	17.7659	19.3323	21.8454	26.7539	25.634	17.2397	18.0251	17.8401	16.6537	15.9358	14.6214	10.4859	9.6103	9.8499	26.3804	22.9958	25.0114	47.3504	50.2	50.3271	877	883	915	1193	1802	1459	987	827	870	735	746	684	498	571	484	1271	1627	1292	2137	2308	2469	0.277166	0.00355179	0.00500048	false	-0.643489	1.3628e-12	8.49186e-12
LOC110633535	2.2793	3.1654	2.527	0.2499	0.3814	0.0987	4.3604	4.3913	4.115	1.5096	1.166	1.1668	4.2592	3.8233	4.1656	0.6331	0.7942	0.6216	2.4366	2.6538	2.5034	133	196	149	17	32	7	311	251	250	83	68	68	252	283	255	38	70	40	137	152	153	-3.55854	1.70507e-26	7.53852e-26	down	3.94895	1.14335e-46	2.78484e-45
LOC110633540	23.7797	21.9025	22.095	33.7764	35.8785	35.1089	21.3031	21.6946	22.6843	17.814	19.1633	16.1059	14.1137	16.2436	14.154	16.9982	16.0628	16.8786	23.5063	20.3341	19.724	442	432	415	732	959	793	484	395	439	312	356	299	266	383	276	325	451	346	421	371	384	0.496077	5.86916e-07	1.09146e-06	false	-0.835015	2.95977e-18	2.60782e-17
LOC110633541	21.3678	20.6265	23.2036	20.1546	18.8359	17.9263	18.0767	16.5593	17.5767	15.2282	15.5013	13.3777	16.0486	13.6068	13.083	12.6355	11.3577	14.0007	23.6325	20.3913	21.6909	411	421	451	452	521	419	425	312	352	276	298	257	313	332	264	250	330	297	438	385	437	-0.327456	0.00757274	0.0103146	false	-0.284896	0.0170796	0.0313839
LOC110633542	9.1686	9.0243	10.9888	8.0908	8.1185	8.6684	17.8022	18.1375	15.8508	32.8451	32.5967	32.9657	13.0209	13.2509	13.0899	7.3089	7.4859	6.2073	7.4008	7.7007	8.2478	450	470	545	463	573	517	1068	872	810	1519	1599	1616	648	825	674	369	555	336	350	371	424	-0.363812	0.00272939	0.00388452	false	0.897839	2.64759e-19	2.47274e-18
LOC110633546	2.9691	2.2973	2.165	2.4393	2.7385	3.575	1.4319	1.691	1.2908	1.1941	1.2821	1.2204	2.1576	1.8232	2.8898	1.9142	1.7587	1.9554	0.4541	0.7005	0.6565	95	78	70	91	126	139	56	53	43	36	41	39	70	74	97	63	85	69	14	22	22	0.100803	0.667092	0.698277	false	-1.14793	2.87038e-06	9.78921e-06
LOC110633547	103.295	97.4649	99.6237	68.4172	75.0751	73.325	89.8875	92.0871	92.9235	59.2126	59.0019	59.9828	115.74	121.224	113.903	78.4952	75.3738	78.5002	66.9497	63.3763	69.8495	3188	3192	3107	2462	3332	2750	3391	2784	2986	1722	1820	1849	3622	4746	3688	2492	3514	2672	1991	1920	2258	-0.603236	7.09418e-19	2.44731e-18	false	0.18168	0.00552193	0.0113348
LOC110633550	1.7273	1.5131	1.3241	3.1298	3.0621	3.5836	1.4131	2.8065	2.0562	1.3684	2.3611	1.7781	0.8398	0.9206	1.1827	3.5713	4.0102	2.978	2.853	3.098	2.4853	71	66	55	150	181	179	71	113	88	53	97	73	35	48	51	151	249	135	113	125	107	0.965062	3.7562e-06	6.6203e-06	false	-0.808347	0.000630007	0.00153226
LOC110633551	42.3752	37.3266	37.5795	21.7847	30.7354	32.0778	31.8901	28.6258	27.2336	19.8834	19.4377	15.0446	20.3377	16.9008	19.9564	18.9474	12.2782	16.1899	24.0767	22.7377	18.1876	674	630	604	404	703	620	620	446	451	298	309	239	328	341	333	310	295	284	369	355	303	-0.60717	1.07512e-05	1.83894e-05	false	-0.103997	0.460963	0.546233
LOC110633552	0.6218	0.6592	0.5192	0.45	0.3378	0.2878	0.2544	0.2182	0.2426	0.4949	0.5444	0.4864	0.1916	0.1991	0.2408	0.1133	0.1544	0.0881	2.2788	2.138	2.4118	32	36	27	27	25	18	16	11	13	24	28	25	10	13	13	6	12	5	113	108	130	-0.875392	0.0245072	0.0316773	false	NA	NA	NA
LOC110633553	22.3283	24.3567	21.0636	1.4829	1.9072	2.3551	3.1217	3.0129	3.7508	0.5378	0.5071	0.5372	11.1132	11.9851	11.5652	2.6952	2.9997	2.676	8.4461	9.3539	7.4853	749	867	714	58	92	96	128	99	131	17	17	18	378	510	407	93	152	99	273	308	263	-3.6938	4.04072e-129	8.34153e-128	down	0.624349	0.00549196	0.0112782
LOC110633554	13.274	14.3944	13.5106	6.1213	5.4895	5.6286	11.6337	11.0119	10.568	3.6437	4.0303	3.8165	4.5859	4.1132	3.8654	4.573	4.3311	4.4368	9.1746	10.5484	8.9305	491	565	505	264	292	253	526	399	407	127	149	141	172	193	150	174	242	181	327	383	346	-1.38964	9.2663e-30	4.47332e-29	down	0.786781	2.85343e-10	1.48256e-09
LOC110633555	6.2725	5.5801	6.555	5.2937	9.2821	7.7634	9.3601	10.0918	9.6874	1.9704	2.1087	2.2106	3.8601	2.9273	4.3527	11.025	7.9395	10.2374	19.5291	16.3076	17.7741	125	118	132	123	266	188	228	197	201	37	42	44	78	74	91	226	239	225	375	319	371	0.145	0.500641	0.538083	false	0.221935	0.244369	0.322129
LOC110633557	0.4608	0.4614	0.342	1.1609	1.6422	1.493	3.3927	3.3809	4.2873	10.5747	9.768	10.409	1.6189	1.7254	0.9059	0.112	0.0953	0.0783	0.2092	0.0587	0	16	17	12	47	82	63	144	115	155	346	339	361	57	76	33	4	5	3	7	2	0	1.63134	9.96759e-06	1.70932e-05	up	1.19972	7.17498e-08	2.92735e-07
LOC110633558	0.1849	0	0.1829	0.7927	0.5142	0.5578	1.0082	0.8177	0.5326	0.1308	0.1233	0.3085	0.3038	0.4857	0.1175	0.8386	0.7342	0.8939	1.7905	1.5693	1.5884	3	0	3	15	12	11	20	13	9	2	2	5	5	10	2	14	18	16	28	25	27	NA	NA	NA	NA	NA	NA	NA
LOC110633561	19.3056	23.1706	19.1049	11.7935	11.8102	13.7887	16.9116	14.8278	13.9503	17.7339	17.4027	16.5027	23.9792	21.6438	25.954	14.1645	12.5693	13.0048	30.2423	27.5067	26.3433	424	540	424	302	373	368	454	319	319	367	382	362	534	603	598	320	417	315	640	593	606	-0.854701	6.73876e-11	1.59656e-10	false	0.132094	0.315458	0.399588
LOC110633562	7.8307	6.0359	6.9028	9.2559	8.9995	9.5488	19.3448	19.9518	18.455	46.6967	46.2197	47.1296	7.3767	6.7091	7.3806	9.7451	11.3989	9.8052	9.0146	10.7484	9.34	357	292	318	492	590	529	1078	891	876	2006	2106	2146	341	388	353	457	785	493	396	481	446	0.289029	0.0260222	0.0335268	false	0.894312	1.27408e-21	1.31863e-20
LOC110633563	0.075	0.2119	0.0989	1.4574	0.6603	0.7814	0.5315	0.5102	0.528	0.053	0.025	0	0.0739	0.0394	0.1429	4.2027	4.2184	4.1011	0.5446	0.5346	0.6442	3	9	4	68	38	38	26	20	22	2	1	0	3	2	6	173	255	181	21	21	27	2.77552	2.08511e-06	3.73938e-06	up	-1.04809	0.00930377	0.018177
LOC110633565	0.5869	0.7928	0.7938	1.3256	0.7482	0.7567	3.9693	2.856	4.0962	0.789	0.8221	0.9206	0.6946	0.4164	0.6154	0.2472	0.4274	0.4435	0.2436	0.0797	0.2802	30	43	41	79	55	47	248	143	218	38	42	47	36	27	33	13	33	25	12	4	15	0.25127	0.472803	0.510438	false	1.79022	4.2912e-12	2.58302e-11
LOC110633566	61.0665	62.883	60.5576	34.6163	34.9897	35.5174	45.6788	46.2199	43.9276	52.5885	50.1525	48.6422	57.6218	62.6818	59.0728	27.766	29.2563	26.3154	37.9923	36.8732	39.3234	3840	4196	3848	2538	3164	2714	3511	2847	2876	3116	3152	3055	3674	5000	3897	1796	2779	1825	2302	2276	2590	-0.944099	9.21929e-47	6.42834e-46	false	0.208698	0.00162861	0.00369011
LOC110633567	18.54	16.9119	20.3707	52.5614	54.9714	52.7743	25.792	28.8417	26.6572	43.4421	40.1826	43.4328	21.9088	20.5617	20.7802	50.9554	52.0299	49.6178	18.3664	18.2965	18.1359	1342	1299	1490	4436	5722	4642	2282	2045	2009	2963	2907	3140	1608	1888	1578	3794	5689	3961	1281	1300	1375	1.38949	4.7215e-54	3.7506e-53	up	-1.1416	1.33808e-55	4.11999e-54
LOC110633568	5.0638	6.0654	6.9314	1.6642	2.7315	3.3103	4.2976	3.7684	6.0908	2.2601	1.9887	2.1322	6.2542	4.2903	5.278	3.4046	4.5115	3.3042	4.5677	3.7606	4.8346	107	136	148	41	83	85	111	78	134	45	42	45	134	115	117	74	144	77	93	78	107	-1.36613	1.14713e-07	2.23228e-07	down	0.720099	0.0103963	0.0200994
LOC110633570	6.2928	6.4819	6.5171	0.0897	0.109	0.1032	1.0604	0.8964	1.014	6.8891	7.0388	7.1169	5.7319	5.4634	5.7393	0.4268	0.5398	0.4929	0	0	0.0299	602	658	630	10	15	12	124	84	101	621	673	680	556	663	576	42	78	52	0	0	3	-6.12459	1.25651e-119	2.36224e-118	down	3.13544	3.71773e-21	3.77327e-20
LOC110633571	38.8829	41.2885	37.2591	23.5831	17.9172	22.4829	18.15	19.1132	15.8964	24.3541	32.0334	27.2366	28.5362	21.0284	23.7485	21.3678	21.0587	21.5528	16.9331	22.2126	20.4525	1325	1493	1283	937	878	931	756	638	564	782	1091	927	986	909	849	749	1084	810	556	743	730	-1.00719	2.78799e-16	8.67477e-16	down	-0.429707	0.00112354	0.00261817
LOC110633572	0.3083	0.4794	0.3966	0.3041	0.3859	0.444	0.6053	0.8026	0.9624	0.5071	0.4781	0.3859	1.4443	1.5676	1.249	0.8242	0.8674	1.258	0.8959	1.0365	0.8536	20	33	26	23	36	35	48	51	65	31	31	25	95	129	85	55	85	90	56	66	58	-0.199851	0.602738	0.637231	false	0.899013	0.00575303	0.0117665
LOC110633573	0.6729	0.7586	0.5232	1.9889	1.8466	1.9973	1.3369	1.2021	1.2463	0.6376	0.8295	0.782	0.7939	0.9851	1.0079	4.5672	4.8362	4.0201	2.0201	2.1666	1.8125	56	67	44	193	221	202	136	98	108	50	69	65	67	104	88	391	608	369	162	177	158	1.44321	8.23788e-12	2.056e-11	up	-0.781256	3.10163e-06	1.05385e-05
LOC110633574	24.7765	25.731	24.864	11.195	10.5923	11.2078	20.6978	21.0891	20.3852	16.6508	16.8755	16.2979	14.2915	12.4027	14.8723	10.8888	11.281	10.1559	22.3211	20.8677	23.0099	1137	1253	1153	599	699	625	1161	948	974	720	774	747	665	722	716	514	782	514	987	940	1106	-1.32501	1.09748e-48	7.93182e-48	down	0.753626	5.44313e-17	4.45886e-16
LOC110633575	86.6031	90.9708	87.65	20.7774	23.2812	20.72	29.5778	26.0178	26.2497	26.0358	25.0999	23.855	100.873	105.617	103.444	22.2658	22.5703	22.384	23.961	23.5522	22.3069	2817	3140	2881	788	1089	819	1176	829	889	798	816	775	3327	4358	3530	745	1109	803	751	752	760	-2.16538	9.1521e-155	2.37478e-153	down	0.17717	0.0701666	0.110019
LOC110633576	3.7367	3.4768	3.9085	6.7544	7.6638	6.2668	8.5906	9.7298	7.6321	7.7554	7.8323	7.7903	5.8077	4.6795	4.7115	6.4146	7.0923	6.4546	5.007	5.18	4.8545	158	156	167	333	466	322	444	403	336	309	331	329	249	251	209	279	453	301	204	215	215	0.764582	4.44587e-07	8.3404e-07	false	0.163826	0.231307	0.307718
LOC110633580	115.95	116.003	113.255	9.3983	9.7475	8.9764	9.4983	9.8812	10.6451	6.0409	5.2687	5.197	70.5057	78.9513	72.9494	13.4563	13.2303	12.6416	9.9411	11.5211	10.6056	4624	4909	4564	437	559	435	463	386	442	227	210	207	2851	3994	3052	552	797	556	382	451	443	-3.74937	0	0	down	-0.0680938	0.54245	0.62319
LOC110633581	3.1285	3.8028	3.6345	0.9722	1.1351	0.8582	0.7419	1.1572	0.6532	0.3849	0.2722	0.227	1.5204	2.2161	1.4695	0.8375	0.9305	0.4933	4.6114	5.6815	4.4587	69	89	81	25	36	23	20	25	15	8	6	5	34	62	34	19	31	12	98	123	103	-1.96127	1.25794e-11	3.11406e-11	down	-0.388655	0.352614	0.438054
LOC110633583	88.4009	91.9698	93.6882	4.6419	4.7643	4.5423	1.0543	0.8332	0.722	0.8433	1.3538	1.3762	233.717	242.739	248.636	1.1901	1.4787	1.11	1.85	2.1442	1.8455	4116	4544	4408	252	319	257	60	38	35	37	63	64	11034	14337	12145	57	104	57	83	98	90	-4.42888	0	0	down	-2.56909	1.29968e-37	2.40942e-36
LOC110633585	27.8362	28.7979	30.3166	8.2054	8.7585	8.5849	22.2318	19.8971	21.6522	14.5547	13.4419	13.2727	49.0585	46.7556	51.1025	5.6398	6.5187	6.7829	6.2847	6.0397	6.3646	1094	1201	1204	376	495	410	1068	766	886	539	528	521	1955	2331	2107	228	387	294	238	233	262	-1.89975	2.36899e-88	3.06553e-87	down	1.15991	1.73701e-31	2.66113e-30
LOC110633586	3.8586	5.6363	5.7278	2.5152	1.6368	1.8735	2.4939	1.9696	1.5565	2.1704	3.7835	2.5885	4.9471	5.962	5.8849	1.9506	1.5327	1.5045	1.8821	2.5551	1.9893	100	155	150	76	61	59	79	50	42	53	98	67	130	196	160	52	60	43	47	65	54	-1.47234	1.27213e-08	2.62814e-08	down	-0.15642	0.597693	0.673007
LOC110633587	3.9548	4.9692	4.1175	0.7773	0.7162	0.7458	1.247	1.2196	0.91	1.4427	1.9372	2.351	2.9252	2.663	2.5917	0.4806	1.1454	1.2327	1.1971	1.1751	0.9833	96	128	101	22	25	22	37	29	23	33	47	57	72	82	66	12	42	33	28	28	25	-2.67843	1.56991e-21	5.9485e-21	down	0.43504	0.255718	0.33483
LOC110633588	0.0499	0.0235	0.0247	3.3162	2.8622	3.2435	0.3878	0.4329	0.1677	0.0265	0.2246	0.0999	0.0984	0.059	0.0713	4.2439	4.4257	3.2571	2.6924	3.507	3.0961	2	1	1	155	165	158	19	17	7	1	9	4	4	3	3	175	268	144	104	138	130	6.46244	1.36906e-17	4.49171e-17	up	-3.4102	3.30065e-28	4.45226e-27
LOC110633589	129.998	127.644	128.571	41.0439	49.4069	53.9506	51.8324	53.5896	52.1631	9.7226	9.0503	10.2175	90.6563	85.2625	95.3219	48.4018	43.3238	50.0161	184.819	167.247	145.813	3363	3504	3361	1238	1838	1696	1639	1358	1405	237	234	264	2378	2798	2587	1288	1693	1427	4607	4247	3951	-1.55476	4.95279e-65	4.68213e-64	down	-0.0326564	0.734074	0.792458
LOC110633590	3.7672	3.2965	3.2953	8.0486	8.7245	7.5842	7.3472	7.8633	7.2364	7.0678	6.2596	6.9037	2.6538	3.447	2.3405	6.2128	6.5019	6.8621	4.2936	4.2833	4.0462	112	104	99	279	373	274	267	229	224	198	186	205	80	130	73	190	292	225	123	125	126	1.10303	2.0458e-11	5.00311e-11	up	-0.281033	0.0362976	0.0615505
LOC110633591	1.5026	1.2873	0.8561	3.2803	3.1979	4.4214	4.321	3.7651	3.8046	6.8616	6.6968	6.8837	1.0328	1.0768	0.8246	3.1428	2.3511	3.1377	5.7649	3.9892	3.8254	33	30	19	84	101	118	116	81	87	142	147	151	23	30	19	71	78	76	122	86	88	1.44442	2.46837e-06	4.40268e-06	up	-0.028592	0.895915	0.921685
LOC110633592	1.6438	0.4426	0.5113	121.608	98.2404	102.15	92.523	95.8917	89.9913	332.601	330.536	324.366	5.0487	1.2958	1.6564	850.06	734.254	854.893	135.501	129.137	129.272	35	10	11	3019	3008	2643	2408	2000	1995	6673	7034	6898	109	35	37	18618	23616	20075	2780	2699	2883	6.83142	2.4988e-34	1.34197e-33	up	-0.37402	0.000375442	0.000946621
LOC110633593	11.2514	9.5596	11.2405	2.3282	2.7074	2.8512	13.9681	10.8299	11.6641	3.4874	3.7882	2.5749	10.6385	9.8552	11.0654	1.8751	2.4119	2.7853	7.6363	5.7494	5.9678	315	284	318	76	109	97	478	297	340	92	106	72	302	350	325	54	102	86	206	158	175	-2.15533	1.59687e-38	9.44474e-38	down	2.05059	4.86149e-34	8.05802e-33
LOC110633595	1.9378	2.078	2.1381	2.1396	2.5247	2.4378	7.8356	7.1399	7.787	3.853	4.1451	4.148	3.5806	3.1957	2.8875	3.2913	2.5952	2.2418	3.6754	3.2448	4.1042	87	99	97	112	163	133	430	314	364	163	186	186	163	182	136	152	176	111	159	143	193	0.0738857	0.702666	0.731544	false	1.51913	1.5885e-26	2.00612e-25
LOC110633596	4.8365	4.8153	4.0832	9.5618	8.3227	9.0845	8.696	7.727	8.8706	3.2189	4.4017	4.8971	3.9345	4.502	4.8446	9.5365	8.2487	9.5388	9.4716	9.1863	9.8873	177	187	151	408	438	404	389	277	338	111	161	179	146	209	186	359	456	385	334	330	379	0.841273	1.21662e-08	2.51694e-08	false	-0.251771	0.0489061	0.0800424
LOC110633599	12.3116	13.7085	12.0567	5.1382	6.5357	6.0457	11.706	11.7082	11.0153	0.8361	0.9532	0.8805	24.555	24.3068	22.3707	11.6304	11.425	11.1964	16.4657	15.9953	16.0396	672	794	665	327	513	401	781	626	626	43	52	48	1359	1683	1281	653	942	674	866	857	917	-1.23626	1.6765e-26	7.41661e-26	down	0.796971	6.74532e-13	4.28611e-12
LOC110633601	8.1258	7.8906	7.3381	16.4824	14.8894	16.4758	14.6101	16.2754	15.1342	13.0174	12.2726	13.3328	6.7646	5.8455	8.4524	13.2461	11.9654	14.7638	10.4852	9.6946	8.4364	263	271	240	622	693	648	578	516	510	397	397	431	222	240	287	441	585	527	327	308	286	0.902283	1.24082e-13	3.40624e-13	false	-0.217949	0.0415436	0.0693462
LOC110633602	13.962	15.0217	13.5909	5.71	6.9313	6.8562	11.0178	10.758	11.1444	5.5312	4.8341	5.1802	13.1693	11.4863	13.0547	8.6173	10.0991	9.8655	17.4905	16.9367	13.7294	367	419	361	175	262	219	354	277	305	137	127	136	351	383	360	233	401	286	443	437	378	-1.25932	1.65693e-21	6.26871e-21	down	0.594645	9.89796e-06	3.15069e-05
LOC110633603	178.809	179.025	182.428	31.7232	30.3341	28.2735	15.7196	16.6498	16.4993	99.4816	107.407	101.343	134.746	140.597	136.907	31.6439	31.6486	33.6622	38.5763	38.7299	36.7984	7817	8305	8059	1617	1907	1502	840	713	751	4098	4693	4425	5973	7797	6279	1423	2090	1623	1625	1662	1685	-2.71133	3.37885e-238	1.6238e-236	down	-1.04935	2.02505e-29	2.87249e-28
LOC110633604	2.2488	2.564	2.0606	3.5479	4.0737	4.0668	6.0418	7.2274	5.8131	35.7106	33.5286	33.6626	2.6833	2.5169	1.8525	3.9676	3.97	4.0781	6.4253	6.3639	5.3013	81	98	75	149	211	178	266	255	218	1212	1207	1211	98	115	70	147	216	162	223	225	200	0.631964	0.000918834	0.00136367	false	0.544116	0.000426726	0.00106539
LOC110633606	3.3582	2.2703	3.829	0.2191	0.7615	0.781	0.866	0.8198	0.5609	16.9288	15.8141	16.7751	5.4359	5.4961	4.7668	0.9226	1.1116	0.7281	3.5989	3.0121	3.0319	92	66	106	7	30	26	29	22	16	437	433	459	151	191	137	26	46	22	95	81	87	-2.55381	3.51882e-11	8.4929e-11	down	NA	NA	NA
LOC110633607	11.1354	10.4938	10.4502	16.5899	16.1225	15.3051	11.1314	11.9379	11.2802	20.3844	19.9123	19.7734	12.0502	11.7398	12.2435	17.258	16.9167	16.0197	6.8671	7.3272	7.7069	658	658	624	1143	1370	1099	804	691	694	1135	1176	1167	722	880	759	1049	1510	1044	391	425	477	0.450849	3.24226e-06	5.73918e-06	false	-0.645907	2.48297e-12	1.51879e-11
LOC110633608	3.1265	3.085	2.8938	1.2934	0.6267	0.787	1.1284	0.8449	1.0775	1.0735	0.7728	0.9575	2.3397	2.3052	2.8574	1.1442	1.4245	0.9172	0.5535	0.8618	0.7901	170	178	159	82	49	52	75	45	61	55	42	52	129	159	163	64	117	55	29	46	45	-1.88417	6.87286e-13	1.81375e-12	down	0.0139964	0.9653	0.973445
LOC110633610	11.0411	12.9748	12.6377	11.219	11.9794	11.5856	9.9579	9.7551	9.8805	6.1411	6.0116	5.6827	14.3875	13.5801	12.7646	12.8028	12.138	12.9262	10.9524	11.5869	9.9486	498	621	576	590	777	635	549	431	464	261	271	256	658	777	604	594	827	643	476	513	470	-0.208687	0.0526253	0.0653297	false	-0.393847	4.89636e-05	0.000140726
LOC110633612	21.5024	21.8663	20.6411	6.4953	7.3207	7.2194	11.088	12.8307	11.1944	21.6226	22.2127	23.1241	13.6666	11.4745	13.8746	6.8402	8.8537	7.9545	8.6958	9.7581	9.0936	1201	1296	1165	423	588	490	757	702	651	1138	1240	1290	774	813	813	393	747	490	468	535	532	-1.73804	4.38887e-83	5.27299e-82	down	0.577057	5.08069e-08	2.10595e-07
LOC110633613	65.1966	65.1994	64.6881	34.3126	35.1655	37.1749	42.3658	44.7399	45.2487	43.9094	46.2059	47.0362	51.465	50.6467	50.5748	36.0674	38.7461	35.5863	38.8385	41.1634	41.3516	3432	3642	3441	2106	2662	2378	2726	2307	2480	2178	2431	2473	2747	3382	2793	1953	3081	2066	1970	2127	2280	-1.00436	4.98628e-52	3.83063e-51	down	0.150655	0.0326359	0.0559171
LOC110633615	1.3352	1.0242	1.1677	0.1332	0.3455	0.1789	0.3557	0.1585	0.1789	2.5045	2.268	2.3939	0.4287	0.2448	0.4736	0.1811	0.4111	0.3942	0.1611	0.2531	0.3854	43	35	38	5	16	7	14	5	6	76	73	77	14	10	16	6	20	14	5	8	13	-2.5304	6.09116e-08	1.20461e-07	down	NA	NA	NA
LOC110633616	6.5331	5.7793	6.3609	8.9561	8.8224	7.5961	17.0085	17.1684	17.1138	47.3031	45.7881	47.0114	7.0458	6.9693	7.1414	56.5767	56.0915	52.7975	91.7941	103.022	114.173	620	582	610	991	1204	876	1973	1596	1691	4230	4343	4456	678	839	711	5523	8041	5526	8394	9597	11349	0.312399	0.00693767	0.00948416	false	0.852571	3.62467e-19	3.36092e-18
LOC110633617	41.4873	45.071	40.5866	7.8414	7.8873	7.5238	6.9505	7.8366	7.2486	6.316	5.6526	6.7791	55.5893	56.4009	60.0998	9.3493	7.1374	5.9437	9.9807	9.0066	9.4288	962	1109	951	212	263	212	197	178	175	138	131	157	1307	1659	1462	223	250	152	223	205	229	-2.58356	1.13552e-122	2.19838e-121	down	-0.240891	0.102249	0.152886
LOC110633618	3.5041	3.3377	3.505	0.8725	1.9651	1.2093	3.8224	4.0773	4.7769	3.4389	5.014	3.433	3.5302	3.6238	3.6634	3.3699	2.3946	3.3823	9.1502	7.7922	7.4824	93	94	94	27	75	39	124	106	132	86	133	91	95	122	102	92	96	99	234	203	208	-1.47902	5.10782e-07	9.54089e-07	down	1.47611	1.57782e-07	6.20848e-07
LOC110633621	0.1984	0.2404	0.1122	0.8752	0.3351	0.6998	5.983	6.2504	6.1528	4.6928	4.084	4.4557	0.4752	0.4693	0.5134	0.2205	0.4316	0.257	0.1177	0.0289	0	7	9	4	36	17	30	258	216	226	156	144	157	17	21	19	8	23	10	4	1	0	1.65916	0.00623072	0.00855961	up	3.12828	2.76692e-33	4.49418e-32
LOC110633622	9.6868	9.3744	9.6968	11.3757	11.2442	12.1106	13.5638	13.0839	14.5282	9.529	9.3939	10.2582	5.3646	5.0811	5.3625	5.1794	4.8095	4.9659	4.4466	3.1883	3.557	260	267	263	356	434	395	445	344	406	241	252	275	146	173	151	143	195	147	115	84	100	0.138856	0.259716	0.293369	false	0.085874	0.453659	0.539135
LOC110633624	7.7836	7.1111	7.5263	4.4845	3.8839	2.1025	3.0138	3.8214	3.3099	3.5942	2.3185	3.2124	6.5044	6.3233	6.1167	4.4477	3.2647	4.0945	3.2682	3.1476	2.9498	131	127	128	88	94	43	62	63	58	57	39	54	111	135	108	77	83	76	53	52	52	-1.22363	6.80517e-06	1.17945e-05	down	-0.215747	0.483622	0.568517
LOC110633627	0	0	0	0	0	0	0	0	0	3.702	3.5976	3.4389	5.7162	5.5844	6.2921	3.7042	2.9843	3.3089	10.8607	9.6771	9.6326	0	0	0	0	0	0	0	0	0	65	67	64	108	132	123	71	84	68	195	177	188	NA	NA	NA	NA	NA	NA	NA
LOC110633628	8.2265	6.6093	9.1539	1.073	1.3445	0.9671	1.6748	1.7803	1.7841	3.2991	3.4138	3.3022	17.4975	17.6322	18.5739	1.5847	2.0579	1.9249	10.9768	11.3159	10.0257	217	185	244	33	51	31	54	46	49	82	90	87	468	590	514	43	82	56	279	293	277	-2.95055	1.2666e-36	7.16389e-36	down	0.463079	0.124214	0.180822
LOC110633630	4.6098	5.8747	5.7437	0.0205	0.0166	0.0393	0.0195	0.0244	0	0	0	0	11.6366	11.2784	10.0631	0	0.0158	0.0217	0	0	0	193	261	243	1	1	2	1	1	0	0	0	0	494	599	442	0	1	1	0	0	0	-7.89148	3.42239e-26	1.49981e-25	down	NA	NA	NA
LOC110633636	123.163	122.691	124.999	29.9194	30.4328	31.2656	28.4398	29.8259	27.3583	42.6925	39.5994	39.5654	127.999	126.401	129.872	44.2631	45.394	44.9132	38.5231	39.1195	36.0017	6062	6408	6217	1717	2154	1870	1711	1438	1402	1980	1948	1945	6388	7892	6706	2241	3375	2438	1827	1890	1856	-2.15006	1.33333e-241	6.56604e-240	down	-0.258665	0.000549451	0.00134887
LOC110633639	37.2586	37.4951	36.2779	19.1196	19.0377	17.5727	23.4638	23.37	22.4377	22.164	22.6699	22.111	56.6223	57.6948	58.5787	24.2573	23.4915	24.114	34.6626	34.5837	34.7753	1429	1526	1406	855	1050	819	1100	878	896	801	869	847	2202	2807	2357	957	1361	1020	1281	1302	1397	-1.12583	6.64605e-37	3.78119e-36	down	0.152109	0.0950813	0.143325
LOC110633640	12.8944	14.0395	13.7094	12.5572	11.1816	11.5412	11.992	11.9223	9.5392	8.9412	8.6181	7.7838	10.9098	11.3123	11.1158	11.6531	12.1524	11.4122	19.1577	20.2712	18.8993	753	870	809	855	939	819	856	682	580	492	503	454	646	838	681	700	1072	735	1078	1162	1156	-0.335983	0.00129048	0.00188963	false	-0.238296	0.0457007	0.0753442
LOC110633641	1.6442	1.4795	1.4436	3.2285	3.847	3.4131	4.5309	4.8903	4.9334	2.9191	2.8572	2.8158	0.8351	0.9161	1.0311	2.4276	3.3472	2.5669	0.8852	1.0453	1.2865	266	254	236	609	895	671	896	775	831	445	462	455	137	188	175	404	818	458	138	166	218	1.06748	1.46674e-18	5.00501e-18	up	0.290425	0.0032273	0.00694731
LOC110633642	13.0582	14.9977	13.6525	36.6814	34.2379	32.5995	25.0513	24.2742	25.8675	33.8126	32.4434	34.4612	9.5195	10.0218	8.6921	18.6758	20.988	18.4292	14.9691	15.5415	15.1193	832	1014	879	2725	3137	2524	1951	1515	1716	2030	2066	2193	615	810	581	1224	2020	1295	919	972	1009	1.18081	6.20333e-32	3.1525e-31	up	-0.623712	6.42636e-13	4.0917e-12
LOC110633645	10.309	11.6334	10.4436	25.5612	25.2551	23.7753	34.4551	36.1113	35.992	23.2637	21.835	24.1816	8.336	7.8956	7.529	14.6292	14.3068	13.2606	15.3806	16.6244	18.4407	633	758	648	1830	2230	1774	2586	2172	2301	1346	1340	1483	519	615	485	924	1327	898	910	1002	1186	1.07206	8.72408e-29	4.1152e-28	up	0.352364	5.87022e-06	1.92572e-05
LOC110633649	0.602	0.4672	0.6571	6.7273	6.1686	5.6607	2.4625	2.3136	2.4658	5.5432	5.5006	4.9637	0.7247	0.7537	0.6667	4.8798	4.8175	5.1294	1.1485	1.0913	0.8875	68	56	75	886	1002	777	340	256	290	590	621	560	83	108	79	567	822	639	125	121	105	3.29855	1.55512e-84	1.90593e-83	up	-1.51935	6.00555e-37	1.09472e-35
LOC110633650	17.9182	17.6006	17.0112	37.6192	38.6783	38.9795	53.8077	54.7214	50.6524	47.6442	45.2978	46.5591	33.2478	29.4583	32.6552	57.479	59.259	56.2792	26.5315	28.1153	26.8989	1181	1231	1133	2891	3666	3122	4335	3533	3476	2959	2984	3065	2222	2463	2258	3897	5900	4091	1685	1819	1857	1.00143	1.27463e-44	8.54289e-44	up	0.304646	5.1522e-06	1.70438e-05
LOC110633651	20.9088	21.8143	19.0585	16.9825	18.0478	20.1743	40.0547	40.9816	42.7674	18.4872	16.6512	18.881	17.831	17.449	18.29	18.9745	23.8132	19.3859	12.7945	11.7911	14.1558	887	982	817	840	1101	1040	2077	1703	1889	739	706	800	767	939	814	828	1526	907	523	491	629	-0.296554	0.00238183	0.00340885	false	1.0055	2.22405e-32	3.50978e-31
LOC110633652	6.0771	7.1192	6.2852	2.3383	3.8341	3.4844	5.4203	7.1368	5.749	11.9127	12.4198	11.864	5.9333	5.2469	6.2863	3.0354	3.9827	3.7011	5.7536	5.2756	5.7583	399	496	417	179	362	278	435	459	393	737	815	778	395	437	433	205	395	268	364	340	396	-1.14747	6.05276e-12	1.52169e-11	down	0.761869	1.29656e-05	4.05515e-05
LOC110633654	0.6298	1.2494	0.656	2.1321	2.2358	2.6458	2.3049	3.0116	2.3876	1.3367	1.0612	1.3606	0.948	0.7578	0.8215	2.03	1.9968	1.9836	0.344	0.5065	1.1709	19	40	20	75	97	97	85	89	75	38	32	41	29	29	26	63	91	66	10	15	37	1.32842	5.35283e-05	8.72638e-05	up	-0.0276201	0.902506	0.926782
LOC110633660	7.3802	9.5597	8.1777	1.7841	1.7834	1.8759	1.865	1.5708	1.4505	4.6268	6.6714	5.278	6.6322	7.7273	7.1706	1.5236	1.0941	1.1368	7.6297	8.1282	7.6446	259	356	290	73	90	80	80	54	53	153	234	185	236	344	264	55	58	44	258	280	281	-2.34091	6.81957e-40	4.14162e-39	down	-0.311133	0.193379	0.264056
LOC110633661	4.014	3.4157	4.4466	2.3636	2.4372	2.5637	2.4017	2.8746	3.3662	3.1472	2.9672	3.2091	0.4727	0.732	0.9423	0.2038	0.2181	0.3531	0.1244	0.3052	0.143	134	121	150	92	117	104	98	94	117	99	99	107	16	31	33	7	11	13	4	10	5	-0.822513	2.83402e-05	4.71344e-05	false	0.0668728	0.749731	0.805289
LOC110633665	9.6087	10.2136	8.1321	11.7095	11.0239	14.1106	15.8543	15.9194	18.4885	20.7724	22.4649	19.8564	12.5713	12.5225	12.5822	15.7259	13.3859	13.0247	13.5647	10.6788	10.6255	297	335	254	422	490	530	599	482	595	605	694	613	394	491	408	500	625	444	404	324	344	0.263627	0.0659739	0.0809262	false	0.288957	0.0226561	0.0403381
LOC110633668	2.4075	3.252	3.0973	0.4818	0.7813	0.2642	4.9241	3.359	2.929	0	0.3212	0.0803	1.7412	2.404	2.9833	0.3121	0.0531	0.1455	0.7496	0.5723	0.2299	30	43	39	7	14	4	75	41	38	0	4	1	22	38	39	4	1	2	9	7	3	-2.62971	6.67736e-08	1.31818e-07	down	2.69625	1.16467e-08	5.15093e-08
LOC110633669	0.7062	1.331	1.3395	2.6751	3.5195	4.4555	4.3332	6.0079	5.1436	4.7467	4.7106	3.5943	1.6251	1.299	0.8976	6.0073	6.1166	7.0437	3.6035	3.3574	2.9217	12	24	23	53	86	92	90	100	91	76	80	61	28	28	16	105	157	132	59	56	52	1.51605	3.00139e-05	4.98209e-05	up	0.377745	0.128026	0.185466
LOC110633670	3.7755	3.8215	3.7363	4.1976	3.8572	4.1043	4.5252	4.0922	4.2977	6.8099	6.7312	6.2069	3.2791	2.7803	2.7547	3.9574	4.0114	3.6769	2.7412	2.8649	3.1448	243	261	243	315	357	321	356	258	288	413	433	399	214	227	186	262	390	261	170	181	212	-0.0317124	0.810025	0.8313	false	-0.0715303	0.573554	0.651159
LOC110633672	1.7662	1.46	1.7785	2.4449	2.4564	2.4479	2.1547	2.6254	2.351	2.5978	1.8911	2.4508	3.2086	3.5662	3.2784	13.766	14.9945	16.1828	51.7725	60.0388	53.8106	57	50	58	92	114	96	85	83	79	79	61	79	105	146	111	457	731	576	1610	1902	1819	0.422803	0.0736317	0.0897928	false	-0.207962	0.323301	0.407613
LOC110633673	5.7409	5.3029	8.0437	12.0412	14.8224	14.5003	15.9036	15.2029	14.74	12.1248	13.3078	9.6177	4.7088	4.8393	6.3391	13.7039	10.1973	12.2661	14.1575	12.3339	9.3339	101	99	143	247	375	310	342	262	270	201	234	169	84	108	117	248	271	238	240	213	172	0.981681	2.40938e-07	4.60022e-07	false	-0.0114976	0.929925	0.947452
LOC110633676	48.3805	48.0398	46.8632	7.0915	9.6305	8.6413	8.1248	7.2551	7.3726	20.2573	17.936	19.0657	25.9237	25.031	27.2704	9.6547	10.0125	9.7071	11.2759	10.6279	10.395	2124	2238	2079	363	608	461	436	312	337	838	787	836	1154	1394	1256	436	664	470	477	458	478	-2.63015	1.45705e-145	3.47599e-144	down	-0.315598	0.0162689	0.030054
LOC110633679	10.8547	10.6522	9.5304	34.7538	37.2022	42.5808	32.2162	33.6185	34.1373	16.6298	16.5358	18.3039	44.712	39.0851	41.2701	204.066	220.329	218.193	1455.4	1427.42	1321.9	266	277	236	993	1311	1268	965	807	871	384	405	448	1111	1215	1061	5144	8156	5897	34366	34336	33930	1.74925	1.31106e-52	1.01556e-51	up	-0.355913	0.000159585	0.000426589
LOC110633681	1.0208	0.7215	0.8208	3.5567	2.7063	2.1526	4.2799	3.0611	2.5123	2.1666	1.5958	2.4912	0.3775	0.5029	0.1824	2.0467	1.3937	1.7933	0.7945	0.455	0.3655	16	12	13	65	61	41	82	47	41	32	25	39	6	10	3	33	33	31	12	7	6	1.58989	0.000104671	0.000167013	up	0.0703603	0.82424	0.865166
LOC110633683	0.6213	0.5367	0.4355	0.2664	0.378	0.426	1.1436	1.0042	0.6713	0.1923	0.1295	0.0778	3.957	3.0813	3.7999	4.4039	5.3809	5.4219	16.8442	15.5063	13.9634	24	22	17	12	21	20	54	38	27	7	5	3	155	151	154	175	314	231	627	588	565	NA	NA	NA	NA	1.23932	0.00207335	0.00460244
LOC110633685	32.2401	33.5624	32.8089	10.4706	10.1337	9.6573	10.269	10.5431	8.9902	18.077	17.6986	18.4854	34.806	38.4365	32.6982	11.4086	12.1726	11.0305	15.7258	16.7945	16.5291	3000	3314	3085	1136	1356	1092	1168	961	871	1585	1646	1718	3284	4537	3192	1092	1711	1132	1410	1534	1611	-1.83584	2.62816e-111	4.50723e-110	down	-0.18398	0.0610828	0.0974483
LOC110633686	11.6127	12.0453	12.4047	7.52	6.856	5.5265	16.6843	16.4565	16.8924	19.782	17.8314	19.3782	13.3231	12.7077	12.4313	7.5515	8.6078	8.0326	7.6706	7.6091	8.0734	894	984	965	675	759	517	1570	1241	1354	1435	1372	1490	1040	1241	1004	598	1001	682	569	575	651	-0.986476	1.10027e-13	3.02709e-13	false	1.16605	1.12339e-21	1.16565e-20
LOC110633690	13.1465	12.05	13.0493	24.007	26.2867	27.2601	23.2268	25.1691	25.0996	15.3724	11.9542	14.1227	10.4826	10.6156	10.0364	17.17	18.2392	16.0325	18.4333	18.2779	19.361	658	640	660	1401	1892	1658	1421	1234	1308	725	598	706	532	674	527	884	1379	885	889	898	1015	0.886506	1.0097e-23	4.11031e-23	false	-0.238378	0.00292641	0.00634638
LOC110633691	5.0182	4.8045	4.8868	0.1717	0.0742	0.0659	0.4695	0.5995	0.6025	0.4249	0.3739	0.3207	3.9619	4.8818	4.1855	0.0519	0.0177	0.0363	0.0416	0.0408	0.0127	376	382	370	15	8	6	43	44	47	30	28	24	301	464	329	4	2	3	3	3	1	-5.72443	7.16958e-79	8.16431e-78	down	2.2718	6.1937e-07	2.29105e-06
LOC110633692	2.2897	2.1317	2.4024	5.3471	3.8175	3.7457	8.3504	9.2653	9.9093	5.4747	5.8515	6.1317	3.1015	3.9144	4.1547	3.6473	3.8351	3.4768	6.2985	6.4638	7.9276	83	82	88	226	199	165	370	329	374	187	212	222	114	180	158	136	210	139	220	230	301	0.79131	0.000378099	0.000579063	false	0.928951	8.11206e-08	3.29165e-07
LOC110633693	3.7415	3.4867	3.1678	31.9644	27.8392	29.2841	32.3268	33.3998	34.8569	43.2581	45.0674	46.1386	6.0269	6.6526	5.9043	24.1879	26.0207	23.2384	6.1048	5.5268	5.0406	180	178	154	1793	1926	1712	1901	1574	1746	1961	2167	2217	294	406	298	1197	1891	1233	283	261	254	2.96908	3.0928e-126	6.20053e-125	up	0.012532	0.89176	0.918301
LOC110633694	10.5305	9.0967	9.2993	56.9495	79.5851	94.5715	21.0891	21.3139	17.3133	2.2118	2.4877	2.3796	11.1787	8.9931	10.9439	178.228	219.593	214.371	1174.3	1048.39	1090.48	288	264	257	1816	3130	3143	705	571	493	57	68	65	310	312	314	5014	9072	6466	30946	28145	31238	2.85946	2.80685e-76	3.0926e-75	up	-2.10759	8.03488e-45	1.85951e-43
LOC110633695	18.8321	19.4681	18.9852	27.9202	28.0687	27.3364	35.0732	36.4795	38.1443	10.0311	10.0583	11.9499	13.1139	13.368	13.5147	18.9852	22.871	21.4189	12.1538	13.7993	16.7942	2351	2579	2395	4064	5039	4147	5352	4461	4958	1180	1255	1490	1660	2117	1770	2438	4313	2949	1462	1691	2196	0.408698	6.11145e-09	1.28723e-08	false	0.234992	0.00067847	0.00164209
LOC110633696	30.0907	30.3507	31.6391	20.364	25.6657	27.2773	39.0419	42.4782	39.9643	14.4701	9.8789	12.9454	18.0839	16.1229	16.5821	18.0545	23.9664	16.1999	11.2227	9.5796	14.5887	128	137	136	101	157	141	203	177	177	58	42	55	78	87	74	79	154	76	46	40	65	-0.462758	0.0123535	0.0164808	false	0.567017	0.00089272	0.00211563
LOC110633698	12.6225	12.8361	13.9268	35.8222	28.7564	26.9295	19.5742	20.6174	20.121	16.8546	15.8903	17.7496	12.077	13.4554	12.4807	35.421	31.6783	31.3458	16.9319	18.732	18.1305	670	723	747	2217	2195	1737	1270	1072	1112	843	843	941	650	906	695	1934	2540	1835	866	976	1008	1.08844	3.73546e-16	1.15602e-15	up	-0.766756	3.22485e-10	1.66455e-09
LOC110633700	5.185	4.182	2.8198	11.0976	16.1118	17.5673	12.229	9.299	10.6778	8.9233	9.9083	9.0732	7.6935	7.0702	7.0797	23.3869	18.3995	22.4058	15.9494	12.0397	12.6211	111	95	61	277	496	457	320	195	238	180	212	194	167	192	159	515	595	529	329	253	283	1.74103	1.24975e-14	3.60523e-14	up	-0.629693	0.000283202	0.000729362
[truncated: 25,018 more rows]
[truncated: 54 more columns]
