# Supplementary material for: Stage-specific metabolic divergence in flavonoid biosynthesis correlates with embryogenic capacity in rubber tree (Hevea brasiliensis)
Source: Front Plant Sci. 2026 Feb 4;17:1766162. doi: 10.3389/fpls.2026.1766162 (PMC12913399; doi:10.3389/fpls.2026.1766162)
Supplement: Supplementary file 3 [file Table2.xlsx]

## Sheet: Sheet1
Index	Q1 (Da)	Q3 (Da)	Molecular weight (Da)	Formula	Ionization model	Compounds	Class I	Class II	CAS	Level	HE-EX1	HE-EX2	HE-EX3	HE-IC1	HE-IC2	HE-IC3	HE-EC1	HE-EC2	HE-EC3	HE-CE1	HE-CE2	HE-CE3	LE-EX1	LE-EX2	LE-EX3	LE-IC1	LE-IC2	LE-IC3	LE-C1	LE-C2	LE-C3	QC01	QC02	QC03	cpd_ID	kegg_map	HE-EC_vs_HE-CE_VIP	HE-EC_vs_HE-CE_P-value	HE-EC_vs_HE-CE_Fold_Change	HE-EC_vs_HE-CE_Log2FC	HE-EC_vs_HE-CE_Type	LE-EX_vs_HE-EC_VIP	LE-EX_vs_HE-EC_P-value	LE-EX_vs_HE-EC_Fold_Change	LE-EX_vs_HE-EC_Log2FC	LE-EX_vs_HE-EC_Type	HE-EX_vs_LE-IC_VIP	HE-EX_vs_LE-IC_P-value	HE-EX_vs_LE-IC_Fold_Change
mws2104	193.07	59.01	194.079	C7H14O6	[M-H]-	D-Pinitol	Others	Saccharides	10284-63-6	2	7.70814e+06	7.86135e+06	6.8801e+06	2.74258e+06	2.63547e+06	2.81473e+06	3.25292e+06	2.96882e+06	3.03013e+06	1.70121e+06	1.74455e+06	1.74587e+06	6.3636e+06	5.9439e+06	5.71149e+06	3.21829e+06	3.23429e+06	3.41063e+06	5.10817e+06	4.80282e+06	5.12003e+06	3.61507e+06	3.61458e+06	3.61162e+06	C03844	-	-	-	-	-	-	-	-	-	-	-	1.08822	0.00397419	0.439349
pmb2791	309.21	209.05	310.214	C18H30O4	[M-H]-	9-Hydroperoxy-10E,12,15Z-octadecatrienoic acid	Lipids	Free fatty acids	111004-08-1	3	68827.4	83114	67680.8	154280	159104	163376	114890	119998	116545	108915	112751	119305	102692	94574.4	92616.8	87461.5	235653	238961	166361	156663	154471	152827	152635	152175	C16321	ko00592,ko01110	-	-	-	-	-	-	-	-	-	-	-	-	-
Lmbp002255	371.1	209.05	370.09	C16H18O10	[M+H]+	Fraxetin-8-O-glucoside (Fraxin)	Lignans and Coumarins	Coumarins	524-30-1	1	7.43679e+06	7.17708e+06	7.17207e+06	9.08067e+06	8.61896e+06	8.39563e+06	4.09231e+06	4.02161e+06	3.5101e+06	2.91985e+07	2.94692e+07	3.11701e+07	5.85712e+06	6.06606e+06	4.89365e+06	1.79419e+07	1.8031e+07	1.86345e+07	3.25207e+06	3.34754e+06	3.64867e+06	7.45898e+06	7.43884e+06	7.47253e+06	C09266	-	1.13226	0.000213041	7.72864	2.95021	up	-	-	-	-	-	1.09406	6.52568e-05	2.50654
mws0159	163.04	91.06	164.047	C9H8O3	[M-H]-	Phenylpyruvic acid	Organic acids	Organic acids	156-06-9	2	337525	374269	352635	235728	206518	198009	148373	122111	83631.2	391269	370846	363332	246919	225078	235053	203182	211199	203968	219591	196250	175798	219838	219769	220911	C00166	ko00360,ko00400,ko00470,ko00960,ko01100,ko01110,ko01210,ko01230	1.09003	0.00164579	3.1782	1.66821	up	-	-	-	-	-	-	-	-
pmb0374	136.06	119.04	135.054	C5H5N5	[M+H]+	2-Aminopurine	Nucleotides and derivatives	Nucleotides and derivatives	452-06-2	2	5.90276e+06	6.2142e+06	5.79494e+06	2.57306e+06	2.60368e+06	2.57695e+06	2.06904e+06	2.2263e+06	1.90652e+06	1.46134e+06	1.47004e+06	1.51202e+06	8.75604e+06	8.05618e+06	7.90999e+06	1.89567e+06	1.96137e+06	1.94149e+06	2.73266e+06	2.84785e+06	2.61727e+06	3317759	3.28722e+06	3.29867e+06	-	-	-	-	-	-	-	1.08212	0.000620987	0.250862	-1.99504	down	1.09392	0.000758535	0.323725
MWS4296	223.11	120.08	222.1	C11H14N2O3	[M+H]+	Glycylphenylalanine*	Amino acids and derivatives	Amino acids and derivatives	3321-03-7	3	2.30181e+06	2.32922e+06	2.50904e+06	1.95254e+06	1.88492e+06	1.83518e+06	1.20278e+06	1.26862e+06	1.30517e+06	495387	677989	650890	2.56633e+06	2.48385e+06	2.44845e+06	1.6395e+06	1.65318e+06	1.53586e+06	1.41095e+06	1.3801e+06	1.4941e+06	1.50582e+06	1.49457e+06	1.49018e+06	-	-	1.09316	0.00196854	0.48305	-1.04976	down	-	-	-	-	-	-	-	-
mws0254	156.08	110.07	155.07	C6H9N3O2	[M+H]+	L-Histidine	Amino acids and derivatives	Amino acids and derivatives	71-00-1	1	368904	1.25771e+06	1.18074e+06	1.86834e+07	1.80708e+07	1.92187e+07	2.71611e+07	2.77294e+07	2.79809e+07	924425	1.10055e+06	1.41008e+06	114212	129908	678253	1.61649e+07	1.65574e+07	1.61049e+07	1.76094e+07	1.75504e+07	1.73506e+07	1.02608e+07	1.02587e+07	1.01555e+07	C00135	ko00340,ko00410,ko00470,ko00970,ko01100,ko01110,ko01230,ko02010	1.13045	1.16016e-06	0.0414503	-4.59247	down	1.05611	2.25491e-07	89.8458	6.48938	up	1.05765	2.35166e-05	17.3927
MWS5173	112.05	70.03	111.043	C4H5N3O	[M+H]+	Isocytosine	Nucleotides and derivatives	Nucleotides and derivatives	108-53-2	3	1.70445e+06	1.68796e+06	1.97079e+06	149734	182857	280484	802990	580106	1.94567e+06	656698	596194	601953	1.48097e+06	1.46728e+06	1.47274e+06	158011	173695	9	1.48499e+06	1.29292e+06	986902	1.08946e+06	1.10205e+06	1.09321e+06	-	-	-	-	-	-	-	-	-	-	-	-	-	-	-
Lmhp011549	550.39	184.07	549.379	C28H56NO7P	[M+H]+	LysoPC 20:1	Lipids	LPC	-	2	226034	202694	187957	54135.4	60159.7	53400.8	100849	92758.5	98997.7	65253.5	73741.3	72146.9	174461	163285	175929	63655.8	67546.7	62310.2	55296.1	62286.8	55762.7	87329.4	86393.5	86492.2	-	-	-	-	-	-	-	-	-	-	-	-	1.08915	0.00536794	0.313795
Cmcp006260	539.1	403.05	538.09	C30H18O10	[M+H]+	Robustaflavone	Flavonoids	Biflavones	49620-13-5	3	3.61629e+07	3.46994e+07	3.54694e+07	952656	784528	764640	92569.1	69983.8	60945	124344	37181.8	18840.4	3.33526e+07	3.20708e+07	3.26384e+07	788882	659459	639469	65576.8	58263.8	58481.6	1.83489e+07	1.85384e+07	1.83344e+07	C10179	-	-	-	-	-	-	1.08471	0.000128081	0.00227915	-8.77729	down	1.09415	0.000124606	0.0196349
Lmyn001519	285.03	133.02	286.033	C11H10O9	[M-H]-	L-Malic acid-2-O-gallate	Phenolic acids	Phenolic acids	-	3	2.75679e+06	3.10907e+06	2.55179e+06	84119.1	77372	76398.3	110506	124727	126738	386337	395509	395758	2.8215e+06	2.63652e+06	2.67135e+06	156803	173970	141692	290013	270755	261865	796581	787157	794524	-	-	1.13054	9.9382e-06	3.2533	1.70191	up	1.08492	0.000436906	0.0445264	-4.48919	down	1.09301	0.00366228	0.0561279
Zmpn003368	293.21	195.14	294.219	C18H30O3	[M-H]-	13S-Hydroxy-9Z,11E,15Z-octadecatrienoic acid	Lipids	Free fatty acids	87984-82-5	3	395321	403171	429713	38231.9	41437.2	51107.7	42512.3	45371	43733.3	21136.5	21265.9	18771.3	571732	550859	580895	52080.5	54545.6	53929.1	105182	100680	104684	176995	176689	178973	C16316	ko00592	1.12602	3.51615e-05	0.464788	-1.10536	down	1.08529	0.000257657	0.0772631	-3.69408	down	1.09438	0.000809594	0.130724
HJN055	435.13	273.08	436.137	C21H24O10	[M-H]-	Dihydrocharcone-4'-O-glucoside	Flavonoids	Chalcones	-	1	1.88098e+07	1.95143e+07	1.95849e+07	4.0265e+06	3.50776e+06	3.83482e+06	6.60838e+06	6.77063e+06	6.62592e+06	124865	89105.1	109469	5.26984e+06	6.02542e+06	5.7042e+06	1.75109e+06	1.69937e+06	1.71581e+06	1.82325e+06	1.69679e+06	1.67286e+06	6.83233e+06	6.91795e+06	6.92495e+06	-	-	1.13245	3.26057e-05	0.016168	-5.95072	down	-	-	-	-	-	1.09472	0.000188156	0.0892137
Lmsn003805	507.11	169.01	508.122	C23H24O13	[M-H]-	1-O-Galloyl-4-O-Feruloyl-β-D-glucose*	Phenolic acids	Phenolic acids	-	2	1.01421e+06	978665	1.09412e+06	69240.5	64312.4	59936.2	26414.2	28812.8	36593.2	17213.1	22936.6	36801	661111	651223	620403	117749	96719.8	107593	67727	63754.7	68521.6	538559	545005	537521	-	-	-	-	-	-	-	1.0831	0.000190702	0.0475078	-4.39569	down	1.09295	0.00101579	0.104328
Lmsn003644	507.11	169.01	508.122	C23H24O13	[M-H]-	1-O-Galloyl-6-O-Feruloyl-β-D-glucose*	Phenolic acids	Phenolic acids	-	2	1.01421e+06	978665	1.09412e+06	69240.5	64312.4	59936.2	26414.2	28812.8	36593.2	17213.1	22936.6	36801	661111	651223	620403	117749	96719.8	107593	67727	63754.7	68521.6	538559	545005	537521	-	-	-	-	-	-	-	1.0831	0.000190702	0.0475078	-4.39569	down	1.09295	0.00101579	0.104328
Wagp009375	343.12	313.07	342.11	C19H18O6	[M+H]+	3,5,6,7-Tetramethoxyflavone	Flavonoids	Flavones	75413-07-9	2	33794.8	33806.7	23375.9	486729	116088	35092	68287.1	123368	49958.3	23035.3	30318.3	22337.6	24334.4	24085.8	34303.8	17648.5	8696.45	12095.7	7599.84	4545.37	8833.43	55258.2	55322.6	56034.1	-	-	1.00797	0.127168	0.313274	-1.6745	down	-	-	-	-	-	-	-	-
mws0639	153.02	109.03	154.027	C7H6O4	[M-H]-	2,3-Dihydroxybenzoic Acid*	Phenolic acids	Phenolic acids	303-38-8	3	324694	300122	256333	1.39403e+06	1.32806e+06	1.19217e+06	386025	389250	351056	515028	628253	672960	212794	260326	253183	938468	1.1122e+06	942448	629405	620125	529525	469765	473597	466274	C00196	ko01110	-	-	-	-	-	-	-	-	-	-	1.08341	0.00318062	3.39683
pme3096	118.01	74.02	119.022	C3H5NO4	[M-H]-	Aminomalonic acid	Organic acids	Organic acids	1068-84-4	3	4.67005e+06	4.76579e+06	4.94631e+06	3.56656e+06	3.58193e+06	3.21348e+06	2.2426e+06	2.0522e+06	2.03923e+06	3.82828e+06	3.76546e+06	3.85754e+06	5.66558e+06	5.10449e+06	5.08905e+06	2.52906e+06	2.4672e+06	2.31916e+06	1.94018e+06	1.93622e+06	1.856e+06	3.35514e+06	3.40709e+06	3.39244e+06	C00872	-	-	-	-	-	-	1.08001	0.0015082	0.399393	-1.32412	down	-	-	-
mws0336	137.04	93.05	138.043	C6H6N2O2	[M-H]-	Urocanic acid	Organic acids	Organic acids	104-98-3	3	159189	180145	204565	1.19032e+06	1.10919e+06	1.15939e+06	1.42962e+06	1.52439e+06	1.49703e+06	99451.2	92412.9	113862	128227	35197.1	101017	1.12491e+06	1.15027e+06	1.2485e+06	1.14843e+06	1.04505e+06	1.16386e+06	818374	805604	810512	C00785	ko00340,ko01100	1.13247	0.000230202	0.0686863	-3.86383	down	1.0483	3.82244e-06	16.8319	4.07313	up	1.09087	0.000490072	6.47856
pmn001519	335.04	124	336.048	C15H12O9	[M-H]-	Galloyl Methyl gallate	Phenolic acids	Phenolic acids	-	1	1.70725e+07	1.52644e+07	1.62964e+07	1.0869e+07	9.05821e+06	7.67068e+06	2.49672e+07	2.28882e+07	2.24371e+07	7.71512e+06	6.31188e+06	7.52887e+06	1.77691e+07	1.78645e+07	1.72563e+07	2.9081e+07	3.13583e+07	3.00761e+07	1.13985e+08	1.04441e+08	1.15552e+08	3.51131e+07	3.54872e+07	3.49336e+07	-	-	1.12562	0.000266582	0.30666	-1.70529	down	-	-	-	-	-	-	-	-
pmd0146	548.37	184.07	547.364	C28H54NO7P	[M+H]+	LysoPC 20:2(2n isomer)*	Lipids	LPC	-	3	508917	526305	498277	87132.8	88549.2	95263.8	46969.4	50770.8	53005.3	37031.3	33009.6	39639.4	512486	527845	553545	115764	119781	127719	73047.7	58702.2	62467.9	185715	184556	182680	-	-	-	-	-	-	-	1.08478	0.000487451	0.094578	-3.40235	down	1.09373	5.96377e-05	0.236886
mws0038	313.07	283.02	314.079	C17H14O6	[M-H]-	5,4'-Dihydroxy-3,7-dimethoxyflavone(Kumatakenin)	Flavonoids	Flavonols	3301-49-3	3	99385.2	102282	114065	88001.8	83731.4	85536.2	76618.6	81090.1	76232.3	87591.2	87487.7	67359.7	201641	220880	202806	145212	143474	140418	160511	131439	144322	124206	122753	124745	-	-	-	-	-	-	-	1.08264	0.00135078	0.37411	-1.41847	down	-	-	-
Zmgn001448	175.06	115.04	176.069	C7H12O5	[M-H]-	2-Propylmalic Acid*	Organic acids	Organic acids	-	2	4.38633e+06	4.97872e+06	4.70334e+06	1.22385e+06	1.23178e+06	1.20359e+06	378683	337638	365015	1.84839e+06	1.94088e+06	1.94106e+06	1.3565e+07	1.40449e+07	1.4197e+07	933512	946386	898043	903842	958664	1.01223e+06	2.94548e+06	2.95731e+06	2.99395e+06	C05994	ko00620	1.13258	7.14135e-05	5.2993	2.4058	up	1.08533	0.00018644	0.025865	-5.27286	down	1.09351	0.00193714	0.19746
Zmdp001647	247.13	184.1	246.122	C10H18N2O5	[M+H]+	γ-Glutamyl-L-valine	Amino acids and derivatives	Amino acids and derivatives	-	2	2.96233e+06	3.04874e+06	3.19088e+06	3.40763e+07	3.13298e+07	3.41842e+07	2.28459e+07	2.30969e+07	2.32527e+07	1.41328e+07	1.45683e+07	1.55519e+07	2.54818e+06	2.32335e+06	2.31685e+06	3.90957e+07	4.06134e+07	4.06392e+07	2.09368e+07	1.95596e+07	1.98568e+07	1.87471e+07	1.90538e+07	1.8807e+07	-	-	-	-	-	-	-	1.08512	1.33659e-07	9.62603	3.26694	up	1.09459	0.000150761	13.0786
pme2776	253.09	137.05	252.086	C10H12N4O4	[M+H]+	2'-Deoxyinosine	Nucleotides and derivatives	Nucleotides and derivatives	890-38-0	3	841543	820367	877658	155811	135359	167803	268142	271353	277343	46008.8	43698.6	60222.6	2.08601e+06	2.03831e+06	1.93045e+06	108150	122361	150691	371723	353742	358688	492805	486508	494741	C05512	ko00230,ko01100,ko01232,ko02010	1.12611	3.81089e-05	0.183549	-2.44576	down	1.08513	0.000668254	0.134908	-2.88995	down	1.08907	8.83793e-06	0.150105
pma0633	349.26	203.22	348.252	C19H32N4O2	[M+H]+	N-p-Coumaroylspermine	Alkaloids	Phenolamine	130210-35-4	3	189549	250509	252941	254549	295503	244264	600959	716004	1.09015e+06	75281.6	108128	51493.8	466384	376443	353095	805398	897676	902760	1.18971e+06	972938	1.12578e+06	471643	475180	466677	-	-	1.10312	0.0377344	0.0975871	-3.35717	down	-	-	-	-	-	1.08214	0.000194863	3.76023
pmb2640	199.17	199.17	200.178	C12H24O2	[M-H]-	Dodecanoic acid (Lauric acid)	Lipids	Free fatty acids	143-07-7	3	596561	703869	704962	216933	225642	288575	229493	301707	188520	189959	333487	204073	701907	605772	895057	328321	340304	270929	244714	234073	320638	327166	331905	326322	C02679	ko00061,ko01100,ko01110	-	-	-	-	-	1.03525	0.0178324	0.326739	-1.61379	down	1.06533	0.00248529	0.468513
Lmyn006227	269.05	151	270.053	C15H10O5	[M-H]-	Galangin (3,5,7-Trihydroxyflavone)	Flavonoids	Flavones	548-83-4	1	1.76166e+07	1.64463e+07	1.84608e+07	166817	165891	150336	173800	176720	145336	54461.6	41863.8	37538	4.64086e+07	4.37721e+07	4.23271e+07	720568	749437	736189	69942.6	87754.4	94979.9	1.42359e+07	1.45067e+07	1.44126e+07	C10044	ko00941	1.11311	0.00181383	0.269964	-1.88916	down	1.08521	0.000735939	0.00374209	-8.06194	down	1.09452	0.00120801	0.0420037
Lmbn001981	137.02	93.03	138.032	C7H6O3	[M-H]-	2,5-Dihydroxybenzaldehyde	Phenolic acids	Phenolic acids	1194-98-5	3	627711	703619	211937	377320	398692	276615	1.35431e+06	1.40907e+06	1.40244e+06	1.55978e+06	1.51385e+06	1.48378e+06	663523	554895	638363	455025	442220	396545	1.64329e+06	1.52177e+06	1.57175e+06	870537	875304	858824	C05585	ko00350,ko01100	-	-	-	-	-	1.07546	0.00023119	2.24358	1.1658	up	-	-	-
MWSslk146	595.17	433.12	594.159	C27H30O15	[M+H]+	4'-O-Glucosylvitexin	Flavonoids	Flavones	38950-94-6	2	2.05654e+07	2.49974e+07	2.10979e+07	717119	677671	809952	1.11714e+06	1.01814e+06	1.03886e+06	487279	431142	478985	2.14748e+07	2.00965e+07	1.84263e+07	1.38749e+06	1.29502e+06	1.12027e+06	2.52052e+06	2.89052e+06	2.24792e+06	7.97546e+06	7.93197e+06	7.82527e+06	-	-	1.12621	0.000297039	0.440247	-1.18362	down	1.08483	0.0021364	0.0529045	-4.24047	down	1.09274	0.00431702	0.0570467
mws0889	135.03	75.01	136.037	C4H8O5	[M-H]-	D-Threonic Acid	Others	Saccharides	3909-12-4	1	1.73063e+07	1.81937e+07	1.70892e+07	1.35221e+06	1.4959e+06	1.49764e+06	1.30072e+06	1.37613e+06	1.27589e+06	2.65451e+06	3.46334e+06	3.55672e+06	1.7384e+07	1.39961e+07	1.30726e+07	2.04895e+06	2.21164e+06	2.21206e+06	2.77356e+06	2.73626e+06	2.74919e+06	4.67306e+06	4.58468e+06	4.6472e+06	C21649	-	1.10798	0.0208511	2.44756	1.29135	up	1.0825	0.00926548	0.0889199	-3.49135	down	1.09434	0.000358166	0.123079
pme2914	161.05	99.05	162.053	C6H10O5	[M-H]-	3-Hydroxy-3-methylpentane-1,5-dioic acid	Amino acids and derivatives	Amino acids and derivatives	503-49-1	1	7.67384e+06	1.99658e+07	1.92571e+07	3.14316e+07	2.29871e+07	2.46316e+07	5.04474e+07	5.08281e+07	5.10138e+07	1.78608e+07	1.7561e+07	1.7014e+07	5.12238e+07	2.50037e+07	4.71093e+07	1.00602e+08	1.01786e+08	7.2864e+07	6.49615e+07	6.59867e+07	8.43342e+07	4.64014e+07	4.73277e+07	4.67766e+07	C03761	-	1.13329	2.42172e-07	0.344317	-1.53819	down	-	-	-	-	-	1.03016	0.0072803	5.86933
Hamp002961	185.08	125.06	184.074	C9H12O4	[M+H]+	Antiarol; 3,4,5-Trimethoxyphenol	Phenolic acids	Phenolic acids	642-71-7	2	3.06501e+06	3.48497e+06	3.0674e+06	796776	959360	797520	1.31033e+06	1.28993e+06	1.20021e+06	5.63254e+06	6.71218e+06	6.5274e+06	3.84638e+06	3.921e+06	3.63968e+06	3.15659e+06	3.01707e+06	3.41693e+06	2.04769e+06	1.84925e+06	2.07436e+06	2.59806e+06	2.55466e+06	2.60167e+06	C10765	-	1.1305	0.0040609	4.96572	2.312	up	1.08335	0.000250049	0.333169	-1.58568	down	-	-	-
mws1155	181.07	101.02	182.079	C6H14O6	[M-H]-	D-Mannitol	Others	Saccharides	69-65-8	3	1.23763e+06	1.26749e+06	1.2979e+06	81819.9	86855.3	88000.3	106278	90644.1	132127	112369	97995.1	82691.9	3.52256e+06	2.12202e+06	2.38882e+06	115447	145013	120048	122295	101370	112000	190740	186783	188774	C00392	ko00051,ko01100,ko02010	-	-	-	-	-	1.07792	0.0267504	0.0409601	-4.60964	down	1.09269	1.01461e-05	0.100054
Wafn011571	295.23	195.14	296.235	C18H32O3	[M-H]-	alpha-Hydroxylinoleic acid*	Lipids	Free fatty acids	57818-44-7	1	2.75507e+06	2.62256e+06	2.85052e+06	252088	291007	298251	226543	229261	256851	282048	267823	250650	3.95154e+06	3.36459e+06	3.51013e+06	365353	431295	390091	1.16299e+06	1.14321e+06	1.08927e+06	1.33307e+06	1.30527e+06	1.31813e+06	-	-	-	-	-	-	-	1.0843	0.00266239	0.0658265	-3.92519	down	1.09311	0.000332117	0.144229
Zmyn004676	293.21	113.1	294.219	C18H30O3	[M-H]-	17-Hydroxylinolenic acid	Lipids	Free fatty acids	-	3	678062	656262	841942	108230	113029	131999	58567.3	55993.5	69571.5	38822.7	43465.7	46537.1	1.11684e+06	1.0161e+06	1.09398e+06	116613	126870	119676	253348	232896	229769	345121	349233	341920	C16346	ko00592	-	-	-	-	-	1.0841	0.000744455	0.0570614	-4.13134	down	1.09019	0.00912731	0.166872
pmb0818	206.08	145.05	205.074	C11H11NO3	[M+H]+	Methoxyindoleacetic acid	Alkaloids	Plumerane	3471-31-6	3	3.18677e+07	3.09677e+07	3.22085e+07	1.12792e+07	1.25959e+07	1.3935e+07	2.22919e+07	2.43915e+07	2.30005e+07	5.41079e+06	5.56067e+06	5.70218e+06	2.06514e+07	1.94108e+07	2.05185e+07	7.88853e+06	7.92871e+06	7.43606e+06	2.02453e+07	2.06913e+07	2.04549e+07	1.76103e+07	1.75703e+07	1.79268e+07	C05660	ko00380	1.13271	0.00101425	0.239275	-2.06326	down	-	-	-	-	-	1.09415	2.69818e-05	0.244658
Lmbn005443	293.21	235.17	294.219	C18H30O3	[M-H]-	13-KODE; (9Z,11E)-13-Oxooctadeca-9,11-dienoic acid	Lipids	Free fatty acids	54739-30-9	3	168063	180194	168767	59888.6	62490.5	44896.3	98517.9	80668.9	89857.9	45612.1	32629.3	24424.5	186613	182518	193081	115388	134310	135692	172937	163217	154971	124640	127325	126687	C14765	ko00591	1.05897	0.0025916	0.381594	-1.38989	down	1.07183	0.000307958	0.478546	-1.06327	down	-	-	-
MWS0559	161.05	71.01	162.053	C6H10O5	[M-H]-	1,6-anhydro-β-D-glucose	Others	Saccharides	498-07-7	2	1.22032e+06	1.3284e+06	1.08625e+06	712386	708576	653830	566170	595954	551884	444841	455526	551087	1.22563e+06	1.05044e+06	1.06959e+06	884206	806853	854043	757905	669863	704839	564067	576821	571562	-	-	-	-	-	-	-	-	-	-	-	-	-	-	-
mws1491	279.23	59.01	280.24	C18H32O2	[M-H]-	Linoleic acid*	Lipids	Free fatty acids	60-33-3	1	358951	320610	450335	314614	324301	391684	217189	222176	198358	187796	247361	172142	354144	333991	344787	497284	301296	275803	643749	669880	631536	334628	333608	340629	C01595	ko00591,ko01040,ko01100	-	-	-	-	-	-	-	-	-	-	-	-	-
Lmbn006152	279.233	59.0133	280.24	C18H32O2	[M-H]-	(9Z,11E)-Octadecadienoic acid*	Lipids	Free fatty acids	2540-56-9	1	358951	320610	450335	314614	324301	391684	217189	222176	198358	187796	247361	172142	354144	333991	344787	497284	301296	275803	643749	669880	631536	334628	333608	340629	C04056	ko00591	-	-	-	-	-	-	-	-	-	-	-	-	-
pmb0490	235.14	147.04	234.137	C13H18N2O2	[M+H]+	p-Coumaroylputrescine	Alkaloids	Phenolamine	34136-53-3	1	1.63292e+07	1.66641e+07	1.70937e+07	4.11426e+07	4.23853e+07	4.07798e+07	5.38672e+07	4.40112e+07	4.80294e+07	1.54296e+07	1.53892e+07	1.48963e+07	4.15633e+06	4.34347e+06	4.20303e+06	5.33613e+07	5.53282e+07	4.96689e+07	8.58435e+06	8.05675e+06	8.79006e+06	2.83328e+07	2.83548e+07	2.77896e+07	C18326	ko00330,ko01100	1.12772	0.00709891	0.313315	-1.67432	down	1.0841	0.00411526	11.4862	3.52183	up	1.09291	0.00180567	3.16167
pmb0962	235.17	118.09	234.158	C10H22N2O4	[M+H]+	L-Lysine-Butanoic Acid	Amino acids and derivatives	Amino acids and derivatives	80407-71-2	3	8.06618e+06	8.20327e+06	8.33316e+06	405241	472202	390425	89693.4	79683	77263.8	82299.6	56744.1	82989.4	4.48836e+06	4.28755e+06	4.04686e+06	306227	292275	296649	42008.8	84496	52656.7	460264	459294	450706	-	-	-	-	-	-	-	1.08514	0.000917064	0.0192346	-5.70016	down	1.09475	9.11585e-05	0.0363844
pme2960	273.08	153.02	272.068	C15H12O5	[M+H]+	Naringenin chalcone; 2',4,4',6'-Tetrahydroxychalcone	Flavonoids	Chalcones	73692-50-9	1	1.14913e+08	1.10915e+08	1.20051e+08	6.90392e+06	6.78e+06	6.75695e+06	1.99937e+06	2.03562e+06	2.26668e+06	1.73597e+06	1.66152e+06	1.87009e+06	9.91804e+07	9.53656e+07	9.40657e+07	6.20328e+06	1.06731e+07	1.07121e+07	7.43037e+06	7.44251e+06	6.96775e+06	4.70858e+07	4.81336e+07	4.72535e+07	C06561	ko00941,ko01100,ko01110	-	-	-	-	-	1.08521	0.000255944	0.0218344	-5.51725	down	1.08388	3.37256e-05	0.0797636
mws0097	357.13	151.04	358.142	C20H22O6	[M-H]-	Pinoresinol	Lignans and Coumarins	Lignans	487-36-5	1	1.39205e+07	1.28989e+07	1.37204e+07	6.23473e+06	5.90806e+06	6.13614e+06	4.20018e+06	4.09639e+06	4.26258e+06	369130	345391	348652	1.63717e+07	1.65417e+07	1.65318e+07	2.73845e+06	2.53193e+06	2.79729e+06	4.74359e+06	5.06955e+06	4.36875e+06	7.01371e+06	7.1157e+06	6.94827e+06	C05366	ko00999,ko01100,ko01110	1.13352	0.000115746	0.0846532	-3.56229	down	1.08535	9.86071e-09	0.254002	-1.97709	down	1.09358	0.000421864	0.199007
Lmmn003398	489.11	285.04	490.111	C23H22O12	[M-H]-	Kaempferol-3-O-(6''-O-acetyl)glucoside	Flavonoids	Flavonols	-	3	2.01726e+06	1.97032e+06	2.11451e+06	14631.3	17738	17148.5	9438.42	5979.06	7232.92	110040	63225.3	151006	1.55074e+06	1.50992e+06	1.66494e+06	10873	3808.94	3407.84	9714.71	4374.63	6200.4	380794	379186	372206	-	-	1.10736	0.057909	14.3164	3.83959	up	1.08424	0.000870241	0.00479313	-7.70482	down	1.08638	0.000421513	0.00296453
Zmlp009198	301.22	119.08	300.209	C20H28O2	[M+H]+	Jolkinolide E	Terpenoids	Ditepenoids	54494-34-7	2	224637	252941	261422	12816	12944.5	13993.3	28639.8	26679.8	20951.7	559690	544701	576100	64336	27647.1	49804	397424	365455	382205	189192	172841	192464	198917	203697	202233	-	-	1.13161	0.000128927	22.0331	4.4616	up	-	-	-	-	-	-	-	-
pme1605	593.15	285.04	594.159	C27H30O15	[M-H]-	Kaempferol-3-O-robinobioside(Biorobin)*	Flavonoids	Flavonols	17297-56-2	3	2.39836e+06	2.44025e+06	2.32278e+06	29688.9	48384.8	21157.6	4588.46	5038.89	5848.13	21981.4	16236.5	18052.7	2.20345e+06	1.87613e+06	1.94303e+06	17871	15811.5	18134.6	9	9	9	1.35963e+06	1.36937e+06	1.39317e+06	-	-	1.11644	0.0121961	3.63611	1.8624	up	1.085	0.00247669	0.00256956	-8.60426	down	1.09463	0.000209032	0.00723562
mws0206	103.04	57.04	104.047	C4H8O3	[M-H]-	2-Hydroxybutyric Acid*	Organic acids	Organic acids	3347-90-8	3	188399	239933	206358	105078	95635	95853.1	11567	10927.1	12682	39317.7	22729.9	35820.3	76044.8	139337	64994.9	60739.2	65611.2	65420.9	11896.7	9526.65	13092.9	78966.2	80717.6	80712.9	C05984	ko00640	1.06984	0.0523549	2.78222	1.47624	up	1.05681	0.0716857	0.12546	-2.9947	down	1.08641	0.00968599	0.30215
pmb0736	493.134	331.081	492.127	C23H24O12	[M+H]+	Tricin-7-O-Glucoside	Flavonoids	Flavones	32769-01-0	3	3.17569e+07	3.80643e+07	3.78983e+07	2.71822e+07	2.63355e+07	2.53226e+07	3.83702e+07	4.22556e+07	4.44398e+07	1.63305e+06	1.36706e+06	1.74664e+06	4.26827e+07	5.60671e+07	4.74633e+07	3.00482e+07	3.01574e+07	2.55817e+07	3.52901e+07	3.30887e+07	4.14384e+07	2.64738e+07	2.66699e+07	2.71402e+07	-	-	1.13226	0.00188457	0.037954	-4.7196	down	-	-	-	-	-	-	-	-
Lmmn001643	163.04	119.05	164.047	C9H8O3	[M-H]-	2-Hydroxycinnamic acid*	Phenolic acids	Phenolic acids	583-17-5	2	1.97375e+06	2.22371e+06	2.16251e+06	6.9969e+06	6.49894e+06	6.85794e+06	7.95784e+06	7.56971e+06	8.23647e+06	2.99526e+06	2.76902e+06	3.04596e+06	4.25058e+06	3.83378e+06	3.83004e+06	5.00312e+06	5.39604e+06	5.56343e+06	7.04861e+06	6.64408e+06	6.6728e+06	4.06288e+06	4.09604e+06	4.16654e+06	C01772	ko00360,ko00999,ko01100,ko01110	1.13044	0.000296912	0.370739	-1.43152	down	-	-	-	-	-	1.08881	0.00061402	2.50985
ML10176345	171.03	109.03	172.037	C7H8O5	[M-H]-	3-Dehydroshikimic acid	Organic acids	Organic acids	2922-42-1	3	315623	354626	336873	53947	63249.6	51492	57118.3	47247	78056.7	38057	41999.7	54632.2	314546	275132	261475	48551	67329.5	65924.5	63472.9	57449.5	53997.1	91954	94356	93464.2	C02637	ko00400,ko00999,ko01100,ko01110,ko01230,ko01240	-	-	-	-	-	1.06413	0.000899917	0.214324	-2.22214	down	1.08595	0.000193016	0.180519
pme1712	275.12	145.1	276.132	C11H20N2O6	[M-H]-	L-Saccharopine	Amino acids and derivatives	Amino acids and derivatives	997-68-2	3	84698.2	83602.9	84920.5	6.07042e+06	5.58766e+06	5.34832e+06	4.88911e+06	5.18675e+06	4.68468e+06	432205	324900	392989	99792.1	112154	111807	9.01619e+06	8.97865e+06	7.68954e+06	4.03041e+06	4.28525e+06	4.36338e+06	2.77871e+06	2.75382e+06	2.82545e+06	C00449	ko00300,ko00310,ko01100,ko01110,ko01230	1.131	0.000650832	0.0779167	-3.68192	down	1.08515	0.000908885	45.5921	5.51071	up	1.09455	0.00263602	101.43
Lmhp002764	211.13	70.07	210.137	C11H18N2O2	[M+H]+	Cyclo(Pro-Leu)	Amino acids and derivatives	Amino acids and derivatives	5654-86-4	3	26265.2	3114.25	9	38912.7	79284.7	34204.6	806370	742507	813296	214376	219693	267353	2855.76	10814.2	15363.3	107095	69716.7	68276.5	2.35178e+06	2.15201e+06	2.56329e+06	441415	433860	445151	-	-	1.12517	6.96626e-05	0.29694	-1.75176	down	1.05936	0.000636759	81.3607	6.34626	up	-	-	-
HX1341	163.04	89.04	162.032	C9H6O3	[M+H]+	7-hydroxy-2H-1-benzopyran-2-one	Lignans and Coumarins	Coumarins	-	1	4.79918e+06	4.41394e+06	5.89689e+06	1.30768e+07	1.36007e+07	1.50287e+07	2.19042e+07	2.03833e+07	1.98807e+07	1.84366e+06	1.70836e+06	1.88584e+06	9.74825e+06	8.68518e+06	8.53984e+06	1.54988e+07	2.00212e+07	1.66395e+07	2.76917e+07	2.69854e+07	2.69912e+07	1.38563e+07	1.38693e+07	1.4179e+07	-	-	1.13306	0.000955354	0.08747	-3.51507	down	1.07754	0.000255369	2.30481	1.20465	up	1.07651	0.00706051	3.45198
Lmmn003663	329.09	167.04	330.095	C14H18O9	[M-H]-	5-Glucosyloxy-2-Hydroxybenzoic acid methyl ester	Phenolic acids	Phenolic acids	-	1	9	9	9	2.41207e+06	2.2874e+06	2.46371e+06	3.22838e+06	3.08238e+06	2.70037e+06	340079	405291	425062	9	9	9	2.93372e+06	3.08576e+06	2.81754e+06	6.66787e+06	6.58655e+06	7.32567e+06	1.52907e+06	1.56219e+06	1.52483e+06	-	-	1.12967	0.00295216	0.129887	-2.94467	down	1.08546	0.00273527	333746	18.3484	up	1.0948	0.00069435	327297
Wbmn011269	377.23	295.23	378.241	C22H34O5	[M-H]-	Vitexilactone	Terpenoids	Ditepenoids	61263-49-8	2	1.19891e+07	1.45663e+07	1.26817e+07	779364	777585	799689	611771	741605	672507	713841	683057	727185	2.04935e+07	1.83559e+07	1.54109e+07	1.0814e+06	1.06834e+06	998758	3.60219e+06	3.57276e+06	3.2025e+06	5.27808e+06	5.20347e+06	5.34532e+06	-	-	-	-	-	-	-	1.08338	0.00705582	0.0373364	-4.74327	down	1.09347	0.00403937	0.080243
Lmbn005287	311.22	249.22	312.23	C18H32O4	[M-H]-	7S,8S-DiHODE; (9Z,12Z)-(7S,8S)-Dihydroxyoctadeca-9,12-dienoic acid	Lipids	Free fatty acids	143288-65-7	2	640181	656869	653781	50482.6	48427.6	68114.8	81351.5	78222.3	90631.5	43446.3	36046	40479.1	1.44513e+06	1.41338e+06	1.4172e+06	32341.1	40514.2	37338.1	58187.7	55344.6	60670.2	335715	335388	343500	C07354	ko00591	1.11389	0.00156576	0.479492	-1.06042	down	1.08495	6.80661e-06	0.0585177	-4.09498	down	1.09367	3.37138e-06	0.0564854
MWS80007	311.22	249.22	312.23	C18H32O4	[M-H]-	13-Hydroperoxy-9Z,11E-octadecadienoic acid	Lipids	Free fatty acids	23017-93-8	2	640181	656869	653781	50482.6	48427.6	68114.8	81351.5	78222.3	90631.5	43446.3	36046	40479.1	1.44513e+06	1.41338e+06	1.4172e+06	32341.1	40514.2	37338.1	58187.7	55344.6	60670.2	335715	335388	343500	-	-	1.11389	0.00156576	0.479492	-1.06042	down	1.08495	6.80661e-06	0.0585177	-4.09498	down	1.09367	3.37138e-06	0.0564854
Lmbn002862	137.024	93.0346	138.032	C7H6O3	[M-H]-	3-Hydroxybenzoic Acid	Organic acids	Organic acids	-	3	1.67752e+07	1.82433e+07	1.76971e+07	366222	357888	382836	324123	287048	289395	1.38784e+07	1.45878e+07	1.50728e+07	8.13918e+06	8.54073e+06	8.42668e+06	472131	467668	491458	240241	192798	187804	3.24835e+06	3.24222e+06	3.16972e+06	C00587	ko00400	1.13342	0.000586954	48.3462	5.59533	up	1.08523	0.000191885	0.0358697	-4.80109	down	1.09469	0.000625386	0.0271505
mws0093	179.07	146.04	180.079	C10H12O3	[M-H]-	Coniferyl alcohol	Phenolic acids	Phenolic acids	458-35-5	3	968657	1.03613e+06	979830	1.58667e+06	1.35779e+06	1.21518e+06	2.26078e+06	1.87143e+06	2.31254e+06	719769	721778	723249	1.04492e+06	910529	868430	916072	885193	987955	2.07503e+06	2.19428e+06	2.06776e+06	1.08313e+06	1.10761e+06	1.08088e+06	C00590	ko00940,ko00999,ko01100,ko01110	1.12523	0.00938531	0.335901	-1.57389	down	1.06206	0.00675686	2.28223	1.19045	up	-	-	-
MWSslk132	285.21	223.21	286.214	C16H30O4	[M-H]-	Hexadecanedioic acid	Lipids	Free fatty acids	505-54-4	1	999921	1.01715e+06	1.01035e+06	165101	173507	205742	178637	177398	179437	136298	134213	143283	2.26119e+06	2.1236e+06	2.18673e+06	191960	197580	202623	189019	181787	202104	580442	587820	596420	C19615	ko00073,ko01100	-	-	-	-	-	1.08539	0.000389333	0.0814838	-3.61734	down	1.09461	2.32132e-07	0.1956
pmn001695	371.1	249.06	372.106	C16H20O10	[M-H]-	Trihydroxycinnamoylquinic acid	Phenolic acids	Phenolic acids	-	1	1.02578e+06	1.26773e+06	1.10588e+06	4.90616e+06	6.10185e+06	6.13736e+06	6.82954e+06	6.60971e+06	7.1475e+06	4.58848e+06	4.41777e+06	4.57886e+06	1.85173e+06	2.00166e+06	2.16635e+06	2.22733e+07	2.13852e+07	2.29102e+07	2.27137e+07	2.24778e+07	2.37093e+07	5.78768e+06	5.81739e+06	5.66925e+06	-	-	-	-	-	-	-	1.08178	6.78498e-05	3.41988	1.77394	up	1.09372	0.000325313	19.5826
MWSmce682	149.05	59.01	150.053	C5H10O5	[M-H]-	DL-Xylose	Others	Saccharides	25990-60-7	3	1.57785e+06	1.65196e+06	1.66695e+06	972882	993444	952415	1.05711e+06	1.06459e+06	1.05883e+06	768603	747418	746509	2.34948e+06	1.76288e+06	1.63472e+06	1.11345e+06	1.11427e+06	1.05241e+06	1.13222e+06	1.09792e+06	1.11416e+06	991185	1.01611e+06	993389	-	-	-	-	-	-	-	-	-	-	-	-	-	-	-
MWSmce572	148.08	103.06	147.068	C9H9NO	[M+H]+	(E)-Cinnamamide	Alkaloids	Alkaloids	22031-64-7	2	9	9	9	1.37976e+06	1.47297e+06	1.3725e+06	1.91105e+06	1.80036e+06	1.89769e+06	11688.8	35655.7	48228.6	9	9	9	1.49366e+06	1.39679e+06	1.43997e+06	1.62428e+06	2.34026e+06	2.47772e+06	1.33407e+06	1.30967e+06	1.2984e+06	-	-	1.11093	0.000118519	0.0170389	-5.87502	down	1.0855	0.000347911	207745	17.6645	up	1.0948	0.000376637	160386
mws0712	130.05	86.06	131.058	C5H9NO3	[M-H]-	N-Propionylglycine	Amino acids and derivatives	Amino acids and derivatives	21709-90-0	3	524100	564698	592153	132148	197771	185741	255970	237350	157547	363256	215763	334028	677281	799457	810392	142960	215180	226697	260496	252245	286161	407924	418273	408799	-	-	-	-	-	-	-	1.05275	0.000807344	0.284578	-1.8131	down	1.05471	0.000545173	0.347921
mws1045	625.14	463.09	626.148	C27H30O17	[M-H]-	Myricetin-3-O-rutinoside	Flavonoids	Flavonols	-	3	2.32756e+06	2.72511e+06	2.92634e+06	992028	1.08749e+06	982735	549176	544490	583307	171175	150412	105892	123156	131269	143944	285993	982193	929472	654474	599290	556818	1.37657e+06	1.40062e+06	1.41591e+06	-	-	1.10957	0.000167209	0.254911	-1.97193	down	1.08284	8.77786e-05	4.2096	2.07368	up	-	-	-
Lmbn001467	158.08	116.07	159.089	C7H13NO3	[M-H]-	5-Acetamidopentanoic Acid	Organic acids	Organic acids	1072-10-2	3	3.45247e+06	3.65891e+06	3.6398e+06	567808	521135	574905	212686	204119	207531	620798	610229	624947	2.8589e+06	3.07663e+06	2.97445e+06	922666	876176	860437	192710	180874	191163	993630	977107	1.00512e+06	C03087	ko00310,ko01100	1.13336	2.25953e-06	2.97272	1.57178	up	1.08536	0.00050891	0.0700715	-3.83503	down	1.09392	0.000248742	0.247348
pmp000001	301.071	286.05	300.063	C16H12O6	[M+H]+	Hispidulin (5,7,4'-Trihydroxy-6-methoxyflavone)	Flavonoids	Flavones	1447-88-7	3	5.04782e+06	4.77498e+06	5.36273e+06	63487.9	73443.3	36623	20119	52926	24712.5	10499.9	9547.27	7733.22	2.16502e+07	2.0943e+07	1.93812e+07	100980	56604.1	100448	42529.2	44294.7	19185.1	4.65455e+06	4.56677e+06	4.52442e+06	C10058	-	1.00412	0.149965	0.284176	-1.81514	down	1.08096	0.00105209	0.00157738	-9.30825	down	1.08993	0.00107969	0.016992
Qmjp080401	201.13	145.1	200.12	C14H16O	[M+H]+	(-)-Dihydropy rocurzerenone	Terpenoids	Sesquiterpenoids	-	2	88465	95257.9	273270	322812	263866	338316	6.55622e+06	6.48345e+06	6.48765e+06	57609.8	48290.5	121973	154397	55000.3	66636.6	63298.2	181502	117937	165159	197466	151894	1.16572e+06	1.1353e+06	1.13892e+06	-	-	1.12502	4.20656e-09	0.0116695	-6.42112	down	1.07434	2.66851e-08	70.7424	6.1445	up	-	-	-
mws0282	203.08	116.05	204.09	C11H12N2O2	[M-H]-	L-Tryptophan	Amino acids and derivatives	Amino acids and derivatives	73-22-3	1	1.80057e+06	1.86497e+06	1.7009e+06	377576	350154	431878	599317	643601	626289	327252	329228	311948	934104	925282	914295	236684	257219	216188	604528	567622	532425	574963	573530	559951	C00078	ko00260,ko00380,ko00400,ko00966,ko00970,ko01100,ko01110,ko01210,ko01230,ko01240	-	-	-	-	-	-	-	-	-	-	1.09306	0.000508822	0.132321
mws2125	166.98	78.96	167.982	C3H5O6P	[M-H]-	Phosphoenolpyruvate	Organic acids	Organic acids	138-08-9	3	5.15676e+06	5.38754e+06	5.27349e+06	7.20665e+06	7.708e+06	7.72886e+06	1.05272e+07	1.06607e+07	10900610	6.27147e+06	6.05305e+06	6.10832e+06	5.32227e+06	5.09329e+06	5.18324e+06	1.42691e+07	1.37793e+07	1.45531e+07	5.28324e+06	5.52622e+06	5.79993e+06	7.08344e+06	7.01088e+06	7.21764e+06	C00074	ko00010,ko00020,ko00400,ko00440,ko00620,ko00710,ko00999,ko01100,ko01110,ko01200,ko01230,ko01240	-	-	-	-	-	1.08447	1.16943e-05	2.05711	1.04062	up	1.09384	0.000253175	2.69326
mws1629	345.12	183.07	346.126	C15H22O9	[M-H]-	Aucubin	Terpenoids	Sesquiterpenoids	479-98-1	2	6.52102e+06	7.02079e+06	6.51368e+06	154873	178090	191945	123572	106573	99547.5	2.74972e+06	2.83958e+06	3.08998e+06	5.91971e+06	5.83836e+06	5.73665e+06	84491.6	112062	118221	247173	280809	251566	960928	984127	987659	C09771	-	1.13263	0.00127377	26.3254	4.71838	up	1.08501	6.51974e-05	0.0188452	-5.72966	down	1.09342	0.000623018	0.0156952
Wbmn002695	369.08	207.05	370.105	C20H18O7	[M-H]-	9-hydroxysesamin	Lignans and Coumarins	Lignans	-	2	1.00459e+06	1.07155e+06	1.02412e+06	225035	237699	241898	118123	97128	114104	2.14277e+06	2.16335e+06	2.01994e+06	883684	828559	923444	2.8015e+06	2.70575e+06	257985	713673	766052	698089	667883	657578	648068	-	-	1.13267	0.000395242	19.2074	4.26359	up	1.0833	0.000761314	0.12496	-3.00046	down	-	-	-
MWS201465	295.13	120.08	294.122	C14H18N2O5	[M+H]+	Glu-Phe	Amino acids and derivatives	Amino acids and derivatives	20556-22-3	2	1.49329e+06	1.50008e+06	1.2414e+06	1.1742e+06	1.04224e+06	1.22262e+06	613295	614680	470352	347400	380150	417658	1.35324e+06	1.54962e+06	1.36519e+06	863204	764255	754384	643301	640326	692063	869605	873403	894447	-	-	-	-	-	-	-	1.06179	0.000617798	0.397917	-1.32946	down	-	-	-
Lmfn001584	497.09	169.01	498.101	C21H22O14	[M-H]-	Methyl 4,6-di-O-galloyl-D-glucoside	Phenolic acids	Phenolic acids	-	2	757840	692212	1.46966e+06	14796.5	11979.6	8705.59	6419.44	11503.2	23807.4	301026	117515	79654.7	6.07993e+06	3.05813e+06	2.6064e+06	57087.9	29759.9	29345	16203.1	14061.8	9903.9	1.93644e+06	1.96438e+06	1.90465e+06	-	-	1.03568	0.15522	11.9385	3.57755	up	1.07135	0.0700204	0.00355317	-8.13668	down	1.07319	0.0640096	0.0397959
mws0126	524.37	184.07	523.364	C26H54NO7P	[M+H]+	LysoPC 18:0	Lipids	LPC	19420-57-6	2	3.09241e+06	2.91977e+06	2.74758e+06	626569	759646	581489	1.29047e+06	1.40767e+06	1.27369e+06	1.10206e+06	1.18983e+06	1.33039e+06	2.75682e+06	2.78736e+06	2.78147e+06	1.33577e+06	1.15925e+06	1.22925e+06	2.37114e+06	2.46433e+06	2.87559e+06	1.78606e+06	1.825e+06	1.84059e+06	-	-	-	-	-	-	-	1.08154	0.000506387	0.47706	-1.06776	down	1.08631	0.000652957	0.425157
Lmsn002288	503.14	341.09	504.148	C21H28O14	[M-H]-	1-O-Caffeoyl-(6-O-glucosyl)-β-D-glucose	Phenolic acids	Phenolic acids	-	1	537048	520678	463664	804039	834323	889459	625683	564424	533826	193309	202799	184861	995320	937126	789186	1.73508e+06	1.47356e+06	1.59236e+06	1.67832e+06	1.63831e+06	1.47023e+06	885443	905041	878465	-	-	1.12813	0.00387392	0.337002	-1.56917	down	-	-	-	-	-	1.08789	0.00265305	3.15567
mws0470	117.019	73	118.027	C4H6O4	[M-H]-	Methylmalonic acid*	Organic acids	Organic acids	516-05-2	1	5.58031e+06	5.78045e+06	5.99807e+06	4.28442e+06	3.96446e+06	3.9245e+06	2.36146e+06	2.19164e+06	2.21313e+06	4.22125e+06	4.14474e+06	4.22623e+06	5.96902e+06	5.65062e+06	1.57097e+06	2.74275e+06	2.74563e+06	2.86299e+06	2.01033e+06	2.10706e+06	2.10364e+06	3.92233e+06	3.8149e+06	3.82324e+06	C02170	ko00240,ko00280,ko00640,ko01100	-	-	-	-	-	-	-	-	-	-	1.09228	0.00062781	0.481102
Lahp004442	273.07	153.02	272.068	C15H12O5	[M+H]+	3,4-Dihydro-4-(4'-hydroxyphenyl)-5,7-dihydroxycoumarin	Lignans and Coumarins	Coumarins	-	2	9.82447e+07	9.56778e+07	9.81531e+07	6.4637e+06	6.33709e+06	3.55004e+06	2.00591e+06	1.64699e+06	2.19494e+06	1.59259e+06	1.63228e+06	1.83433e+06	8.23095e+07	8.08926e+07	2.5097e+07	5.61742e+06	6.14775e+06	1.03003e+07	6.8409e+06	6.86633e+06	7.08617e+06	3.93496e+07	4.05882e+07	4.01514e+07	-	-	-	-	-	-	-	1.05524	0.0840261	0.0310561	-5.00898	down	1.08373	8.9282e-06	0.075547
mws5037	203.14	86.1	202.132	C9H18N2O3	[M+H]+	L-Alanyl-L-leucine	Amino acids and derivatives	Amino acids and derivatives	3303-34-2	3	1.63257e+06	1.6208e+06	1.93353e+06	433354	370660	456693	369360	400920	437004	260257	267722	245879	1.57022e+06	1.52981e+06	1.34349e+06	712029	761290	758978	311996	307632	253004	752484	752489	731960	-	-	-	-	-	-	-	1.07933	0.00240178	0.271695	-1.87994	down	1.08323	0.0092972	0.430373
MWS04412	175.12	70.07	174.137	C8H18N2O2	[M+H]+	N(6),N(6)-Dimethyl-L-lysine	Amino acids and derivatives	Amino acids and derivatives	2259-86-1	2	7.43594e+06	7.70612e+06	8.06493e+06	9.03164e+06	8.30791e+06	8.91466e+06	1.29099e+07	1.24707e+07	1.32016e+07	4.6579e+06	4.88728e+06	4.88436e+06	4.71196e+06	4.71063e+06	4.66064e+06	1.04335e+07	1.07307e+07	1.07207e+07	6.90142e+06	7.00091e+06	6.73875e+06	8.00767e+06	8.03991e+06	7.80613e+06	-	-	1.13252	0.000186843	0.373994	-1.41891	down	1.0849	0.000630563	2.73959	1.45396	up	-	-	-
Hmcp009963	180.14	123.07	180.138	C11H18NO+	[M]+	Candicine	Alkaloids	Phenolamine	6656-13-9	1	248358	251449	199008	566712	638765	491412	959634	839446	469980	608718	612320	520463	406929	238115	346949	802759	846241	854476	1.09742e+06	1.276e+06	1.11435e+06	609346	592691	592869	C10575	-	-	-	-	-	-	-	-	-	-	-	1.08665	1.39116e-05	3.58246
MWSmce116	252.1	136.06	251.102	C10H13N5O3	[M+H]+	5'-Deoxyadenosine*	Nucleotides and derivatives	Nucleotides and derivatives	4754-39-6	2	7.64293e+06	7.80783e+06	7.78623e+06	1.42903e+06	1.37042e+06	1.35058e+06	2.48857e+06	2.3787e+06	2.44811e+06	289280	264866	279369	1.99488e+07	1.91777e+07	1.85423e+07	1.39116e+06	1.4583e+06	1.45095e+06	3.60394e+06	3.64448e+06	3.36921e+06	4.48378e+06	4.6145e+06	4.49243e+06	C05198	-	1.13333	0.000116821	0.11394	-3.13365	down	1.08519	0.000546807	0.126852	-2.97878	down	1.09462	5.76346e-06	0.185067
pme1216	122.02	78.03	123.032	C6H5NO2	[M-H]-	2-Picolinic acid	Organic acids	Organic acids	98-98-6	3	363061	404065	387818	423552	357072	410643	339302	330843	304652	247140	247537	226715	402861	308112	559611	451626	417465	436389	568470	493197	515575	346520	341494	335388	C10164	ko00380,ko01100	-	-	-	-	-	-	-	-	-	-	-	-	-
mws0027	197.05	123.01	198.053	C9H10O5	[M-H]-	Syringic acid	Phenolic acids	Phenolic acids	530-57-4	3	42014.5	92463.8	112437	24217.3	15335.8	19088.7	19975.5	8074.29	24440	46178.2	38533	214919	123442	158439	138694	6982.37	82617.2	44310.3	25579.4	37263.9	31812.5	81889.2	82020.2	79648.9	C10833	-	-	-	-	-	-	1.03417	0.00197011	0.124805	-3.00225	down	-	-	-
pme0006	116.071	70.1	115.063	C5H9NO2	[M+H]+	L-Proline	Amino acids and derivatives	Amino acids and derivatives	147-85-3	3	111095	93652.3	86440.3	2.49533e+06	2.38261e+06	2.76856e+06	1.81676e+06	1.72481e+06	1.80231e+06	1.95608e+06	2.21779e+06	1.91608e+06	94120.5	90909.9	94751.3	2.66488e+06	2.71239e+06	2.78459e+06	1.74673e+06	1.84259e+06	1.54583e+06	1.94912e+06	1.89508e+06	1.95111e+06	C00148	ko00330,ko00470,ko00970,ko01100,ko01110,ko01230,ko02010	-	-	-	-	-	1.08539	0.000279656	19.1002	4.25552	up	1.09372	9.69491e-05	28.0296
mws5041	189.12	86.1	188.116	C8H16N2O3	[M+H]+	L-Glycyl-L-isoleucine*	Amino acids and derivatives	Amino acids and derivatives	19461-38-2	3	968404	1.19725e+06	1.1754e+06	535330	507916	491044	471101	438660	468115	288139	236330	306350	1.45692e+06	1.41634e+06	1.43221e+06	173837	461551	375149	398720	356032	331696	622176	643536	632063	-	-	-	-	-	-	-	1.08457	4.92836e-07	0.320029	-1.64372	down	-	-	-
Smfp005803	595.2	287.09	594.195	C28H34O14	[M+H]+	Didymin (Isosakuranetin-7-O-rutinoside)	Flavonoids	Flavanones	14259-47-3	2	2.35043e+07	2.11838e+07	2.22146e+07	297113	383193	324864	715792	651084	187675	79378.9	7054.27	37961.2	1.91496e+07	2.03716e+07	1.55788e+07	426072	494807	508482	1.31022e+06	1.16528e+06	920127	6.97456e+06	7.21044e+06	7.05618e+06	-	-	-	-	-	-	-	1.05673	0.00589539	0.0282132	-5.14749	down	1.09424	0.000930714	0.0213648
pmn001691	327.22	291.2	328.225	C18H32O5	[M-H]-	9,12,13-Trihydroxy-10,15-octadecadienoic acid	Lipids	Free fatty acids	-	1	978825	1.03229e+06	1.15374e+06	39681.3	36359.4	49304	55794.5	59522.7	55355.1	46240.3	43129.1	47649.2	994586	1.08865e+06	1.03106e+06	54567.4	52670.8	52321	112239	117657	101417	412011	398386	403310	-	-	-	-	-	-	-	1.08519	0.000758556	0.0548029	-4.1896	down	1.09419	0.00265381	0.0504161
pmn001423	385.19	223.14	386.194	C19H30O8	[M-H]-	Roseoside	Others	Ketone compounds	54835-70-0	3	4.23595e+06	4.00842e+06	4.26403e+06	689329	724920	715626	168021	213991	186379	956197	1.48439e+06	719515	5.33489e+06	6.1431e+06	6.20653e+06	946047	854944	917243	142040	126216	205314	2.485e+06	2.57146e+06	2.53219e+06	-	-	1.09605	0.0616844	5.55972	2.47501	up	1.08413	0.00236394	0.0321406	-4.95946	down	1.09359	0.000190313	0.217313
mws1212	209.08	177.05	208.074	C11H12O4	[M+H]+	Ferulic acid methyl ester	Phenolic acids	Phenolic acids	2309-07-1	1	2.34571e+07	2.33829e+07	2.62084e+07	1.11727e+07	1.00918e+07	1.03165e+07	1.37927e+07	1.44786e+07	1.42416e+07	1.48113e+06	1.76684e+06	1.64769e+06	5.08825e+07	4.93188e+07	4.98533e+07	1.8358e+07	1.8486e+07	1.98371e+07	1.33348e+07	12248140	1.36256e+07	2.5513e+07	2.63763e+07	2.61378e+07	-	-	1.13236	3.3971e-05	0.115157	-3.11833	down	1.08506	1.44647e-05	0.283316	-1.81951	down	-	-	-
mws1397	441.08	169.02	442.09	C22H18O10	[M-H]-	Epicatechin gallate*	Flavonoids	Flavanols	1257-08-5	1	3.60208e+06	4.25893e+06	3.67203e+06	2.5797e+06	2.45938e+06	2.39987e+06	6.34302e+06	7.21401e+06	7.39143e+06	2.33149e+06	2.19339e+06	2.39184e+06	2.67724e+06	3.02019e+06	2.8075e+06	1.51295e+06	1.76081e+06	1.53186e+06	2.56674e+06	2.61997e+06	2.35564e+06	3.25385e+06	3.33185e+06	3.22276e+06	-	-	1.12846	0.00378872	0.330178	-1.59869	down	1.07654	0.00334689	2.4631	1.30047	up	1.0804	0.00392003	0.416683
Zmyn004732	293.21	185.12	294.219	C18H30O3	[M-H]-	2LE-EXydroxy-9Z,12Z,15Z-octadecatrienoic acid	Lipids	Free fatty acids	-	2	939448	988186	964320	76718.4	81109.6	97166.1	39490	37349.8	42342.4	31545.1	36049.8	32420.9	929651	952277	908367	86087.1	98732.9	96452.4	198795	172920	187096	330552	340644	340679	C16342	ko00592	-	-	-	-	-	1.08517	0.000170384	0.0427131	-4.54918	down	1.09404	0.000100368	0.0972603
Lmzp004885	331.08	315.05	330.074	C17H14O7	[M+H]+	Tricin (5,7,4'-Trihydroxy-3',5'-dimethoxyflavone)	Flavonoids	Flavones	520-32-1	1	1.40328e+06	1.34441e+06	1.46986e+06	150327	134161	123188	394135	349053	316381	46548.2	48853.8	58267.9	1.73208e+06	1.63241e+06	1.61125e+06	243173	247094	240860	568459	667669	603391	656414	653413	674747	C10193	-	1.12847	0.00466399	0.145031	-2.78557	down	1.08159	3.97526e-05	0.212947	-2.23143	down	1.09427	0.000946011	0.173354
MWS80006	311.22	293.21	312.23	C18H32O4	[M-H]-	9-Hydroperoxy-9Z,11E-Octadecadienoic Acid	Lipids	Free fatty acids	-	2	280153	285562	252279	32894.7	38979.6	50624.6	49602.9	48949.6	34033.3	39703.8	5502.88	33891.2	571536	551626	562793	6744.03	38171.7	37498.5	51781.4	40313.2	54814.6	149037	148730	153467	-	-	-	-	-	-	-	1.08059	3.51722e-07	0.0786413	-3.66857	down	-	-	-
Zaxn006988	301.22	301.22	302.225	C20H30O2	[M-H]-	Isopimaric acid*	Terpenoids	Ditepenoids	5835-26-7	2	1.83132e+06	2.0054e+06	710034	624409	548053	458204	497459	497404	479566	657868	638675	612873	1.54868e+06	2.00987e+06	2.00077e+06	578787	469137	404858	356663	331510	358303	708960	732691	729064	-	-	-	-	-	-	-	1.07634	0.0121722	0.265217	-1.91475	down	-	-	-
Zmjp000966	268.11	136.06	267.097	C10H13N5O4	[M+H]+	Vidarabine	Nucleotides and derivatives	Nucleotides and derivatives	5536-17-4	1	2.70638e+06	3.01719e+06	2.90568e+06	1.61655e+06	1.4874e+06	1.56802e+06	1.10016e+06	1.06494e+06	1.08371e+06	678823	589376	602462	2.89833e+06	3.19213e+06	3.3055e+06	1.04349e+06	1.11198e+06	1.0304e+06	1.39571e+06	1.40284e+06	1.25148e+06	1.6998e+06	1.75216e+06	1.6988e+06	-	-	-	-	-	-	-	1.08248	0.00330396	0.345766	-1.53213	down	1.09139	0.00134286	0.369195
Hmtn001120	315.109	153.056	316.116	C14H20O8	[M-H]-	5-(2-Hydroxyethyl)-2-O-glucosylphenol	Phenolic acids	Phenolic acids	-	3	7.34506e+07	7.53733e+07	7.66057e+07	2.93325e+06	2.48322e+06	2.74577e+06	3.46585e+06	4.04415e+06	3.66073e+06	1.89705e+07	1.5732e+07	1.63407e+07	1.57802e+08	3.23545e+07	5.09881e+07	3.98233e+06	3.53861e+06	1.68712e+07	4.16038e+06	3.75507e+06	3.88522e+06	1.73059e+07	1.71599e+07	1.67223e+07	-	-	1.12855	0.00456027	4.56938	2.192	up	1.02973	0.188849	0.0463238	-4.4321	down	1.01601	0.00308595	0.108203
pme3475	273.08	153.02	272.068	C15H12O5	[M+H]+	Butin; 7,3',4'-Trihydroxyflavanone*	Flavonoids	Flavanones	492-14-8	1	1.10447e+08	1.10306e+08	118483494	6.6409e+06	6.77971e+06	6.70154e+06	2.06768e+06	2.00613e+06	2.28584e+06	1.7254e+06	1.57173e+06	1.89768e+06	9.94787e+07	9.47968e+07	9.30506e+07	6.15718e+06	6.15967e+06	5.70905e+06	7.21722e+06	7.46529e+06	6.93891e+06	4.59645e+07	4.7544e+07	4.72411e+07	C09614	ko00941	-	-	-	-	-	1.08519	0.000409922	0.0221339	-5.4976	down	1.09448	0.000615206	0.0531367
Lmsn004901	367.36	367.36	368.365	C24H48O2	[M-H]-	Tetracosanoic Acid (Lignoceric acid)	Lipids	Free fatty acids	557-59-5	3	1.16505e+08	1.17015e+08	122718086	196800	201603	169034	40582.4	38863	33864.1	1.08571e+06	1.04846e+06	1.28383e+06	1.20843e+07	1.26538e+07	1.20963e+07	58415.1	44626.9	46740.4	189007	202528	183144	1.77852e+07	1.79227e+07	1.83996e+07	C08320	ko01040	1.13239	0.0043438	30.1652	4.91481	up	1.08534	0.000235112	0.00307619	-8.34464	down	1.09454	0.000281398	0.000420457
Zmhp003514	301.07	286.05	300.063	C16H12O6	[M+H]+	6,7,8-Tetrahydroxy-5-methoxyflavone	Flavonoids	Flavones	-	3	4.99641e+06	5.17343e+06	5.69744e+06	31313.1	50927.4	41529.2	26703.3	24680.5	24660.1	16047	7278.38	12380.8	2.23994e+07	1.73073e+07	1.89257e+07	87163.4	56454.7	73664.3	16193.8	27457.4	20629.7	4.55751e+06	4.41062e+06	4.54137e+06	-	-	-	-	-	-	-	1.0852	0.00587045	0.00129696	-9.59065	down	1.09274	0.00159733	0.0136937
MWS201469	304.16	175.12	303.154	C11H21N5O5	[M+H]+	Glu-Arg	Amino acids and derivatives	Amino acids and derivatives	7219-59-2	2	3.3513e+06	3.28101e+06	3.8034e+06	4.48625e+06	5.04932e+06	5.16277e+06	1.04434e+07	1.09747e+07	1.09804e+07	1.38156e+06	1.47536e+06	1.41331e+06	1.97475e+06	2.16728e+06	2.25682e+06	2.02842e+07	1.57026e+07	1.55624e+07	1.40362e+07	1.53171e+07	1.52326e+07	6.62692e+06	6.73907e+06	6.86853e+06	-	-	1.13338	0.000269555	0.131803	-2.92354	down	1.084	4.15332e-05	5.06318	2.34005	up	1.08664	0.0118672	4.93969
pmb0889	279.23	95.09	278.225	C18H30O2	[M+H]+	Punicic acid (9Z,11E,13Z-octadecatrienoic acid)	Lipids	Free fatty acids	544-72-9	3	6.53772e+06	5.92681e+06	8.28782e+06	469680	398669	420777	293753	354422	294928	276254	328477	278759	8.19683e+06	8.42288e+06	8.12027e+06	509550	586782	507843	1.62784e+06	1.32083e+06	1.78617e+06	2.30592e+06	2.36264e+06	2.28125e+06	C08364	-	-	-	-	-	-	1.08467	6.6259e-05	0.0381206	-4.71328	down	1.0907	0.0119796	0.0773009
mws1589	503.16	179.06	504.169	C18H32O16	[M-H]-	D-Panose	Others	Saccharides	33401-87-5	2	429317	547658	487454	1.79774e+06	1.48944e+06	1.04208e+06	1.12031e+06	905118	1.26644e+06	4.28106e+06	4.33819e+06	3.25721e+06	1.46851e+06	1.51517e+06	1.73056e+06	1.06463e+06	1.70761e+06	1.48948e+06	1.51695e+06	2.56025e+06	1.90978e+06	1.41231e+06	1.42802e+06	1.4629e+06	C00713	-	1.10931	0.00983299	3.60782	1.85113	up	-	-	-	-	-	1.04902	0.0350553	2.91016
MWS201442	267.13	120.08	266.127	C13H18N2O4	[M+H]+	Phe-Thr	Amino acids and derivatives	Amino acids and derivatives	51352-44-4	3	1.06773e+06	1.14797e+06	1.30071e+06	803756	839205	874456	525760	516641	499856	157243	154429	147454	1.00798e+06	949690	860892	9	723430	718768	634386	572804	588562	682788	705406	704035	-	-	1.13278	8.70084e-05	0.297698	-1.74808	down	-	-	-	-	-	-	-	-
Lmjp003655	463.12	301.08	462.116	C22H22O11	[M+H]+	6-C-MethylKaempferol-3-glucoside	Flavonoids	Flavones	-	1	1.66536e+07	1.59227e+07	1.55655e+07	120575	149975	105576	51229.5	98563.4	77383.3	6007.32	20854	14755.9	8.05937e+07	7.55988e+07	6.58374e+07	190868	206587	172206	132976	140384	105369	2.03296e+07	1.96752e+07	1.97233e+07	-	-	1.02709	0.0358677	0.183194	-2.44856	down	1.08356	0.00341718	0.00102318	-9.93273	down	1.09443	0.000402822	0.011833
Lmhn003799	501.1	307.05	502.111	C24H22O12	[M-H]-	Feruloylferuloyltartaric acid	Phenolic acids	Phenolic acids	-	2	101487	129839	121643	301207	307000	264248	1.28897e+06	1.54457e+06	1.5825e+06	6547.6	3532.49	5348.95	223469	230208	248518	528020	509794	495598	479684	421245	461720	392512	392501	405099	-	-	1.13116	0.00392275	0.00349387	-8.16096	down	1.08231	0.00525757	6.28891	2.65281	up	1.08899	7.00236e-06	4.34432
mws0047	579.17	271.06	578.164	C27H30O14	[M+H]+	Apigenin-7-O-neohesperidoside (Rhoifolin)	Flavonoids	Flavones	17306-46-6	3	1.57316e+06	876581	1.72435e+06	471663	381718	304673	387525	359707	271010	76441.2	81995.4	80959.9	2.51495e+06	1.90136e+06	2.22464e+06	323361	218220	300767	332016	244727	281538	847075	857123	826743	C12627	ko00944	1.12028	0.0176354	0.235108	-2.08861	down	1.07455	0.00704335	0.153328	-2.70531	down	1.04549	0.0491592	0.201804
Lmmn000806	131.035	87.0459	132.042	C5H8O4	[M-H]-	Dimethylmalonic acid*	Organic acids	Organic acids	595-46-0	3	873745	881111	953154	180003	177856	160009	83000.3	80878.6	76829.7	830464	793047	805139	1.39249e+06	1.37487e+06	1.3471e+06	250121	253116	244570	216821	233491	226646	358462	347622	359356	-	-	1.13345	0.000160722	10.0896	3.3348	up	1.08537	7.95077e-05	0.0585031	-4.09534	down	1.09364	0.00136862	0.276146
Lmcp000282	162.11	85.03	161.105	C7H15NO3	[M+H]+	L-Carnitine	Alkaloids	Alkaloids	541-15-1	2	3.31936e+06	3.35091e+06	3.9199e+06	39650.3	9	42486.9	53943.3	102342	99845.2	163903	111376	116156	2.36504e+06	2.28738e+06	2.21353e+06	9	9	9	554012	532741	588877	1.15498e+06	1.11714e+06	1.1209e+06	C00318	-	-	-	-	-	-	1.07664	9.04035e-05	0.0373045	-4.74451	down	1.09477	0.00304179	2.54953e-06
mws0376	115	71.01	116.011	C4H4O4	[M-H]-	Fumaric acid	Organic acids	Organic acids	110-17-8	3	1.4584e+07	1.4949e+07	1.27962e+07	4.49031e+06	4.50131e+06	4.37075e+06	3.42106e+06	3.16361e+06	3.35958e+06	1.35038e+07	1.40317e+07	1.30452e+07	9.93543e+06	1.2694e+07	1.37203e+07	3727783	3.75157e+06	3.96615e+06	2.69186e+06	2.69915e+06	2.76508e+06	7.40059e+06	7.26386e+06	7.13222e+06	C00122	ko00020,ko00190,ko00220,ko00250,ko00350,ko00360,ko00620,ko00650,ko00760,ko01100,ko01110,ko01200	1.1326	0.000360837	4.08081	2.02886	up	1.07284	0.015735	0.273571	-1.87001	down	1.09139	0.00377243	0.270393
pme1439	165.05	119.05	164.047	C9H8O3	[M+H]+	p-Coumaric acid	Phenolic acids	Phenolic acids	501-98-4	2	388484	529875	618414	492441	701941	660862	1.01699e+06	1.13479e+06	1.15914e+06	349374	286119	324877	591269	469859	648673	598147	498678	546557	987718	1.05721e+06	1.16149e+06	623418	646963	635088	C00811	ko00130,ko00350,ko00940,ko00950,ko01100,ko01110	1.12641	0.000901146	0.290061	-1.78557	down	-	-	-	-	-	-	-	-
pme0278	191.1	128.07	190.095	C7H14N2O4	[M+H]+	2,6-Diaminooimelic acid	Organic acids	Organic acids	583-93-7	3	2.62656e+06	2.07786e+06	1.9053e+06	3.13793e+06	3.51325e+06	3.40165e+06	1.35546e+07	1.32677e+07	1.31118e+07	2.76137e+06	2.78781e+06	3.02803e+06	2.2702e+06	2.24053e+06	1.82087e+06	2.21387e+06	1.70869e+06	1.86343e+06	4.24664e+06	4.32366e+06	4.25357e+06	4.21498e+06	4.09572e+06	4.24354e+06	C00666	ko00300,ko00470,ko01100,ko01110,ko01230	1.13283	1.67376e-06	0.214784	-2.21904	down	1.08229	6.31754e-07	6.30711	2.65698	up	-	-	-
Lmgn000224	145.01	57.03	146.022	C5H6O5	[M-H]-	2-Methyl-3-oxosuccinic acid	Organic acids	Organic acids	-	3	351243	441000	424756	151992	157234	148798	59873.4	61191.2	89262	267834	270761	315556	214284	393202	367174	107018	90679.9	107055	48615.4	52878.9	66592	141538	144474	146961	C06030	ko00660	1.11196	0.000770082	4.06107	2.02186	up	1.03811	0.041338	0.215795	-2.21227	down	1.08584	0.00647484	0.250414
mws0102	160.04	116.05	161.048	C9H7NO2	[M-H]-	Indole-5-carboxylic acid*	Alkaloids	Plumerane	1670-81-1	3	105611	95279.4	97353	23429.8	21838.5	21558.9	15200.5	21393.1	26188.7	86210.9	95097.8	81051.7	90856.3	108770	95546.2	30309.2	40605.4	22495	14158.6	13916.4	11937.2	43228.5	44784.3	44512.4	-	-	1.10526	0.000303724	4.17889	2.06312	up	1.06114	0.000750697	0.212697	-2.23313	down	1.05077	0.00101468	0.313199
Zmln000899	343.11	181.05	344.111	C15H20O9	[M-H]-	Syringaldehyde-4-O-glucoside	Phenolic acids	Phenolic acids	-	2	1.64936e+06	1.54529e+06	1.4618e+06	752594	818327	871217	1.34593e+06	1.31343e+06	1.42584e+06	402533	436558	461979	1.05868e+06	1.44549e+06	1.53289e+06	1.16499e+06	1.17531e+06	780361	1.34316e+06	1.34961e+06	1.26569e+06	1.07691e+06	1.09424e+06	1.0534e+06	-	-	1.13003	0.000147864	0.318484	-1.65071	down	-	-	-	-	-	-	-	-
Lmhn003223	279.05	147.04	280.058	C13H12O7	[M-H]-	Cinnamoyltartaric acid	Phenolic acids	Phenolic acids	-	2	9	9	9	233356	190645	212135	234360	227624	271538	15625.5	15797.9	10215.1	11817.7	6535.91	14601.4	355197	350492	343591	359194	364517	400367	126389	128357	123568	-	-	1.12732	0.00303814	0.0567653	-4.13885	down	1.07241	0.00270431	22.2582	4.47627	up	1.09481	9.28445e-05	38862.2
mws1195	179.07	147.04	178.063	C10H10O3	[M+H]+	p-Coumaric acid methyl ester	Phenolic acids	Phenolic acids	3943-97-3	1	1.07338e+07	1.02433e+07	1.0611e+07	7.09788e+06	6.77408e+06	7.12821e+06	6.3715e+06	6.3342e+06	5.80958e+06	2.21611e+06	2.54479e+06	2.28441e+06	1.06468e+07	1.00799e+07	1.05567e+07	9.15579e+06	8.92224e+06	9.14238e+06	7.51475e+06	6.85504e+06	7.49284e+06	9.49233e+06	9.58422e+06	9.84709e+06	-	-	1.12727	0.000275817	0.380513	-1.39398	down	-	-	-	-	-	-	-	-
pmn001622	633.07	275	634.081	C27H22O18	[M-H]-	1-O-Galloyl-4,6-hexahydroxydiphenoyl-D-glucose	Phenolic acids	Phenolic acids	126721-55-9	2	1.41724e+07	1.52493e+07	1.5522e+07	2.46209e+06	2.87997e+06	3.63776e+06	2.7292e+06	2.19279e+06	3.17832e+06	1.51219e+06	1.30609e+06	1.27032e+06	1.48738e+07	1.60088e+07	1.57486e+07	3.19379e+06	2.97669e+06	3.81069e+06	1.47919e+06	1.74903e+06	1.58078e+06	1.06677e+07	1.10679e+07	1.0775e+07	-	-	-	-	-	-	-	1.07716	1.17103e-05	0.17371	-2.52525	down	1.08904	7.96298e-05	0.222082
Rfmb087	311.22	293.21	312.23	C18H32O4	[M-H]-	9-Hydroxy-13-oxo-10-octadecenoic Acid	Lipids	Free fatty acids	-	3	1.03231e+06	1.07695e+06	1.0366e+06	42343.9	38279.4	46385.2	41762.3	38987.9	40478.9	48056.6	48760.9	64637.4	1.4702e+06	1.57958e+06	1.52096e+06	57408.5	68743	65148.7	152501	126672	133900	455851	442122	458077	-	-	-	-	-	-	-	1.0854	0.000450271	0.0265228	-5.23662	down	1.09399	0.000101026	0.0608101
Wmhn001788	785.08	301	786.092	C34H26O22	[M-H]-	Digalloyl-HHDP-glucose	Tannins	Tannin	-	2	2.37413e+06	2.46993e+06	2.38569e+06	182311	157552	169416	168733	183170	208330	106531	83084.1	63834.4	3.10011e+06	2.96032e+06	2.79057e+06	413136	405055	356388	183678	178551	179086	1.41974e+06	1.4448e+06	1.47528e+06	-	-	1.05449	0.00383113	0.4524	-1.14433	down	1.08407	0.000885218	0.0632961	-3.98174	down	1.09325	5.56714e-06	0.162465
Lmsn003953	645.11	169.01	646.117	C29H26O17	[M-H]-	1-O-Caffeoyl-3,4-di-O-galloyl-β-D-glucose*	Phenolic acids	Phenolic acids	-	2	231373	230420	240403	63496.6	63663.9	41859.8	73116	61533.8	55718.3	36038	33793	39595.7	200235	231240	225952	85614.5	78003.1	76150.7	28839.5	10920.3	14952.2	141114	146468	145293	-	-	-	-	-	-	-	1.07439	0.000667199	0.289565	-1.78804	down	1.092	3.94729e-06	0.341455
mws0260	175.12	116.07	174.112	C6H14N4O2	[M+H]+	L-Arginine	Amino acids and derivatives	Amino acids and derivatives	74-79-3	1	1.67388e+07	1.661e+07	1.69354e+07	2.08989e+07	2.02521e+07	2.01778e+07	2.7952e+07	2.8769e+07	2.91104e+07	1.22881e+07	1.17121e+07	1.22925e+07	10741743	10921218	1.06086e+07	2.41459e+07	2.43256e+07	2.41153e+07	1.73161e+07	1.70604e+07	1.72121e+07	1.7811e+07	1.85231e+07	1.80815e+07	C00062	ko00220,ko00261,ko00330,ko00470,ko00970,ko01100,ko01110,ko01230,ko02010	1.13253	1.98886e-05	0.422837	-1.24183	down	1.08509	0.000162567	2.65966	1.41124	up	-	-	-
pmb0855	496.34	184.07	495.332	C24H50NO7P	[M+H]+	LysoPC 16:0	Lipids	LPC	17364-16-8	2	4.4467e+07	4.65922e+07	4.43141e+07	2.5856e+07	2.78084e+07	2.6481e+07	2.01245e+07	1.94774e+07	1.98348e+07	2.16865e+07	2.24395e+07	2.40376e+07	6.03917e+07	5.88721e+07	6.07371e+07	3.93114e+07	3.64255e+07	3.66673e+07	4.62231e+07	4.69168e+07	4.80041e+07	3.32741e+07	3.46142e+07	3.38397e+07	-	-	-	-	-	-	-	1.08523	5.16615e-05	0.330202	-1.59858	down	-	-	-
pme0075	188.06	128.04	189.064	C7H11NO5	[M-H]-	N-Acetyl-L-glutamic acid	Amino acids and derivatives	Amino acids and derivatives	1188-37-0	1	1.26728e+06	1.35905e+06	1.39738e+06	3.52182e+06	3.88862e+06	3.76973e+06	1.92496e+06	1.85608e+06	1.74771e+06	7.03995e+06	6.87985e+06	7.29856e+06	2.185e+06	1.34143e+06	1.55442e+06	2.47064e+06	2.25473e+06	2.30467e+06	1.77233e+06	1.75617e+06	1.77744e+06	2.25671e+06	2.32197e+06	2.34544e+06	C00624	ko00220,ko01100,ko01110,ko01210,ko01230	1.13239	8.4364e-05	3.83782	1.94029	up	-	-	-	-	-	-	-	-
pmb0764	144.05	113.03	143.041	C6H9NOS	[M+H]+	4-Methyl-5-thiazoleethanol	Others	Others	137-00-8	3	128415	208588	182531	92464.9	167198	242914	302000	164771	244836	268553	307886	237308	250856	301683	379744	328245	343689	404946	1.36122e+06	1.41184e+06	1.2818e+06	461900	450841	469111	C04294	ko00730,ko01100,ko01240	-	-	-	-	-	-	-	-	-	-	1.00733	0.005038	2.07278
pme1654	209.12	59.02	210.126	C12H18O3	[M-H]-	Jasmonic acid	Organic acids	Organic acids	77026-92-7	3	6.22456e+06	6.76974e+06	6.57502e+06	103659	141516	145946	107140	94022.2	97590.6	267022	254102	261193	2.96787e+06	3.10271e+06	2.96575e+06	126801	126800	129558	67465.3	75830.9	87786.4	1.39384e+06	1.44868e+06	1.40905e+06	C08491	ko00592,ko01100,ko01110,ko04075	1.12959	7.72401e-06	2.61861	1.3888	up	1.08524	0.000219464	0.0330613	-4.91871	down	1.09473	0.000621236	0.0195796
mws0255	112.05	95.02	111.043	C4H5N3O	[M+H]+	Cytosine	Nucleotides and derivatives	Nucleotides and derivatives	71-30-7	3	2.31968e+06	2.20503e+06	2.74804e+06	1.07937e+06	1.14649e+06	1.1926e+06	551075	525180	795385	304418	225163	245297	3.53422e+06	3.38511e+06	3.05197e+06	1.44501e+06	1.19261e+06	1.27339e+06	815506	842801	770946	1.19766e+06	1.1614e+06	1.15375e+06	C00380	ko00240,ko01100,ko01232	1.06552	0.0429034	0.41401	-1.27226	down	1.07104	0.000299284	0.187703	-2.41348	down	-	-	-
mws0789	255.07	151	256.074	C15H12O4	[M-H]-	Pinocembrin (Dihydrochrysin)	Flavonoids	Flavanones	480-39-7	1	22235	24999.2	30412.5	124453	139703	121182	100673	88059.2	122192	22543.3	16260.3	19820.1	88864	65391.1	69797.7	602080	580767	553182	1.17523e+06	1.16949e+06	1.19399e+06	255988	264316	265687	C09827	ko00941	1.1194	0.0116796	0.188547	-2.40701	down	-	-	-	-	-	1.0928	0.000478213	22.3581
mws0458	151.04	136.02	152.047	C8H8O3	[M-H]-	Vanillin; 4-Hydroxy-3-Methoxybenzaldehyde	Phenolic acids	Phenolic acids	121-33-5	3	1.80788e+06	1.65421e+06	1.61652e+06	1.38232e+06	1.59953e+06	1.52359e+06	1.35357e+06	1.35275e+06	1.48821e+06	851699	956034	971297	1.21431e+06	1.01471e+06	1.05452e+06	1.7339e+06	1.69934e+06	1.88138e+06	794808	712528	715060	1.14679e+06	1.10408e+06	1.1132e+06	C00755	ko01100,ko01110	-	-	-	-	-	-	-	-	-	-	-	-	-
Hagn002504	355.07	85.03	356.09	C19H16O7	[M-H]-	5,7,5'-Trimethoxy-3',4'-methylenedioxyflavonoid	Flavonoids	Flavones	-	1	3.27354e+06	3.43265e+06	1.78833e+06	14667.6	20248.8	14185.9	37632.9	30177.1	27289.8	162106	301541	266032	2.24596e+06	1.28575e+06	2.39638e+06	16016.4	15659.9	8632.32	9	9	9	1.36075e+06	1.32868e+06	1.30755e+06	-	-	1.10946	0.0363361	7.67276	2.93975	up	1.07952	0.0305413	0.0160422	-5.96198	down	1.0883	0.0328298	0.00474525
pme2596	184.06	148.04	183.053	C8H9NO4	[M+H]+	4-Pyridoxic acid	Others	Vitamin	82-82-6	1	3.54306e+07	3.67513e+07	3.43593e+07	4.58854e+06	4.21852e+06	4.56982e+06	1.66005e+07	1.60982e+07	1.65943e+07	2.35562e+06	2.22725e+06	2.40381e+06	3.05788e+07	3.03858e+07	2.98913e+07	717175	4.18716e+06	4.12854e+06	4.63929e+06	4.74356e+06	4.7047e+06	1.14876e+07	1.19388e+07	1.15922e+07	C00847	ko00750,ko01100	1.13337	3.55267e-05	0.141738	-2.8187	down	-	-	-	-	-	1.00631	8.06642e-05	0.084783
Lmsn004323	507.11	169.01	508.122	C23H24O13	[M-H]-	1-O-Galloyl-2-O-Feruloyl-β-D-glucose*	Phenolic acids	Phenolic acids	-	1	4.81557e+06	4.97785e+06	5.68505e+06	3.20403e+07	3.19916e+07	2.94441e+07	4.15823e+07	3.78196e+07	4.66597e+07	4.14561e+06	3.62433e+06	3.01307e+06	6.01474e+06	6.24543e+06	7.13314e+06	3.0393e+07	2.99721e+07	3.15837e+07	1.87242e+07	1.99361e+07	2.01756e+07	1.18147e+07	1.22785e+07	1.19122e+07	-	-	1.12918	0.00392486	0.0855376	-3.5473	down	1.08154	0.00455846	6.50027	2.7005	up	1.09286	1.57643e-05	5.94043
Lmyn002764	633.07	301	634.081	C27H22O18	[M-H]-	Phyllanemblinin B	Tannins	Tannin	-	3	2.22044e+07	2.11284e+07	2.01956e+07	3.03855e+06	3.53142e+06	2.93417e+06	3.06545e+06	2.55856e+06	3.01556e+06	1.75431e+06	1.55411e+06	1.35718e+06	1.94247e+07	2.0422e+07	1.93397e+07	4.40896e+06	4.3994e+06	3.20621e+06	1.88381e+06	1.36121e+06	1.3947e+06	1.33353e+07	1.38782e+07	1.37325e+07	-	-	-	-	-	-	-	1.08346	4.308e-05	0.145972	-2.77624	down	1.08547	4.45488e-05	0.189121
Lmhp009129	482.32	184.07	481.317	C23H48NO7P	[M+H]+	LysoPC 15:0(2n isomer)*	Lipids	LPC	-	1	273437	280469	263964	169366	200129	176745	152395	135528	125087	41495.6	40950.6	48589.9	325612	324682	335712	249003	206771	225833	546506	541922	538215	241565	231885	235803	-	-	1.12301	0.00403073	0.317271	-1.65621	down	1.07628	0.00035299	0.418871	-1.25542	down	-	-	-
Lmhp008801	476.28	335.26	475.27	C23H42NO7P	[M+H]+	LysoPE 18:3*	Lipids	LPE	-	1	7.25215e+06	6.517e+06	7.39279e+06	1.23344e+06	1.25336e+06	1.51743e+06	1.3995e+06	1.21218e+06	1.38299e+06	539987	576667	797867	7.79797e+06	4.81703e+06	5.56092e+06	1.6794e+06	1.5044e+06	1.84487e+06	1.67045e+06	1.95821e+06	1.95629e+06	3.46569e+06	3.49439e+06	3.35912e+06	-	-	1.07192	0.00307212	0.479269	-1.06109	down	1.06428	0.0335867	0.219778	-2.18588	down	1.08956	0.000923992	0.237628
Lmrj002087	247.13	86.09	246.122	C10H18N2O5	[M+H]+	L-Isoleucyl-L-Aspartate	Amino acids and derivatives	Amino acids and derivatives	-	3	2.90262e+06	3.02096e+06	3.1039e+06	1.83742e+06	1.8938e+06	1.89395e+06	7.52454e+06	7.25636e+06	7.71316e+06	809022	804564	817743	2.242e+06	2.34165e+06	2.46827e+06	1.77956e+06	1.76737e+06	1.79501e+06	1.0941e+07	1.05337e+07	1.03377e+07	3.8496e+06	3.7856e+06	3.94499e+06	-	-	1.13359	0.000388487	0.108088	-3.20973	down	1.0837	6.41541e-05	3.18978	1.67346	up	-	-	-
HJN086	449.11	287.06	450.116	C21H22O11	[M-H]-	Eriodictyol-3'-O-glucoside	Flavonoids	Flavanones	-	1	2.32981e+07	2.34857e+07	2.31981e+07	3.4716e+06	1.46273e+06	1.53735e+06	3.19164e+06	3.68658e+06	3.41367e+06	1.13726e+06	337001	313729	1.38648e+07	1.19902e+07	1.31585e+07	1.29876e+06	1.06726e+06	908364	1.1351e+06	1.16069e+06	1.15736e+06	4.96772e+06	5.13758e+06	5.1659e+06	-	-	1.04006	0.00253819	0.173728	-2.5251	down	1.08108	0.00193184	0.263804	-1.92246	down	1.09227	3.32087e-08	0.0467891
Zbn009125	299.06	269.01	300.063	C16H12O6	[M-H]-	6-Hydroxyanthragallol-1,3-dimethylether	Quinones	Anthraquinone	-	2	228427	224761	228532	190196	175992	200844	98066.1	108991	115430	3.27962e+06	3.2335e+06	3.51066e+06	98158.1	96874.9	101543	741864	709512	686727	50807.6	55795.3	53945.8	665082	639983	643112	-	-	1.13313	0.00067598	31.0827	4.95804	up	-	-	-	-	-	1.09397	0.00102067	3.13634
Hmsn000210	133.01	115.01	266.224	C17H30O2	[M-H]-	Methyl 7,10-hexadecadienoate	Lipids	Free fatty acids	-	3	4.59807e+07	4.67006e+07	4.71037e+07	1.30282e+07	6.67584e+06	6.46332e+06	1.11719e+07	1.04281e+07	1.015e+07	3.79508e+07	3.76746e+07	3.84824e+07	3.3747e+07	4.286e+07	4.57074e+07	1.39591e+07	1.38855e+07	1.36948e+07	3.22252e+06	1.97227e+06	3.36816e+06	1.93651e+07	2.00844e+07	2.01059e+07	-	-	1.13258	4.90056e-07	3.59395	1.84557	up	1.07466	0.013491	0.259577	-1.94577	down	1.09468	4.36537e-05	0.297166
Zasp102439	118.06	91.05	117.058	C8H7N	[M+H]+	m-Aminophenylacetylene	Alkaloids	Alkaloids	54060-30-9	1	5.10789e+07	5.18847e+07	5.26171e+07	2.17792e+07	2.08225e+07	2.32079e+07	3.63531e+07	3.6009e+07	3.75768e+07	1.22251e+07	1.20138e+07	1.26016e+07	3.41751e+07	3.55742e+07	3.50635e+07	1.44942e+07	1.50521e+07	1.46974e+07	3.16594e+07	3.31079e+07	3.21946e+07	2.91994e+07	2.97129e+07	3.04737e+07	-	-	1.13308	8.55951e-05	0.3351	-1.57734	down	-	-	-	-	-	1.09455	2.37865e-05	0.284378
Lmbn001288	131.03	87.04	132.042	C5H8O4	[M-H]-	2-Hydroxy-2-methyl-3-oxobutanoic acid	Organic acids	Organic acids	71698-08-3	3	978579	1.06194e+06	1.07488e+06	202034	210393	202186	82266.3	81129.6	88218	917480	908976	985563	1.62509e+06	1.62987e+06	1.57485e+06	280212	305380	285879	261683	269227	269380	421793	440310	432362	C06010	ko00290,ko00650,ko00660,ko00770,ko01100,ko01110,ko01210,ko01230	1.13318	0.00073817	11.1759	3.48232	up	1.08529	0.00010655	0.052096	-4.26268	down	1.09276	0.000917046	0.27973
Zmtn001624	188.04	144.05	189.043	C10H7NO3	[M-H]-	N-Acetylisatin	Alkaloids	Plumerane	574-17-4	2	9.6402e+07	103445744	9.55578e+07	1.95727e+06	1.93795e+06	1.89682e+06	403136	386104	378480	7.24512e+06	7.83828e+06	7.93499e+06	4.29184e+07	4.88144e+07	4.50807e+07	2.68431e+06	2.69555e+06	2.57361e+06	1.07902e+06	1.08886e+06	968312	1.93338e+07	2.01855e+07	1.98397e+07	C02172	ko00380	1.13344	0.000865098	19.7122	4.30102	up	1.08537	0.00144714	0.00853513	-6.87237	down	1.09467	0.000678533	0.0269239
pme3034	131.03	87.05	132.042	C5H8O4	[M-H]-	Ethylmalonic acid	Organic acids	Organic acids	601-75-2	3	192747	214443	209796	55004.3	54344.2	47981.8	60026.2	54732.5	52036.2	46317.5	43113.2	52490.5	35873.3	105840	53296.3	44618.7	52272.3	37230	75956.1	73330.3	74255.6	82287.4	78867.1	80008.2	-	-	-	-	-	-	-	-	-	-	-	-	1.08495	9.97977e-05	0.217381
Hmlp006964	237.07	176.04	236.069	C12H12O5	[M+H]+	5,6,7-Trimethoxycoumarin*	Lignans and Coumarins	Coumarins	55085-47-7	1	85495.1	68447.1	88512.4	26480.8	20076.3	7435.32	32786	16924.7	40522.8	1.77365e+06	1.84669e+06	1.87241e+06	123815	126621	132849	189283	179861	163423	66160.8	69976.9	78755.2	263875	253309	255132	-	-	1.12473	0.000134928	60.8726	5.92772	up	1.02493	0.00197608	0.235422	-2.08668	down	1.06703	0.000703105	2.19656
pmn001690	327.14	165.09	328.152	C16H24O7	[M-H]-	3-Hydroxy-4-isopropylbenzylalcohol-3-O-glucoside	Phenolic acids	Phenolic acids	-	3	178643	184449	193540	174549	179977	170851	424764	364564	317790	138228	52204.3	61370.1	180768	172142	168663	161612	153720	215119	218730	225897	276538	191909	184553	185014	-	-	1.05312	0.00243857	0.227439	-2.13645	down	1.05717	0.0230096	2.12265	1.08587	up	-	-	-
Lmyp001375	314.09	152.03	313.08	C13H15NO8	[M+H]+	BOA-6-O-glucoside	Alkaloids	Alkaloids	-	2	3.85619e+06	3.48816e+06	3.59862e+06	2.70826e+06	2.69235e+06	2.67657e+06	1.84125e+06	1.71917e+06	1.75339e+06	462832	447323	444914	9.28223e+06	9.48985e+06	9.01049e+06	6.56481e+06	7.11188e+06	7.17846e+06	1.90056e+06	2.00706e+06	1.93962e+06	3.61268e+06	3.77089e+06	3.72781e+06	-	-	1.13302	0.000588118	0.255009	-1.97138	down	1.08504	0.000150505	0.191264	-2.38636	down	-	-	-
Hagn002801	385.08	85.03	386.1	C20H18O8	[M-H]-	5,6,7,5'-tetramethoxy-3',4'-methylenedioxyflavonoid	Flavonoids	Flavones	-	1	2.01616e+08	2.00708e+08	2.06893e+08	650133	480815	372985	769808	709383	572628	8.93295e+06	8.28823e+06	7.63003e+06	2.8238e+08	2.57791e+08	2.61146e+08	707571	443835	497343	28809.6	54635.2	21336.5	8.69192e+07	8.88889e+07	9.08631e+07	-	-	1.13026	0.00199754	12.1118	3.59834	up	1.08504	0.000833425	0.00256056	-8.60933	down	1.09355	8.83161e-05	0.00270634
pmn001553	315.11	153.06	316.116	C14H20O8	[M-H]-	Cimidahurinine	Phenolic acids	Phenolic acids	142542-89-0	1	4.46292e+07	5.244e+07	5.93905e+07	1.94831e+06	1.84431e+06	2.1167e+06	1.44905e+06	1.64563e+06	1.57335e+06	1.09797e+07	1.11311e+07	1.11848e+07	1.8832e+08	4.88708e+07	8.5198e+07	3.07803e+06	3.23726e+06	1.54246e+07	3.72969e+06	3.60781e+06	3.3097e+06	1.52821e+07	1.4684e+07	1.52486e+07	-	-	1.13288	3.86003e-08	7.1327	2.83445	up	1.0658	0.126647	0.0144795	-6.10985	down	-	-	-
mws0473	131.03	87.05	132.042	C5H8O4	[M-H]-	2-Methylsuccinic acid	Organic acids	Organic acids	498-21-5	3	9.50388e+06	9.89485e+06	1.01027e+07	1.92136e+06	2.04528e+06	1.94866e+06	869940	823272	813153	8.96253e+06	8.56541e+06	9.06906e+06	1.56333e+07	1.49388e+07	1.51359e+07	2.73665e+06	2.6944e+06	2.76648e+06	2.5262e+06	2.58258e+06	2.64026e+06	3.90714e+06	4.07847e+06	3.94929e+06	-	-	1.13343	0.000310634	10.6118	3.4076	up	1.08538	0.000187102	0.0548343	-4.18878	down	1.09432	0.00052121	0.277869
HJN003	385.11	223.06	386.121	C17H22O10	[M-H]-	1-O-Sinapoyl-β-D-glucose	Phenolic acids	Phenolic acids	-	2	1.21613e+06	1.18344e+06	1.70205e+06	237631	253946	259650	117885	135818	97388.5	529067	542618	574699	2.2431e+06	1.81229e+06	2.0245e+06	485584	414562	415277	111160	148609	86619.6	829855	866987	856618	C01175	ko00940,ko01110	1.12463	2.19399e-05	4.68933	2.22938	up	1.08206	0.00397625	0.0577464	-4.11413	down	1.06742	0.0290642	0.320708
Zbzp007397	181.12	135.12	180.115	C11H16O2	[M+H]+	5,6,7,7a-tetrahydro-4,4,7a-trimethyl-2(4H)-benzofuranone	Others	Others	15356-74-8	2	394613	354735	403004	234811	179708	226132	524724	418413	396996	161728	186274	175231	621725	505671	513653	322045	328051	321393	564342	674920	583940	515483	494107	511879	-	-	1.11093	0.0178374	0.390433	-1.35685	down	-	-	-	-	-	-	-	-
pmb0952	265.11	122.07	265.112	C12H17N4OS+	[M]+	Thiamine (Vitamin B1)	Others	Vitamin	70-16-6	3	1.13176e+07	1.23538e+07	1.23002e+07	1.29401e+07	1.32709e+07	1.36087e+07	1.53395e+07	1.57544e+07	1.65024e+07	450404	351579	381142	1.19993e+07	1.14984e+07	1.14365e+07	8.61121e+06	8.69202e+06	8.85278e+06	2.01633e+07	1.96833e+07	2.15484e+07	1.13213e+07	1.14578e+07	1.09643e+07	C00378	ko00730,ko01100,ko01240,ko02010,ko04122	1.13278	0.000443422	0.0248575	-5.33018	down	-	-	-	-	-	-	-	-
pme3017	104.07	58.07	103.063	C4H9NO2	[M+H]+	2-Aminoisobutyric acid	Organic acids	Organic acids	62-57-7	2	5.32961e+06	5.42939e+06	5.32985e+06	3.32177e+06	3.48551e+06	3.42395e+06	1.18855e+06	1.573e+06	1.36501e+06	5.81834e+06	6.07858e+06	5.67224e+06	5.75083e+06	5.78207e+06	5.9241e+06	2.59458e+06	3.21001e+06	3.54752e+06	2.46546e+06	2.48107e+06	2.4446e+06	3.91829e+06	4.05625e+06	3.88748e+06	C03665	-	1.12635	1.07577e-05	4.25758	2.09003	up	1.07852	6.57118e-05	0.236384	-2.08079	down	-	-	-
Hmqp006023	326.27	309.27	324.266	C20H36O3	[M+H]+	Ethyl 9-Hydroxy-10,12-octadecadienoic acid	Lipids	Free fatty acids	-	3	82530	84614.7	86354.8	19856.2	20620.5	21117.8	89928.4	82966.5	86572.1	28079.6	31417.8	27823	135419	120843	123034	18883.7	22353	21391.6	286201	246622	278712	101755	98644.2	103139	-	-	1.12976	9.26781e-05	0.336537	-1.57116	down	-	-	-	-	-	1.09183	2.00843e-06	0.247055
zjgp122326	286.09	124.04	285.085	C12H15NO7	[M+H]+	Pyridine-4-formyl-O-β-D-glucopyranoside	Others	Others	-	1	9.58872e+07	1.04159e+08	1.08268e+08	1.9221e+07	2.00858e+07	2.285e+07	1.4078e+07	1.42025e+07	1.29608e+07	3.08646e+06	3.06648e+06	3.23476e+06	1.09566e+08	1.15758e+08	1.07639e+08	1.67642e+07	1.468e+07	1.36674e+07	2.36352e+07	2.04758e+07	2.36514e+07	3.64834e+07	3.48509e+07	3.57931e+07	-	-	1.13254	0.00116229	0.227629	-2.13525	down	1.08487	0.000476176	0.123861	-3.0132	down	1.0919	0.000986477	0.146317
Cmyp007180	181.12	107.09	180.115	C11H16O2	[M+H]+	Dihydroactinidiolide	Others	Lactones	17092-92-1	2	384523	344324	417208	244300	227822	255101	671904	610236	495147	160363	160356	160804	620770	502257	483213	373134	363617	372524	771059	828611	769753	525691	522057	544764	-	-	1.12282	0.0140774	0.270931	-1.884	down	-	-	-	-	-	-	-	-
Zmpn000199	209.03	85.03	210.038	C6H10O8	[M-H]-	D-Galactaric acid	Others	Saccharides	526-99-8	1	6.05012e+07	6.04537e+07	5.99e+07	1.2274e+07	1.25963e+07	1.20268e+07	1.07473e+07	1.13668e+07	1.12721e+07	9.56143e+06	7.5577e+06	9.13939e+06	5.16606e+07	4.37332e+07	5.03672e+07	2.30778e+07	2.56115e+07	2.51354e+07	8.82313e+06	8.4748e+06	8.05061e+06	1.89698e+07	1.9858e+07	1.95266e+07	C00879	ko00053,ko01100	-	-	-	-	-	1.08248	0.00408199	0.229047	-2.12628	down	1.09204	0.000235007	0.408199
pme0321	431.1	285.04	432.106	C21H20O10	[M-H]-	Kaempferol-7-O-rhamnoside*	Flavonoids	Flavonols	20196-89-8	2	155810	132958	131836	5735.44	3886.9	3786.73	12650.8	9146.87	14141.9	3045.91	4373.16	1222.03	1.28381e+06	1.32141e+06	1.39868e+06	22686.4	21864.7	14217.4	27314	8403.2	5095.94	325325	337638	339610	-	-	1.00475	0.0104211	0.240434	-2.05629	down	1.08383	0.000639218	0.00897615	-6.79969	down	1.08076	0.00185002	0.139724
pme1474	298.1	136.06	297.09	C11H15N5O3S	[M+H]+	5'-Deoxy-5'-(methylthio)adenosine	Nucleotides and derivatives	Nucleotides and derivatives	2457-80-9	1	2.24293e+06	2.54116e+06	2.17685e+06	1.16041e+06	1.14813e+06	1.14842e+06	1.18634e+06	1.16854e+06	1.25601e+06	1.15477e+06	1.22362e+06	1.23923e+06	3.16774e+06	2.79176e+06	3.27404e+06	1.30551e+06	1.12615e+06	1.16102e+06	1.12544e+06	1.30788e+06	1.39354e+06	1.78498e+06	1.70915e+06	1.72319e+06	C00170	ko00270,ko00908,ko01100	-	-	-	-	-	1.07856	0.00486389	0.391063	-1.35453	down	-	-	-
Hmcp002187	509.13	347.07	508.122	C23H24O13	[M+H]+	Limocitrin-3-O-galactoside	Flavonoids	Flavonols	-	1	4.94577e+06	1.5107e+07	1.28818e+07	941771	797791	1.24834e+06	9	9	9	9	9	9	6.1219e+06	6.6864e+06	1.14593e+07	1.11715e+06	1.36612e+06	1.25799e+06	1.99342e+06	1.9412e+06	1.72909e+06	2.48661e+06	2.57086e+06	2.60092e+06	-	-	-	-	-	-	-	1.0851	0.0411156	1.1126e-06	-19.7776	down	1.03641	0.0873753	0.113597
mws0256	118.09	72.08	117.079	C5H11NO2	[M+H]+	L-Valine	Amino acids and derivatives	Amino acids and derivatives	72-18-4	3	5.00472e+06	5.02947e+06	5.68296e+06	2.99499e+07	2.93338e+07	3.29112e+07	1.37558e+07	1.35839e+07	1.33209e+07	1.64537e+07	1.60381e+07	1.63587e+07	7.13264e+06	6.89405e+06	6.63472e+06	2.88795e+07	2.73314e+07	2.69495e+07	1.09076e+07	1.06356e+07	1.09898e+07	1.85022e+07	1.76624e+07	1.81506e+07	C00183	ko00280,ko00290,ko00460,ko00770,ko00966,ko00970,ko01100,ko01110,ko01210,ko01230,ko01240,ko02010	-	-	-	-	-	-	-	-	-	-	1.09313	0.00016222	5.29106
Lmbn005369	295.23	195.14	296.235	C18H32O3	[M-H]-	13(S)-HODE;13(S)-Hydroxyoctadeca-9Z,11E-dienoic acid*	Lipids	Free fatty acids	10219-69-9	1	2.78594e+06	2.55783e+06	2.87603e+06	294364	292154	324369	220519	233078	247139	265787	270431	254115	3.80134e+06	3.66945e+06	3.61796e+06	362531	419263	405186	1.16365e+06	1.0949e+06	1.1786e+06	1.29523e+06	1.32176e+06	1.35705e+06	C14762	ko00591	-	-	-	-	-	1.08508	0.0001925	0.0631934	-3.98408	down	1.09297	0.00121165	0.144405
pmb0608	549.12	301.07	548.117	C25H24O14	[M+H]+	Chrysoeriol-7-O-(6''-malonyl)glucoside	Flavonoids	Flavones	-	3	375490	445123	364561	9	9	9	17990.8	51866.3	40012.5	8242.09	2456.39	7434.89	5.3355e+06	5.24925e+06	5.26279e+06	24736.5	33415.7	13457.9	21028.4	5896.39	27194.9	818602	808801	782158	-	-	-	-	-	-	-	1.07673	2.64634e-06	0.00693291	-7.17232	down	1.07515	0.0031867	0.0604215
Zadn009075	311.22	223.17	312.23	C18H32O4	[M-H]-	Hydroperoxylinoleic acid	Lipids	Free fatty acids	34444-18-3	2	82742.4	85790.9	103457	299690	342848	607067	42883.7	44882.6	39981.7	51693	33980.3	18866.8	159170	148657	153422	33442.3	83863.7	87882.3	60075.2	34834	64415.4	109813	106420	111449	-	-	-	-	-	-	-	1.08353	9.27069e-05	0.276961	-1.85224	down	-	-	-
pmb2799	295.23	195.14	296.235	C18H32O3	[M-H]-	12,13-Epoxy-9-Octadecenoic Acid	Lipids	Free fatty acids	6799-85-5	1	292974	300181	336946	82847.8	80341.8	82052.8	102179	95983.5	102672	63240.4	41232.5	34513.8	314337	303881	313970	107207	105278	99631.6	328978	294935	289109	168572	176299	174710	C14826	ko00591,ko01100	1.03382	0.0198771	0.462003	-1.11403	down	1.08454	5.2041e-06	0.322719	-1.63165	down	1.09047	0.00355442	0.335572
Lmsn004924	659.13	169.01	660.133	C30H28O17	[M-H]-	1,6-Di-O-galloyl-3-O-Feruloyl-β-D-glucose*	Phenolic acids	Phenolic acids	-	1	6.20724e+06	5.45497e+06	6.92014e+06	187677	131422	162525	223470	252384	289568	75167.2	76388	42400.4	7.54914e+06	7.76481e+06	7.1873e+06	260629	166549	274003	220081	226893	196413	3.42585e+06	3.57906e+06	3.56013e+06	-	-	1.08699	0.00251719	0.253396	-1.98053	down	1.08425	0.000466569	0.0340169	-4.8776	down	1.08887	0.00478092	0.0377337
pmb0865	518.32	184.07	517.317	C26H48NO7P	[M+H]+	LysoPC 18:3(2n isomer)*	Lipids	LPC	-	1	9.19314e+07	9.28028e+07	9.53632e+07	5.3957e+06	5.3667e+06	5.37985e+06	5.89978e+06	5.66852e+06	5.54349e+06	2.47638e+06	2.29136e+06	2.5041e+06	7.06739e+07	7.30598e+07	7.13718e+07	6.21822e+06	5.57416e+06	5.76466e+06	7.62609e+06	7.0906e+06	7.51538e+06	2.54891e+07	2.6743e+07	2.62047e+07	-	-	1.1303	4.6272e-05	0.424961	-1.2346	down	1.0854	8.4164e-05	0.0795507	-3.65198	down	1.09447	8.55326e-05	0.0626819
Cmjn004337	401.14	269.1	402.153	C18H26O10	[M-H]-	Benzyl-(2''-O-xylosyl)glucoside	Phenolic acids	Phenolic acids	-	2	439429	235622	3.24614e+06	431884	460321	417515	810997	797687	608157	4.09812e+06	3.89254e+06	3.42504e+06	5.87643e+06	5.55639e+06	613387	241765	272736	292615	78669.9	89186.4	73121.3	2.03553e+06	2.13386e+06	2.06649e+06	-	-	1.12431	0.00199517	5.14953	2.36444	up	-	-	-	-	-	-	-	-
pmp000579	463.12	301.07	462.116	C22H22O11	[M+H]+	Diosmetin-7-O-galactoside	Flavonoids	Flavones	-	1	1.58576e+07	1.75352e+07	1.54793e+07	93416	117946	98749.5	63859.7	72444	52916.2	18916	7257.58	8634.6	9.12468e+07	8.27385e+07	8.25414e+07	192020	214093	181734	116410	125838	139480	1.91255e+07	1.88323e+07	1.97468e+07	-	-	1.07088	0.00285279	0.183956	-2.44256	down	1.08512	0.00112585	0.000737623	-10.4048	down	1.09439	0.00153402	0.0120283
MWSslk030	611.2	303.09	612.205	C28H36O15	[M-H]-	Neohesperidin Dihydrochalcone (Nhdc)	Flavonoids	Chalcones	20702-77-6	2	151457	148983	181808	476531	497651	529819	668066	650527	601784	6166.12	10741	14679.9	191540	184902	186076	887283	851096	814234	641123	661756	654103	435641	421728	442354	-	-	1.12534	0.000846942	0.0164483	-5.92591	down	1.08385	0.00174123	3.41389	1.77142	up	1.0912	0.000100966	5.29316
Lmbn001754	175.061	115.04	176.068	C7H12O5	[M-H]-	3-Isopropylmalic Acid*	Organic acids	Organic acids	921-28-8	2	4.50334e+06	4.34798e+06	4.80185e+06	1.16115e+06	1.1344e+06	1.20924e+06	371161	366159	413022	1.84702e+06	1.9979e+06	2.04527e+06	1.36112e+07	1.52605e+07	1.47976e+07	921784	920602	851988	980824	1.00903e+06	990706	3.06207e+06	2.9193e+06	3.01674e+06	C04411	ko00290,ko01100,ko01110,ko01210,ko01230	1.13164	0.00080808	5.12039	2.35625	up	1.08507	0.001188	0.0263421	-5.24649	down	1.0935	0.000996943	0.197344
mws0836	577.14	425.09	578.142	C30H26O12	[M-H]-	Procyanidin B1	Tannins	Proanthocyanidins	20315-25-7	1	1.40235e+07	1.55158e+07	14131057	2.92672e+07	4.35728e+07	4.75586e+07	4.20376e+07	5.18814e+07	5.52368e+07	6.24282e+06	6.34827e+06	4.68027e+06	5.90648e+06	6.21552e+06	7.80394e+06	2.50436e+07	2.95556e+07	3.54383e+07	2.6304e+07	43741468	3.21874e+07	2.01388e+07	1.99032e+07	2.08543e+07	-	-	1.12573	0.00717519	0.115794	-3.11037	down	1.0781	0.00732964	7.48551	2.9041	up	1.04972	0.0331343	2.06175
Lmsn005122	461.11	169.01	462.116	C22H22O11	[M-H]-	1-O-Galloyl-6-O-Cinnamoyl-β-D-glucose	Phenolic acids	Phenolic acids	115746-69-5	2	1.51603e+06	1.4807e+06	1.54931e+06	111401	116521	99331.1	121289	122590	118331	195346	160150	169748	1.39322e+06	1.36859e+06	1.3008e+06	218541	217975	240922	369320	341632	365540	666140	698604	689751	-	-	-	-	-	-	-	1.0853	0.000489554	0.0891568	-3.48751	down	1.09408	3.95188e-05	0.149017
Zmyn000110	258.04	78.96	259.046	C6H14NO8P	[M-H]-	D-Glucosamine 1-phosphate	Others	Saccharides	2152-75-2	3	291957	313721	299209	1.57466e+06	1.33438e+06	1.36636e+06	2.0262e+06	2.16001e+06	2.29253e+06	1.08038e+06	1.20776e+06	1.23914e+06	292832	78255.2	109703	2.69721e+06	2.50326e+06	2.49853e+06	725460	843919	890530	1.12758e+06	1.1235e+06	1.07773e+06	C06156	ko00520,ko01100,ko01250	-	-	-	-	-	1.04347	4.59444e-05	13.4752	3.75224	up	1.09429	0.00075434	8.50824
Zmjn004133	311.22	293.21	312.23	C18H32O4	[M-H]-	9S-Hydroperoxy-10E,12Z-octadecadienoic acid	Lipids	Free fatty acids	5502-91-0	3	765250	754843	893427	68688.9	65645.9	75450.6	55097.8	44184.3	50298.8	35726.6	26154.6	27545	1.10656e+06	1.06053e+06	1.00723e+06	95887.5	91513	93594.1	217295	185588	196768	306692	295849	292398	C14827	ko00591,ko01100	-	-	-	-	-	1.08444	0.000712027	0.0471222	-4.40745	down	1.09332	0.00388334	0.116425
mws1499	149.046	59.0131	150.053	C5H10O5	[M-H]-	D-Arabinose	Others	Saccharides	10323-20-3	3	1.52424e+06	1.65179e+06	1.60546e+06	944556	933382	958683	1.02418e+06	1.06137e+06	1.08126e+06	723812	680093	761971	2.17617e+06	1.77012e+06	1.62622e+06	1.14355e+06	1.10445e+06	1.00209e+06	1.15406e+06	939728	1.04347e+06	980817	1.02744e+06	1.0213e+06	C00216	ko00040,ko00053,ko00520,ko01100,ko01250	-	-	-	-	-	-	-	-	-	-	-	-	-
MWS0811	130.09	84.08	129.079	C6H11NO2	[M+H]+	L-Pipecolic Acid	Organic acids	Organic acids	3105-95-1	1	4.66577e+07	4.83028e+07	5.3197e+07	1.7306e+07	1.71857e+07	1.77952e+07	1.84776e+07	1.92175e+07	19030830	1.04509e+07	1.01074e+07	1.04697e+07	3.39187e+07	3.2585e+07	3.11917e+07	1.74233e+07	1.74556e+07	1.74484e+07	1.68364e+07	1.70257e+07	1.67497e+07	2.05277e+07	2.14964e+07	20663608	C00408	ko00310,ko00960,ko01100,ko01110	-	-	-	-	-	-	-	-	-	-	1.0917	0.00375773	0.353186
Lmsn004090	477.1	169.01	478.111	C22H22O12	[M-H]-	1-O-Galloyl-3-O-p-Coumaroyl-β-D-glucose	Phenolic acids	Phenolic acids	-	2	287358	269665	257568	112564	101471	94660.8	138569	118086	144758	326260	999905	498672	300253	253642	536646	111183	89101.7	94726.9	41921.9	56845.5	67990.3	301161	290943	305668	-	-	1.02556	0.14312	4.54604	2.18461	up	-	-	-	-	-	1.08358	0.000141639	0.36216
Rfmb091	295.23	195.14	296.235	C18H32O3	[M-H]-	9S-Hydroxy-10E,12Z-octadecadienoic acid*	Lipids	Free fatty acids	15514-85-9	1	2.68281e+06	2.67042e+06	2.9e+06	288487	300265	314700	234917	226744	263644	288946	312344	236486	3.63247e+06	3.41819e+06	3.64651e+06	375597	419135	388262	1.21994e+06	1.16392e+06	1.10155e+06	1.38339e+06	1.34138e+06	1.41046e+06	C14767	ko00591	-	-	-	-	-	1.08474	0.000379023	0.0678034	-3.8825	down	1.09378	0.000737746	0.143337
mws0018	203.22	84.08	202.216	C10H26N4	[M+H]+	Spermine	Alkaloids	Alkaloids	71-44-3	3	226853	156151	232124	878860	871700	943189	1.75308e+06	1.51054e+06	1.80366e+06	510696	445004	498088	229465	102137	254166	1.69158e+06	1.75119e+06	1.79522e+06	3.64984e+06	3.71397e+06	3.64098e+06	1.33388e+06	1.31675e+06	1.38224e+06	C00750	ko00330,ko00410,ko00480,ko00770,ko01100,ko01240	1.12684	0.00403931	0.286897	-1.80139	down	1.04957	0.000677885	8.65066	3.11281	up	1.08707	3.58657e-06	8.51529
Zmgn002106	206.08	58.03	207.089	C11H13NO3	[M-H]-	N-Acetyl-L-phenylalanine	Amino acids and derivatives	Amino acids and derivatives	2018-61-3	2	1.65781e+06	1.83011e+06	1.83604e+06	4.2122e+06	3.53501e+06	3.54476e+06	6.62385e+06	7.21e+06	7.33263e+06	1.98216e+06	1.77251e+06	1.95501e+06	2.88384e+06	2.56667e+06	2.69412e+06	3.95816e+06	3.83386e+06	4.14805e+06	4.67068e+06	4.44039e+06	4.63364e+06	2.20687e+06	2.30604e+06	2.30809e+06	C03519	ko00360,ko01100	1.13085	0.000823505	0.269751	-1.8903	down	1.08066	0.000673019	2.59883	1.37786	up	1.08923	0.000113002	2.2427
pmp000571	271.06	153.01	270.053	C15H10O5	[M+H]+	Apigenin	Flavonoids	Flavones	520-36-5	3	5.73851e+07	5.74549e+07	5.94951e+07	587241	590517	538093	51449.6	58573.9	74043.6	21161.5	11196.5	9052.54	9.02312e+07	8.88753e+07	8.25818e+07	1.22359e+06	1.08764e+06	1.25822e+06	93056.8	100568	157149	3.50798e+07	3.57783e+07	3.40106e+07	C01477	ko00941,ko00943,ko00944,ko01100,ko01110	1.06769	0.00730354	0.224975	-2.15216	down	1.08495	0.000730008	0.000703383	-10.4734	down	1.09451	0.000136503	0.0204746
Zmhn001793	341.09	179.03	342.095	C15H18O9	[M-H]-	6-O-Caffeoyl-D-glucose	Phenolic acids	Phenolic acids	-	2	1.41191e+06	1.40743e+06	1.24362e+06	659494	727969	735475	654280	741278	652396	130308	153993	214004	1.07498e+06	1.00417e+06	961975	516565	595413	402993	468288	399585	426835	670893	638595	647153	-	-	1.10925	0.00020818	0.243318	-2.03908	down	-	-	-	-	-	1.06353	0.00041705	0.372874
Zmdp001857	311.12	165.05	310.116	C14H18N2O6	[M+H]+	γ-Glutamyltyrosine	Amino acids and derivatives	Amino acids and derivatives	7432-23-7	2	1.19634e+07	1.1302e+07	1.30915e+07	5.9496e+06	5.65581e+06	6.86263e+06	6.33443e+06	6.54368e+06	6.74254e+06	1.7622e+06	1.83979e+06	1.83268e+06	2.7123e+06	2.55492e+06	2.44865e+06	1.33862e+07	1.2557e+07	1.19296e+07	1.12387e+07	1.06969e+07	1.083e+07	7.08518e+06	7.16701e+06	7.43961e+06	-	-	1.13305	0.000382186	0.276987	-1.85211	down	1.08268	3.45092e-05	2.54289	1.34647	up	-	-	-
Lskp211249	387.18	137.06	386.173	C22H26O6	[M+H]+	epieudesmin	Lignans and Coumarins	Lignans	-	2	5.13695e+07	4.7665e+07	5.1309e+07	1.89792e+07	1.16356e+07	2.10362e+07	5.76364e+06	2.65786e+06	2.51479e+06	1.89309e+06	2.33558e+06	2.27901e+06	2.7042e+07	2.50277e+07	2.70029e+07	7.36867e+06	7.63643e+06	7.75405e+06	1.89987e+06	1.83924e+06	1.71541e+06	1.62888e+07	1.54765e+07	1.59736e+07	-	-	-	-	-	-	-	1.05071	0.000178795	0.138307	-2.85405	down	1.09429	0.000756127	0.151381
mws0208	145.051	101	146.058	C6H10O4	[M-H]-	Adipic Acid*	Organic acids	Organic acids	124-04-9	3	1.54922e+06	1.57794e+06	1.57606e+06	272334	298106	327104	220603	224071	217647	1.00611e+06	951491	995173	1.76921e+06	367985	1.67264e+06	399437	382694	166795	37671.6	53001.5	62751.4	504754	527080	528717	C06104	ko01100	1.13336	0.000413217	4.45822	2.15647	up	-	-	-	-	-	1.03622	0.00317136	0.201761
Lmsn004321	493.1	169.01	494.106	C22H22O13	[M-H]-	1-O-Caffeoyl-3-O-galloyl-β-D-glucose	Phenolic acids	Phenolic acids	-	2	205063	219875	203471	5.53261e+06	5.7628e+06	4.77148e+06	2.69545e+06	2.48929e+06	3.08524e+06	881147	951320	1.07551e+06	244567	255699	278764	3.70652e+06	4.17412e+06	4.60898e+06	756745	710703	695418	767036	734751	732962	-	-	1.11903	0.005377	0.351631	-1.50787	down	1.0834	0.00474888	10.6157	3.40813	up	1.09363	0.00430285	19.875
Lmhp008763	452.28	311.26	451.27	C21H42NO7P	[M+H]+	LysoPE 16:1(2n isomer)*	Lipids	LPE	-	1	118019	67383.9	125882	65472.1	75581.2	66392.3	204901	207154	178776	152579	172719	172060	259643	184758	153001	186490	146110	163765	175169	203753	164727	166852	175224	168726	-	-	-	-	-	-	-	-	-	-	-	-	-	-	-
Lmbn001034	147.07	85.03	148.074	C6H12O4	[M-H]-	2,3-Dihydroxy-3-methylpentanoic acid	Organic acids	Organic acids	562-43-6	2	9	9	9	97987.8	102995	108128	12102	19870.7	24479.4	121668	99033.9	100807	92162.5	50672.7	61294.3	125185	142681	116329	29209.4	27130.8	33019.8	81727.8	77622.7	79473.4	C06007	ko00290,ko01100,ko01110,ko01210,ko01230	1.10058	0.00183976	5.69526	2.50976	up	-	-	-	-	-	1.09473	0.00363536	14229.4
Lmtn002916	507.08	331.05	508.085	C22H20O14	[M-H]-	Mearnsetin-3-O-glucuronide	Flavonoids	Flavones	-	2	2.70267e+07	2.69267e+07	2.97011e+07	727479	612251	708926	840585	885058	858166	239097	222206	185040	2.71548e+07	2.88708e+07	2.90928e+07	893074	1.10587e+06	1.18422e+06	822640	950761	409866	2.08802e+07	2.18466e+07	2.0908e+07	-	-	1.12666	9.05353e-06	0.250151	-1.99913	down	1.08538	0.000492527	0.0303555	-5.0419	down	1.09317	0.00104607	0.0380513
HJAP056	477.14	315.1	476.132	C23H24O11	[M+H]+	Dihydroxy-dimethoxyflavone-7-O-glucoside*	Flavonoids	Flavones	-	1	1.83655e+06	1.86648e+06	1.97452e+06	213003	219109	85285.8	180211	151766	65869	110296	178234	98966.2	5.93287e+06	6.09791e+06	6.256e+06	150019	215660	219299	172213	182805	145573	1.32806e+06	1.36725e+06	1.29795e+06	-	-	-	-	-	-	-	1.07231	4.62729e-05	0.0217559	-5.52245	down	1.08833	4.06313e-05	0.103034
pma0149	341.09	207.07	340.079	C15H16O9	[M+H]+	Sinapoyl malate	Phenolic acids	Phenolic acids	92344-58-6	3	595987	592211	570551	166467	157527	184485	155563	136865	145461	192528	171074	192918	627562	663520	524895	186262	166927	157670	163935	154457	184060	301357	316273	303600	C02887	ko00940,ko01110	-	-	-	-	-	1.07871	0.00729674	0.241131	-2.05211	down	1.09108	3.70121e-06	0.290468
Zazp002547	205.1	146.06	204.09	C11H12N2O2	[M+H]+	cyclo-(GlHE-CEhe)	Amino acids and derivatives	Amino acids and derivatives	10125-07-2	1	3.25009e+07	3.02901e+07	3.37718e+07	1.07332e+07	1.08302e+07	1.21546e+07	2.15647e+07	2.21154e+07	2.26211e+07	4.85696e+06	4.95337e+06	5.10721e+06	1.9391e+07	1.88282e+07	1.69693e+07	6.95644e+06	6.76264e+06	6.98537e+06	1.89177e+07	1.94162e+07	1.78253e+07	1.60504e+07	1.63309e+07	1.55068e+07	-	-	1.13334	0.000157754	0.224997	-2.15202	down	-	-	-	-	-	1.09375	0.00154549	0.214414
Lmhp001670	231.17	72.08	230.163	C11H22N2O3	[M+H]+	L-Valyl-L-Leucine	Amino acids and derivatives	Amino acids and derivatives	3989-97-7	2	1.74082e+06	1.8179e+06	1.5945e+06	562618	583871	554424	540444	487825	518452	240076	227631	269550	2.14779e+06	2.02258e+06	2.10406e+06	457778	581541	528317	610623	575092	553950	852254	820808	863702	-	-	1.12019	0.000209639	0.476658	-1.06897	down	1.08426	8.8692e-05	0.246512	-2.02027	down	1.08529	0.000441187	0.304205
pme3186	168.99	78.96	169.998	C3H7O6P	[M-H]-	DL-Glyceraldehyde-3-phosphate	Organic acids	Organic acids	591-59-3	3	1.50363e+06	1.64316e+06	1.91361e+06	1.93724e+06	1.94989e+06	1.91969e+06	1.59548e+06	1.65159e+06	1.78037e+06	1.44518e+06	1.42126e+06	1.50168e+06	865970	960575	994650	1.80825e+06	1.57593e+06	1.67345e+06	1.18984e+06	1.34345e+06	1.24399e+06	1.35322e+06	1.39807e+06	1.42635e+06	C00661	-	-	-	-	-	-	-	-	-	-	-	-	-	-
Hmjn004446	593.13	285.04	594.137	C30H26O13	[M-H]-	Luteolin-7-O-(6''-caffeoyl)rhamnoside	Flavonoids	Flavones	-	3	1.80615e+07	1.84325e+07	2.04042e+07	221493	175455	191179	115271	92367.9	86459.2	5030.58	5885.21	4871.45	7.40123e+06	7.18317e+06	6.73641e+06	269908	60923.5	73497.4	41572	212980	33080.3	5.3941e+06	5.201e+06	5.12257e+06	-	-	1.13075	0.00878469	0.0536802	-4.21947	down	1.08461	0.000761823	0.013794	-6.17982	down	1.07714	0.00137105	0.00710618
mws0791	593.19	285.08	594.195	C28H34O14	[M-H]-	Poncirin (Isosakuranetin-7-O-neohesperidoside)	Flavonoids	Flavanones	14941-08-3	2	3.24264e+07	3.31527e+07	3.82523e+07	405755	329235	396342	150064	172939	190814	21166.9	22636.3	6606.59	2.11002e+07	2.23835e+07	2.15891e+07	278566	272525	275827	160249	172258	161969	1.16435e+07	1.12073e+07	1.18041e+07	C09830	-	1.07612	0.00193133	0.0981084	-3.34948	down	1.08497	0.000298067	0.00789603	-6.98466	down	1.09455	0.00283778	0.00796404
pma0461	277.22	93.07	276.209	C18H28O2	[M+H]+	14,15-Dehydrocrepenynic acid	Lipids	Free fatty acids	4154-44-3	3	6.29189e+06	6.53643e+06	6.50483e+06	367919	397772	480926	481366	505643	469532	213148	247205	227085	8.16522e+06	8.16284e+06	7.90019e+06	548015	550066	573992	1.27204e+06	1.23103e+06	1.26112e+06	2.53815e+06	2.67133e+06	2.57126e+06	-	-	1.1245	6.26649e-05	0.471966	-1.08325	down	1.08534	0.00010915	0.0601174	-4.05607	down	1.0947	0.000144736	0.0864873
Hmqn003054	329.23	311.22	330.241	C18H34O5	[M-H]-	9,10,11-Trihydroxy-12-octadecenoic acid	Lipids	Free fatty acids	61911-67-9	1	1.01981e+06	682203	997696	67601.7	39096.4	40082.6	37406.2	35591.7	64947.3	83698.5	114413	77682.9	1.04354e+06	1.21516e+06	1.00684e+06	250050	244356	172595	326999	305523	352244	487030	478763	462047	-	-	-	-	-	-	-	1.07687	0.00320238	0.0422427	-4.56516	down	1.06079	0.0205576	0.247064
Zmhn001926	299.08	137.02	300.084	C13H16O8	[M-H]-	1-O-Salicyloyl-β-D-glucose	Phenolic acids	Phenolic acids	60517-74-0	1	114711457	120502900	1.31149e+08	3.41101e+06	2.56376e+06	2.86761e+06	1.70929e+06	3.14148e+06	2.00664e+06	5.52359e+07	6.23408e+07	6.1926e+07	7.07751e+07	7.32853e+07	7.86854e+07	7.01717e+06	5.31018e+06	5.88486e+06	3.15069e+06	2.95896e+06	2.95495e+06	2.68876e+07	2.82442e+07	2.70796e+07	-	-	1.12656	0.00115065	26.1764	4.7102	up	1.07942	0.000741358	0.0307859	-5.02159	down	1.09282	0.00155482	0.0497109
Hmhn003067	325.09	119.05	326.1	C15H18O8	[M-H]-	Phenylpropionic acid-O-β-D-glucopyranoside	Phenolic acids	Phenolic acids	-	1	4.53337e+06	4.41096e+06	4.37257e+06	2.07598e+06	1.59168e+06	1.25289e+06	785728	575783	683508	683399	537467	667572	2.00477e+06	1.87192e+06	2.11581e+06	2.33033e+06	2.179e+06	2.24624e+06	980855	1.04496e+06	855709	1.40881e+06	1.35986e+06	1.43384e+06	-	-	-	-	-	-	-	1.06895	0.000166447	0.341263	-1.55104	down	-	-	-
MWStz091	169.1	70.07	168.09	C8H12N2O2	[M+H]+	Cyclo(L-Ala-L-Pro)	Amino acids and derivatives	Amino acids and derivatives	36357-32-1	3	127364	155030	94459.2	77814	26304.4	120456	848232	829891	822483	273633	288358	291801	142658	132182	126977	66377.4	40846.4	100833	3.71108e+06	3768233	3.81891e+06	853476	837348	882877	-	-	1.1328	1.49306e-06	0.341434	-1.55032	down	1.08472	1.74286e-06	6.22326	2.63767	up	-	-	-
Lmyn000160	237.06	87.01	238.069	C8H14O8	[M-H]-	Mucic acid Dimethyl Ester	Phenolic acids	Phenolic acids	-	1	2.70646e+07	2.89096e+07	2.79519e+07	9.38485e+06	9.39669e+06	8.1298e+06	9.74847e+06	9.46192e+06	9.82611e+06	3.0048e+06	3.13751e+06	2.87421e+06	2.71654e+07	1.7519e+07	1.82727e+07	1.00342e+07	9.33437e+06	9.9955e+06	9.72078e+06	1.06822e+07	9.1978e+06	1.0462e+07	1.1025e+07	1.08659e+07	-	-	1.13243	3.63897e-06	0.310523	-1.68723	down	1.01713	0.0673521	0.461211	-1.1165	down	1.09304	0.000151984	0.34988
Jmlp006024	465.12	257.04	464.111	C25H20O9	[M+H]+	hydnocarpin	Flavonoids	Flavones	51419-48-8	1	515095	377410	591982	5493.26	24966.7	27764.9	10060.4	27075.1	5043.64	7686.87	14706.1	17183	2.15825e+06	2.01396e+06	1.80523e+06	13325.2	24551	41863.4	58660.7	30590.9	26133.7	398023	415144	418704	-	-	-	-	-	-	-	1.06657	0.00258047	0.00705638	-7.14686	down	1.06553	0.0161736	0.0537153
Cmsp004086	303.09	229.08	302.079	C16H14O6	[M+H]+	Dihydrokaempferide	Flavonoids	Flavanonols	137225-59-3	3	9.17158e+07	8.44944e+07	1.17802e+08	4.95621e+06	5.82875e+06	6.11442e+06	3.2972e+06	3.66374e+06	2.92514e+06	1.28231e+06	1.03326e+06	733072	4.47138e+07	3.58944e+07	3.37799e+07	4.6773e+06	4.32586e+06	3.86751e+06	2.16206e+06	2.20778e+06	1.27191e+06	3.10534e+07	2.98348e+07	3.14225e+07	-	-	1.08785	0.00143393	0.308377	-1.69723	down	1.08131	0.00890106	0.0864258	-3.53239	down	1.09183	0.0114199	0.0437759
mws0183	153.02	109.03	154.027	C7H6O4	[M-H]-	3,4-Dihydroxybenzoic acid (Protocatechuic acid)*	Phenolic acids	Phenolic acids	99-50-3	3	384458	283398	299147	1.42293e+06	1.42918e+06	1.46249e+06	431903	354582	360148	709837	734439	749002	281280	207135	207970	1.03822e+06	1.06272e+06	1.02687e+06	536822	571543	578679	505626	533080	514647	C00230	ko01100,ko01110	-	-	-	-	-	-	-	-	-	-	1.08122	0.000730992	3.23454
pmn001694	329.23	229.15	330.241	C18H34O5	[M-H]-	9,10,13-Trihydroxy-11-Octadecenoic Acid	Lipids	Free fatty acids	29907-57-1	1	1.65735e+07	1.61255e+07	1.7309e+07	351711	366388	464511	406235	380855	425346	447568	473803	468151	2.07041e+07	2.04597e+07	1.9989e+07	404916	407582	421059	1.15122e+06	1.07323e+06	1.10006e+06	6.19784e+06	6.06699e+06	6.40099e+06	C14835	ko00591	-	-	-	-	-	1.08535	0.000104386	0.0198264	-5.65644	down	1.09472	0.000448904	0.0246672
pme0008	176.1	113.07	175.096	C6H13N3O3	[M+H]+	L-Citrulline	Amino acids and derivatives	Amino acids and derivatives	372-75-8	3	1.34342e+07	1.38022e+07	1.41259e+07	1.14952e+07	1.19006e+07	1.16011e+07	1.51791e+07	1.51144e+07	1.54883e+07	6.44677e+06	6.94032e+06	6.77343e+06	2586620	1.0058e+07	9.88608e+06	1.38201e+07	1.33993e+07	1.34418e+07	9.06923e+06	9.20702e+06	9.32872e+06	9.71529e+06	1.00374e+07	1.02555e+07	C00327	ko00220,ko01100,ko01110,ko01230	1.13197	2.24876e-06	0.44036	-1.18324	down	-	-	-	-	-	-	-	-
pmd0132	496.34	184.07	495.332	C24H50NO7P	[M+H]+	LysoPC 16:0(2n isomer)	Lipids	LPC	-	1	4.51023e+07	4.59858e+07	4.46922e+07	2.56729e+07	2.74311e+07	2.60361e+07	1.96879e+07	1.92272e+07	1.9608e+07	2.17978e+07	2.24245e+07	23904314	6.02476e+07	6.02179e+07	6.05678e+07	3.856e+07	3.59722e+07	3.63681e+07	4.61887e+07	4.65029e+07	4.66056e+07	3.29242e+07	3.47453e+07	3.41355e+07	-	-	-	-	-	-	-	1.08544	5.69157e-09	0.323273	-1.62918	down	-	-	-
mws0919	431.1	285.04	432.106	C21H20O10	[M-H]-	Kaempferol-3-O-rhamnoside (Afzelin)(Kaempferin)*	Flavonoids	Flavonols	482-39-3	2	1.08784e+06	1.10372e+06	1.05049e+06	11119.4	9351.14	18214.6	18802.6	11113.8	14886.5	16611.7	1912.87	6445.01	679233	687526	1.11846e+06	7617.97	17980.9	10577.7	8248.64	9545.28	7471.11	407971	408443	389192	C16911	ko00944	-	-	-	-	-	1.07905	0.0303273	0.0180278	-5.79364	down	1.08827	0.000132301	0.0111585
HJN104	481.14	319.08	482.106	C21H22O13	[M-H]-	Dihydromyricetin-3-O-glucoside	Flavonoids	Flavanonols	-	3	245269	229532	227380	1.48917e+06	1.5353e+06	1.79054e+06	2.30259e+06	1.94179e+06	2.26138e+06	1.54127e+06	1.52772e+06	1.65152e+06	299679	265595	261216	2.6139e+06	2.76939e+06	1.87277e+06	5.45839e+06	7.86015e+06	5.81839e+06	2.33623e+06	2.40825e+06	2.28038e+06	-	-	-	-	-	-	-	1.08305	0.00330909	7.87156	2.97665	up	1.08871	0.0156268	10.3336
Sazp004372	371.15	167.07	370.142	C21H22O6	[M+H]+	Bursehernin	Lignans and Coumarins	Lignans	-	2	1.98713e+06	2.08966e+06	2.43207e+06	3.36241e+06	3.06904e+06	3.31709e+06	2.66573e+06	2.86765e+06	2.53629e+06	2.89694e+06	2.92339e+06	3.62704e+06	3.71137e+06	3.02643e+06	2.55109e+06	2.42989e+06	2.4973e+06	2.74663e+06	5.12981e+06	5.09335e+06	5.79428e+06	2.4162e+06	2.36136e+06	2.28751e+06	-	-	-	-	-	-	-	-	-	-	-	-	-	-	-
pmd0147	548.37	184.07	547.364	C28H54NO7P	[M+H]+	LysoPC 20:2*	Lipids	LPC	-	3	512904	536953	488192	94291.7	104718	88760.3	45044.2	50398.7	76250.9	41147	33320.2	41277.2	533585	530557	570145	120435	125645	122764	65968.3	58724.2	68280.7	171690	176866	181389	-	-	-	-	-	-	-	1.07453	1.30452e-05	0.105057	-3.25075	down	1.09386	0.00116594	0.239813
pmc0281	400.15	136.06	399.139	C15H21N5O8	[M+H]+	Ribosyladenosine	Nucleotides and derivatives	Nucleotides and derivatives	-	3	9.4321e+06	9.37617e+06	10531812	2.80993e+06	2.85767e+06	830104	2.32848e+06	2.223e+06	680200	2.98359e+06	3.00922e+06	2.94703e+06	5.90471e+06	5.84057e+06	5.41736e+06	3.14508e+06	3.33e+06	3.54085e+06	2.57931e+06	2.47364e+06	2.56653e+06	3.76844e+06	3.82377e+06	3.62406e+06	-	-	-	-	-	-	-	-	-	-	-	-	1.08996	0.00172128	0.341374
mws1038	277.12	146.08	278.13	C11H22N2O4S	[M-H]-	Pantetheine	Alkaloids	Alkaloids	496-65-1	3	698717	735816	696725	2.3852e+06	2.50241e+06	2.16784e+06	235521	204700	239294	3.69862e+06	3.42192e+06	4.1386e+06	314789	340634	321597	836200	851445	978924	275006	235407	247988	759712	765525	727004	C00831	ko00770,ko01100,ko01110	1.1321	0.00340966	16.5694	4.05045	up	-	-	-	-	-	-	-	-
pme1611	433.11	313.07	434.121	C21H22O10	[M-H]-	Isohemiphloin	Flavonoids	Flavanones	3682-02-8	3	1.76091e+06	1.57219e+06	1.98764e+06	3.19318e+06	3.31318e+06	2.74761e+06	2.26069e+06	3.56818e+06	2.08597e+06	156809	225369	248607	863179	907005	839282	640717	634926	1.05786e+06	1.33621e+06	1.2033e+06	873006	2.13125e+06	2.09858e+06	2.21427e+06	-	-	1.11708	0.0347628	0.0796966	-3.64934	down	1.03645	0.0631109	3.03312	1.6008	up	1.00682	0.00608506	0.438568
pme0274	132.1	69.07	131.095	C6H13NO2	[M+H]+	6-Aminocaproic acid	Organic acids	Organic acids	60-32-2	2	278490	305567	265944	1.19963e+06	1.07146e+06	1.10322e+06	776486	671834	861485	504299	589004	607540	486320	417075	425000	1.00376e+06	970571	891207	834044	831622	797523	672906	704564	670662	C02378	ko01100	-	-	-	-	-	-	-	-	-	-	1.09052	0.000942818	3.37121
mws2212	179.03	135.05	180.042	C9H8O4	[M-H]-	Caffeic acid	Phenolic acids	Phenolic acids	331-39-5	3	1.79289e+06	1.68154e+06	1.9023e+06	4.24257e+06	4.67554e+06	4.70488e+06	5.5018e+06	5.38842e+06	5.64929e+06	832165	809089	920717	2.44956e+06	2.44708e+06	2.12044e+06	5.86021e+06	6.08559e+06	5.55508e+06	6.09456e+06	5.76048e+06	6.02107e+06	3.05721e+06	3.17088e+06	3.22962e+06	C01197	ko00940,ko01100,ko01110	1.13265	2.47472e-05	0.1549	-2.69059	down	1.07843	4.69364e-05	2.35704	1.23697	up	1.0918	0.000330816	3.25493
Wafn003485	337.15	179.06	338.158	C14H26O9	[M-H]-	Dihydroxyoctanoic acid glucoside	Others	Saccharides	-	3	22391.9	19811.4	18360.7	166140	213114	186366	545311	516611	578014	33278.5	19455.2	11488.9	40284.8	22260.4	32657.1	58264.7	61619.3	80054.5	259925	294438	288084	79766.6	84294.5	82664.9	-	-	1.11466	0.000343862	0.0391616	-4.67442	down	1.07743	0.00052166	17.2258	4.1065	up	1.07514	0.0181778	3.30128
pme0230	268.1	136.06	267.097	C10H13N5O4	[M+H]+	Adenosine	Nucleotides and derivatives	Nucleotides and derivatives	58-61-7	1	2.81379e+06	3.07675e+06	2.70946e+06	1.52002e+06	1.4196e+06	1.43294e+06	1.03629e+06	968098	1.10499e+06	630440	578475	582290	3.13542e+06	3.1299e+06	2.82875e+06	1.04546e+06	1.0996e+06	1.01306e+06	1.41709e+06	1.29625e+06	1.37447e+06	1.5416e+06	1.62412e+06	1.55661e+06	C00212	ko00230,ko01100,ko01232,ko02010	-	-	-	-	-	1.08053	0.000811675	0.341913	-1.5483	down	1.09051	0.00242883	0.367223
pme3553	187.04	131.05	186.032	C11H6O3	[M+H]+	Psoralen	Lignans and Coumarins	Coumarins	66-97-7	3	253351	72604.8	81998.7	257919	194009	213860	331898	290005	257016	348588	350744	283301	116282	77215	109225	338041	342051	321079	416516	458451	412256	183973	174118	180686	C09305	ko00999,ko01110	-	-	-	-	-	1.04671	0.00386132	2.90339	1.53774	up	-	-	-
Lbhp011910	517.13	209.04	516.127	C25H24O12	[M+H]+	p-Coumarinyl fraxin	Lignans and Coumarins	Coumarins	-	2	9186.7	26488.9	20355	3.23513e+06	3.87939e+06	3.93341e+06	698416	727148	667748	63440	68108.3	73590.9	14962.1	6035.75	34617	4.54296e+06	4.44656e+06	4.29732e+06	518708	578613	549931	1.3349e+06	1.36717e+06	1.4113e+06	-	-	1.13271	0.000542714	0.0979974	-3.35111	down	1.05004	6.14355e-05	37.6394	5.23417	up	1.0876	0.00024598	237.135
Lmbp003668	419.1	287.05	418.09	C20H18O10	[M+H]+	Kaempferol-3-O-arabinoside	Flavonoids	Flavonols	-	2	743962	642944	712403	17254	28264.4	19265	3595.47	30661.8	26046.1	15908.6	23160.7	18942.5	468753	596892	567415	31078.9	29332.9	5227.1	43614.8	24629.4	15821.1	239707	233274	226611	-	-	-	-	-	-	-	1.01371	0.00397511	0.0369266	-4.7592	down	1.04396	0.000991368	0.0312669
mws0920	301.04	151	302.043	C15H10O7	[M-H]-	Tricetin (5,7,3',4',5'-Pentahydroxyflavone)	Flavonoids	Flavones	520-31-0	3	778614	852880	805980	222197	213844	211313	366837	313713	350073	29771.5	5539.95	14659.4	224500	182486	175676	81692.1	81615.8	76177.5	176912	178453	454327	297243	305656	314419	C10192	ko00941	1.0853	0.000500796	0.0484861	-4.36629	down	-	-	-	-	-	1.0943	0.000812395	0.0982515
MWSmce016	138.05	78.03	137.048	C7H7NO2	[M+H]+	Nicotinic Acid Methyl Ester(Methyl Nicotinate)	Alkaloids	Pyridine alkaloids	93-60-7	2	4.31978e+06	3.28735e+06	3.86078e+06	1.15936e+07	1.29486e+07	1.23277e+07	3.62455e+06	3.61962e+06	4.6299e+06	1.36283e+06	1.83017e+06	1.74763e+06	4.44056e+06	3.66446e+06	3.34389e+06	1.47704e+07	1.32901e+07	1.38127e+07	7.27231e+06	5.165e+06	7.36623e+06	7.94912e+06	7.59504e+06	8.0004e+06	-	-	1.09203	0.01075	0.416085	-1.26505	down	-	-	-	-	-	1.08569	0.000101706	3.65134
pme2617	166.05	102.06	165.046	C5H11NO3S	[M+H]+	L-Methionine Sulfoxide	Amino acids and derivatives	Amino acids and derivatives	3226-65-1	3	3.85909e+06	4.12454e+06	4.04416e+06	1.8691e+06	1.92004e+06	2.07866e+06	2.08079e+06	1.98329e+06	2.02255e+06	3.09873e+06	3.1172e+06	3.12531e+06	4.06371e+06	4.0707e+06	3.92768e+06	1.41893e+06	1.42087e+06	1.54346e+06	1.85242e+06	1.78302e+06	1.78809e+06	3.03968e+06	3.18643e+06	3.19989e+06	C02989	ko00270,ko01100	-	-	-	-	-	-	-	-	-	-	1.09241	8.79088e-05	0.364428
pmf0348	187.13	97.06	188.141	C10H20O3	[M-H]-	2,6-Dimethyl-7-octene-2,3,6-triol	Others	Saccharides	73815-21-1	3	820853	905270	818373	444502	449924	506237	313768	288530	303357	379507	386966	428056	648621	705595	728818	324890	275272	320465	235835	238846	212743	439596	464098	458729	-	-	-	-	-	-	-	1.08011	0.00185769	0.434777	-1.20165	down	1.0867	0.000377108	0.361811
pmb3023	449.11	287.06	450.116	C21H22O11	[M-H]-	Eriodictyol-8-C-glucoside	Flavonoids	Flavanones	1023271-51-3	3	356713	346515	343798	2.93123e+06	3.4435e+06	3.11967e+06	1.74253e+06	1.01702e+06	2.18006e+06	1.21188e+06	1.38962e+06	1.19411e+06	510638	504604	410254	3.45237e+06	3.32046e+06	2.51741e+06	4.23383e+06	4.23402e+06	3.91875e+06	1.27343e+06	1.3097e+06	1.23713e+06	-	-	-	-	-	-	-	1.00947	0.0732746	3.46519	1.79293	up	1.0903	0.0111063	8.87298
Zmhn002301	325.09	163.04	326.1	C15H18O8	[M-H]-	p-Coumaric acid-4-O-glucoside*	Phenolic acids	Phenolic acids	117405-48-8	1	2.54644e+06	2.38895e+06	2.58115e+06	5.09947e+06	5.23216e+06	5.24998e+06	5.1536e+06	4.96596e+06	4.87766e+06	5.83484e+06	6.03461e+06	6.10746e+06	7.79897e+06	9.00343e+06	9.36927e+06	8.11288e+06	8.6389e+06	7.94559e+06	9.14174e+06	9.96117e+06	8.95339e+06	5.3051e+06	5.51085e+06	5.21083e+06	C06739	-	-	-	-	-	-	-	-	-	-	-	1.09301	0.000631652	3.28574
Wbmp003302	165.09	91.05	164.084	C10H12O2	[M+H]+	Frambinone	Others	Ketone compounds	-	2	7.88312e+06	1.60116e+07	1.42345e+07	1.78937e+07	1.46188e+07	1.46725e+07	1.46835e+07	1.66623e+07	1.74123e+07	8.18039e+06	7.64881e+06	8.70036e+06	2.61969e+07	2.62541e+07	2.15534e+07	1.75124e+07	1.89265e+07	1.95467e+07	2.89071e+07	2.81248e+07	2.70246e+07	1.43647e+07	1.50047e+07	1.51852e+07	-	-	-	-	-	-	-	-	-	-	-	-	-	-	-
pmb1096	118.07	91.05	117.058	C8H7N	[M+H]+	Indole	Alkaloids	Plumerane	120-72-9	2	4.93077e+07	4.99293e+07	5.31868e+07	1.92337e+07	2.05499e+07	2.08308e+07	3.5244e+07	3.48779e+07	3.53194e+07	1.14096e+07	1.19006e+07	1.12305e+07	3.13638e+07	3.65044e+07	3.30935e+07	1.42884e+07	1.36037e+07	1.36568e+07	3.09789e+07	3.08946e+07	3.18944e+07	2.86201e+07	2.70279e+07	2.81286e+07	C00463	ko00380,ko00400,ko01100,ko01110	1.13314	3.54251e-07	0.327583	-1.61007	down	-	-	-	-	-	1.09376	0.000758399	0.272588
Lmbn001162	339.07	177.02	340.079	C15H16O9	[M-H]-	Esculetin-7-O-glucoside*	Lignans and Coumarins	Coumarins	-	1	6.87956e+06	6.7979e+06	7.32279e+06	2.45348e+06	2.34933e+06	2.17802e+06	2.66135e+06	2.23703e+06	2.77208e+06	2.22266e+06	2.19046e+06	2.30446e+06	5.2073e+06	6.39992e+06	6.10201e+06	6.3709e+06	6.32106e+06	5.09821e+06	2.81645e+06	2.92891e+06	2.98687e+06	3.91641e+06	4.11534e+06	3.91022e+06	-	-	-	-	-	-	-	1.06113	0.00445758	0.433133	-1.20712	down	-	-	-
Lmsn002785	635.09	169.01	636.096	C27H24O18	[M-H]-	1,2,6-Tri-O-galloyl-β-D-glucose*	Phenolic acids	Phenolic acids	79886-49-0	2	1.73539e+06	1.78809e+06	1.82776e+06	274762	233756	231437	598929	564929	646166	1.93437e+06	2.25476e+06	2.09942e+06	2.2509e+06	2.09132e+06	2.11352e+06	2.74921e+06	3.0292e+06	2.53834e+06	1.69151e+06	1.36685e+06	1.85489e+06	2.02403e+06	2.14713e+06	2.09344e+06	C04360	-	1.12864	0.00238471	3.4743	1.79672	up	1.08274	0.000143756	0.280374	-1.83457	down	-	-	-
mws0567	146.09	87.04	145.085	C5H11N3O2	[M+H]+	4-Guanidinobutyric acid	Organic acids	Organic acids	463-00-3	2	500938	588785	590250	446579	436671	405627	3.9807e+06	4.06432e+06	3.96751e+06	1.33692e+06	1.34606e+06	1.3728e+06	326486	296573	313702	560075	446299	423603	4.64513e+06	5.61292e+06	5.75156e+06	1.59877e+06	1.62945e+06	1.69441e+06	C01035	ko00330,ko01100	1.1335	2.35785e-05	0.337629	-1.56649	down	1.08524	1.95055e-05	12.8235	3.68072	up	-	-	-
mws0133	123.06	80.05	122.048	C6H6N2O	[M+H]+	Nicotinamide	Others	Vitamin	98-92-0	2	1.10655e+07	1.12795e+07	1.19017e+07	3.67242e+06	3.79994e+06	3.68882e+06	2.50955e+06	2.56126e+06	2.3089e+06	3.86128e+06	4.07404e+06	4.15783e+06	1.26625e+07	1.27242e+07	1.21939e+07	3.96551e+06	3.86682e+06	3.8187e+06	2.28989e+06	2.14993e+06	2.2181e+06	5.39392e+06	5.25151e+06	5.08208e+06	C00153	ko00760,ko01100,ko01240	-	-	-	-	-	1.08456	2.44576e-05	0.19637	-2.34835	down	1.09367	0.000825653	0.340208
mws0224	150.06	61.01	149.051	C5H11NO2S	[M+H]+	DL-Methionine	Amino acids and derivatives	Amino acids and derivatives	59-51-8	3	4.29227e+06	4.46051e+06	4.53842e+06	1.39737e+07	1.27775e+07	1.49437e+07	4.68554e+06	4.58659e+06	4.41514e+06	4.18742e+06	3.90211e+06	3.16935e+06	3.90483e+06	3.53679e+06	3.60418e+06	1.13752e+07	9.73609e+06	9.94912e+06	6.70297e+06	7.34787e+06	7.26827e+06	7.16237e+06	7.18727e+06	6.81107e+06	-	-	-	-	-	-	-	-	-	-	-	-	1.08689	0.00660322	2.33691
Hmbp002730	287.06	153.01	286.048	C15H10O6	[M+H]+	Isoscutellarein	Flavonoids	Flavones	41440-05-5	1	2.19722e+06	1.7815e+06	2.24313e+06	63147.8	50970.6	86472.3	27055.4	50575.3	59769.6	28601.2	19207.2	33884.4	3.86805e+06	3.05257e+06	3.1753e+06	198044	117684	99325.3	80812.9	28795	207638	1.0873e+06	1.1247e+06	1.15417e+06	C10097	-	-	-	-	-	-	1.07799	0.00574043	0.0136095	-6.19924	down	1.08082	0.00431162	0.0667091
pmb3114	561.14	289.07	562.148	C30H26O11	[M-H]-	Epicatechin-epiafzelechin	Flavonoids	Flavanols	-	3	8934.23	6883.98	10964.3	835476	920190	713330	1.60024e+06	1.47362e+06	998116	16149	19589.1	18109.2	6880.17	6227.84	10464.2	661240	763134	470352	367082	735220	338658	52336.7	50380.5	53455.7	-	-	1.1307	0.0182139	0.0132239	-6.24071	down	1.08158	0.0179479	172.745	7.4325	up	1.09026	0.018453	70.745
Cmzn004594	449.11	287.06	450.116	C21H22O11	[M-H]-	Dunalianoside C	Phenolic acids	Phenolic acids	-	1	782517	772212	797026	3.58267e+06	4.02451e+06	4.18853e+06	6.1895e+06	5.41741e+06	4.80507e+06	3.06927e+06	3.39156e+06	2.86469e+06	1.08097e+06	968723	945796	5.60619e+06	4.74061e+06	5.55075e+06	5.50668e+06	4.29661e+06	4.92878e+06	1.80184e+06	1.74674e+06	1.69731e+06	-	-	-	-	-	-	-	1.08011	0.00742095	5.4789	2.45389	up	1.09298	0.00379747	6.75987
Lmsn004162	477.1	169.01	478.111	C22H22O12	[M-H]-	1-O-Galloyl-2-O-p-Coumaroyl-β-D-glucose	Phenolic acids	Phenolic acids	94356-18-0	2	713612	819179	572372	2.46716e+07	2.39234e+07	2.2531e+07	2.15762e+07	2.06683e+07	2.05301e+07	4.76155e+06	4.35578e+06	4.19429e+06	1.01121e+06	1.21978e+06	1.07281e+06	1.72905e+07	1.66499e+07	1.92442e+07	5.09732e+06	4.66262e+06	5.17639e+06	4.78998e+06	5.08212e+06	4.97774e+06	-	-	1.13214	2.54753e-05	0.212054	-2.2375	down	1.08466	0.000174722	19.0008	4.24799	up	1.09209	0.00194595	25.2638
MWS5209	235.16	118.09	117.079	C5H11NO2	[2M+H]+	N-Methyl-α-aminoisobutyric acid	Amino acids and derivatives	Amino acids and derivatives	2566-34-9	3	8.08748e+06	7.07866e+06	6.40939e+06	116192	75193.1	64309.4	33577	39687.9	38489.9	26553.4	15641	14439.1	3.51722e+06	3.74602e+06	3.26705e+06	77536.9	48965.3	60418.2	25988.2	22322.7	34838.8	377539	361374	356725	-	-	-	-	-	-	-	1.085	0.00157971	0.0106127	-6.55806	down	1.09265	0.00463746	0.00866353
MWS4309	262.12	188.07	261.111	C13H15N3O3	[M+H]+	Glycyl-tryptophan	Amino acids and derivatives	Amino acids and derivatives	2390-74-1	2	1.28498e+06	1.45092e+06	1.29896e+06	1.08064e+06	973854	972747	805151	985231	932144	429528	375422	437069	1.08286e+06	1.09751e+06	1.06311e+06	896058	882222	912787	1.00648e+06	1.0109e+06	917988	897009	863610	916449	-	-	1.11255	0.00610993	0.456201	-1.13226	down	-	-	-	-	-	-	-	-
Cmzn005999	449.11	287.06	450.116	C21H22O11	[M-H]-	Dunalianoside B	Phenolic acids	Phenolic acids	-	1	2.38811e+07	2.50556e+07	2.40264e+07	1.45488e+06	3.68945e+06	1.73085e+06	3.60994e+06	3.72168e+06	3.62553e+06	985072	855679	875445	1.4614e+07	1.37295e+07	1.41088e+07	1.09023e+06	1.2748e+06	942437	1.22177e+06	1.66385e+06	1.13576e+06	4.97324e+06	5.27793e+06	5.17072e+06	-	-	1.1314	1.05835e-06	0.247893	-2.01221	down	1.08499	0.000483508	0.258105	-1.95397	down	1.093	0.000107877	0.0453307
Waxn006595	403.08	241.05	404.09	C23H16O7	[M-H]-	6-(2-Methyl-5-carboxyphenyl)apigenin	Flavonoids	Other Flavonoids	-	1	1.716e+06	1.59269e+06	1.82629e+06	50418.6	45034.8	60291.5	13024.6	9987.87	9740.52	2939.5	3562.64	5066.25	1.70711e+06	1.52116e+06	1.58165e+06	38625.4	43797.2	49023.4	14306.6	13117.9	3342.77	573746	594558	609240	-	-	1.07051	0.00827664	0.353201	-1.50144	down	1.08474	0.00117626	0.00680949	-7.19824	down	1.09381	0.0016029	0.0255981
pmn001686	287.22	241.22	288.23	C16H32O4	[M-H]-	10,16-Dihydroxypalmitic acid	Lipids	Free fatty acids	3233-90-7	1	55051.7	59226.2	56659.8	19786.5	21861.9	23862.9	9080.58	6539.42	6363.89	10392.3	13638.8	11825.6	140001	132023	128266	26025.4	30878.4	27487.8	118704	29563.7	29794.2	39999.5	41396.9	42482.5	C08285	ko00073	-	-	-	-	-	1.08219	0.000383142	0.0549198	-4.18653	down	1.08202	0.000126498	0.493698
Zmtn001661	315.11	153.02	316.116	C14H20O8	[M-H]-	Vanilloloside	Phenolic acids	Phenolic acids	74950-96-2	3	2.60029e+06	2.76445e+06	2.81923e+06	110476	90954.5	64770.1	67278.3	55028.6	34928.6	368322	436464	450965	316484	2.7182e+06	2.82978e+06	277450	306086	89145.6	253927	252094	241073	745846	736794	703992	-	-	1.1133	0.00198719	7.98643	2.99755	up	-	-	-	-	-	1.04792	1.22558e-05	0.0821951
Lmmn000774	343.1	181.05	344.111	C15H20O9	[M-H]-	Dihydrocaffeoylglucose	Phenolic acids	Phenolic acids	-	3	1.71046e+06	1.92913e+06	1.63721e+06	1.34245e+06	1.16513e+06	1.40804e+06	1.38027e+06	1.42054e+06	1.3156e+06	835391	790191	880868	1.61928e+06	1.86096e+06	1.70255e+06	1.44062e+06	1.43813e+06	1.4042e+06	1.59276e+06	1.51359e+06	1.57984e+06	1.33076e+06	1.3762e+06	1.41385e+06	-	-	-	-	-	-	-	-	-	-	-	-	-	-	-
mws0258	132.102	86	131.095	C6H13NO2	[M+H]+	L-Isoleucine*	Amino acids and derivatives	Amino acids and derivatives	73-32-5	1	3.22435e+06	3.41451e+06	2.38686e+06	1.0669e+07	1.06697e+07	1.12916e+07	8.03142e+06	7.73958e+06	7.90571e+06	6.61841e+06	6.46237e+06	7.04019e+06	4.53926e+06	4.30224e+06	4.22456e+06	1.26813e+07	1.23257e+07	1.24166e+07	8.20689e+06	8.82888e+06	8.33511e+06	8.9741e+06	8.52255e+06	8.51402e+06	C00407	ko00280,ko00290,ko00460,ko00960,ko00966,ko00970,ko01100,ko01110,ko01210,ko01230,ko02010	-	-	-	-	-	-	-	-	-	-	1.0818	0.000378237	4.14633
Lmyn002403	313.09	101.02	314.1	C14H18O8	[M-H]-	Mandelic acid-β-glucoside	Phenolic acids	Phenolic acids	-	2	141957	130878	133942	19759.2	22374.1	23657	1.26395e+06	1.05351e+06	1.08168e+06	263781	291288	260846	133813	147966	164748	30543.7	28664.6	25203	1.72048e+06	1.85839e+06	1.75958e+06	599733	566221	594557	-	-	1.12872	0.00504051	0.240036	-2.05868	down	1.08173	0.00391094	7.61239	2.92835	up	1.09139	0.000124239	0.207512
Wmhn001495	483.08	169.01	484.085	C20H20O14	[M-H]-	1,4-Di-O-Galloyl-D-glucose*	Phenolic acids	Phenolic acids	-	1	6.18032e+07	6.2885e+07	6.65893e+07	6.96906e+06	7.51718e+06	6.62471e+06	1.33236e+07	1.22983e+07	1.27781e+07	1.54387e+07	1.44923e+07	1.43246e+07	7.30576e+07	7.196e+07	6.75035e+07	1.29532e+07	1.11824e+07	1.004e+07	9.35758e+06	8.7776e+06	9.55806e+06	3.18181e+07	3.37714e+07	3.32792e+07	-	-	-	-	-	-	-	1.0847	0.000623414	0.180688	-2.46843	down	1.09038	4.11587e-05	0.17867
pmb2855	307.11	145.06	308.122	C11H20N2O8	[M-H]-	L-Glutamine-O-glycoside	Amino acids and derivatives	Amino acids and derivatives	-	3	330211	395600	344276	4.21814e+06	4.32031e+06	4.03294e+06	3.96785e+06	4.16683e+06	4.39645e+06	735001	747241	708825	380805	337458	356812	6.81398e+06	7.40297e+06	7.45326e+06	5.76092e+06	5.81804e+06	5.18701e+06	2.59715e+06	2.69969e+06	2.76283e+06	-	-	1.13291	0.00118811	0.17485	-2.51581	down	1.08482	0.000946942	11.656	3.54301	up	1.09384	0.000809187	20.2509
MWSHY0118	343.12	282.09	342.11	C19H18O6	[M+H]+	5,6,7,4'-Tetramethoxyflavone	Flavonoids	Flavones	1168-42-9	2	25799.1	25478	16931.4	577682	137603	36626.3	82674.6	143544	60828.9	16932.2	44297.6	14237.2	12056.2	10979.7	17396	10993.4	5882.34	20095	5074.51	8944.18	7596.89	57488.3	54049.5	56245.4	C14472	-	-	-	-	-	-	1.03951	0.0789923	7.09953	2.82772	up	-	-	-
MWS5083	455.1	96.97	456.105	C17H21N4O9P	[M-H]-	Flavin Single Nucleotide(FMN)	Nucleotides and derivatives	Nucleotides and derivatives	6184-17-4	3	192294	225133	211875	599644	626852	777237	268004	279219	330336	1.89988e+06	1.97819e+06	1.94339e+06	234385	205420	229428	522201	584744	535693	193039	223112	227966	278208	280917	294808	C00061	ko00190,ko00740,ko01100,ko01110,ko01240	1.13101	8.59707e-07	6.6337	2.72981	up	-	-	-	-	-	1.08703	0.000598146	2.61026
Wmyn000214	467.08	423.09	468.09	C20H20O13	[M-H]-	gentisic acid 5-O-β-D-(6'-O-galloyl)-gluco-pyranoside	Phenolic acids	Phenolic acids	-	1	2.96247e+06	3.2569e+06	3.27423e+06	118784	113895	46968.9	161486	129479	131625	99553	74350.2	78609.7	5.41271e+06	5.16565e+06	4.9849e+06	133152	106739	108818	40220.9	46447.5	99688.3	1.3707e+06	1.45211e+06	1.38227e+06	-	-	-	-	-	-	-	1.08465	0.000557996	0.027153	-5.20274	down	1.09358	0.00102488	0.036731
pmp000573	447.13	285.08	446.121	C22H22O10	[M+H]+	Acacetin-7-O-galactoside*	Flavonoids	Flavones	-	1	5.11312e+06	5.49638e+06	4.88032e+06	93549.6	170589	170480	50981.7	126726	67133.7	51445.4	23557.7	34102.4	6.2802e+06	6498737	5.94212e+06	262418	241223	290299	115944	181347	205140	1.81852e+06	1.71025e+06	1.74503e+06	-	-	-	-	-	-	-	1.07721	0.000554225	0.0130784	-6.25667	down	1.09385	0.00126331	0.0512556
pme3337	384.12	252.07	383.108	C14H17N5O8	[M+H]+	Succinyladenosine	Nucleotides and derivatives	Nucleotides and derivatives	4542-23-8	1	1.20511e+07	1.26917e+07	1.23297e+07	2.64342e+06	3.11548e+06	2.92243e+06	4.46246e+06	4.1745e+06	4.35617e+06	1.66191e+06	1.47032e+06	1.64376e+06	4.39502e+06	4.19722e+06	4.68835e+06	2.13971e+06	2.1924e+06	2.264e+06	5.83123e+06	5.47542e+06	5.79547e+06	4.93152e+06	5.20239e+06	4.92583e+06	-	-	1.12947	2.67252e-05	0.367578	-1.44388	down	-	-	-	-	-	1.09448	0.000210001	0.177925
Zbyn003347	423.09	169.01	424.101	C19H20O11	[M-H]-	4-O-Galloylarbutin	Phenolic acids	Phenolic acids	-	2	2.0537e+06	2.12631e+06	2.08227e+06	23388.9	30253.5	26094.4	36212.1	34582.9	38147.5	254671	228848	232218	3.9142e+06	3.92675e+06	4.1104e+06	40614.7	31614.9	40067.4	25598	28016.8	21839.8	1.29641e+06	1.2511e+06	1.33267e+06	-	-	1.13248	0.00138049	6.56986	2.71586	up	1.08541	0.000257076	0.00911549	-6.77746	down	1.09392	8.03838e-05	0.0179323
pmb3101	175.06	115.04	176.069	C7H12O5	[M-H]-	2-Isopropylmalic Acid	Organic acids	Organic acids	49601-06-1	2	5.0942e+06	5.52367e+06	5.48368e+06	1.47081e+06	1.4808e+06	1.56167e+06	522877	433844	478432	2.60835e+06	2.6181e+06	2.64629e+06	1.68237e+07	1.78935e+07	1.69848e+07	1.19371e+06	1.06066e+06	1.08105e+06	1.14356e+06	1.16229e+06	1.1739e+06	3.6389e+06	3.73094e+06	3.87415e+06	C02504	ko00290,ko00620,ko01100,ko01110,ko01210,ko01230	1.13146	1.1554e-05	5.48564	2.45566	up	1.08502	0.000367469	0.0277582	-5.17094	down	1.09303	0.000426997	0.207149
mws0572	126.07	109.04	125.059	C5H7N3O	[M+H]+	5-Methylcytosine	Nucleotides and derivatives	Nucleotides and derivatives	554-01-8	2	147897	141281	191493	100085	63232.7	59317.5	94139.3	95221.9	92792.1	50262.6	42856.9	68096.8	250308	216748	269858	101239	91452.8	82990.7	99896.7	102369	101806	119449	112121	116068	C02376	ko00240,ko01100	-	-	-	-	-	1.07579	0.0101876	0.382885	-1.38502	down	-	-	-
Lmzp002365	465.14	303.09	464.132	C22H24O11	[M+H]+	Hesperetin-7-O-glucoside	Flavonoids	Flavanones	31712-49-9	2	7.50646e+07	7.64572e+07	81589085	1.26169e+07	1.16885e+07	1.17802e+07	6.3809e+06	6.37486e+06	6.60425e+06	672976	802791	794831	7.41107e+07	8.44e+07	8.69381e+07	8.26285e+06	8.22755e+06	8.85357e+06	5.77848e+06	5.70551e+06	4.57402e+06	3.0244e+07	3.1261e+07	3.22353e+07	C16422	ko00941	1.13208	5.01351e-06	0.117283	-3.09194	down	1.08468	0.0026889	0.078876	-3.66427	down	1.0943	0.000733745	0.108721
Cmsn000894	361.08	211.03	362.085	C14H18O11	[M-H]-	7-O-Galloyl-D-sedoheptulose	Phenolic acids	Phenolic acids	-	3	724397	714038	713997	19544.9	11397.2	16877.3	12374.7	15114.2	12538.9	41141.1	50649.1	42546.8	58585.9	907752	943097	36506.3	31789.6	28469.6	39302.5	53212.7	46725.1	213181	218244	227035	-	-	1.12114	0.00534616	3.3561	1.74679	up	-	-	-	-	-	1.09358	6.11684e-08	0.0449563
Wmmp000182	301	301	302.006	C14H6O8	[M-H]-	ellagicacid	Phenolic acids	Phenolic acids	-	1	516631571	5.75237e+08	5.9286e+08	8.50135e+07	3.46409e+07	1.65931e+07	2.09519e+07	1.82417e+07	1.82428e+07	3.49732e+07	2.10568e+07	1.92397e+07	4.86851e+08	4.8665e+08	5.36492e+08	8.60139e+07	3.53534e+07	3.20675e+07	1.54993e+07	1.27991e+07	1.09244e+07	3.05751e+08	3.1758e+08	3.25947e+08	-	-	-	-	-	-	-	1.08496	0.00113681	0.0380375	-4.71643	down	1.0611	9.92539e-05	0.0910738
pme3184	332.08	136.06	331.068	C10H14N5O6P	[M+H]+	2'-Deoxyadenosine-5'-monophosphate	Nucleotides and derivatives	Nucleotides and derivatives	653-63-4	2	3.31893e+06	3.5955e+06	4.48688e+06	2.09625e+07	2.29811e+07	2.06812e+07	1.87129e+07	1.58141e+07	1.72266e+07	8.67099e+06	9.15261e+06	8.95891e+06	5.59962e+06	5.62821e+06	4.9856e+06	2.51902e+07	2.18947e+07	2.10102e+07	2.28273e+07	2.55023e+07	2.26752e+07	1.28333e+07	1.35842e+07	1.35658e+07	C00360	ko00230,ko01100,ko01232	-	-	-	-	-	1.07915	0.0032429	3.19202	1.67447	up	1.08734	0.00265323	5.97257
pme2074	322.2	130.05	323.21	C18H29NO4	[M-H]-	Jasmonoyl-L-Isoleucine	Amino acids and derivatives	Amino acids and derivatives	120330-93-0	3	7.34939e+06	9.4236e+06	9.17341e+06	103869	116893	106035	100365	70580.6	88259.3	523499	560933	613161	4.97329e+06	5.07262e+06	4.93532e+06	134178	142436	132942	205086	191621	188626	2.25426e+06	2.34951e+06	2.4024e+06	C18699	ko04075	1.12572	0.00127011	6.54924	2.71133	up	1.0842	3.50981e-05	0.017302	-5.85292	down	1.09398	0.0058451	0.0157847
Zbsp004940	193.05	133.03	192.042	C10H8O4	[M+H]+	6-Hydroxy-7-methoxycoumarin	Lignans and Coumarins	Coumarins	-	1	9.47538e+07	8.31377e+07	8.27182e+07	4.58598e+06	4.51462e+06	4.76429e+06	6.75972e+06	7.01789e+06	7.89411e+06	7.17439e+06	8.02167e+06	8.59709e+06	1.55134e+08	1.60829e+08	1.68196e+08	1.8591e+07	1.99351e+07	1.79777e+07	1.07322e+07	1.1439e+07	1.2996e+07	5.31197e+07	4.98384e+07	5.10937e+07	-	-	-	-	-	-	-	1.08486	0.000547983	0.0447615	-4.4816	down	1.09203	0.00283272	0.216814
mws0914	271.06	151	272.068	C15H12O5	[M-H]-	3,5,7-Trihydroxyflavanone (Pinobanksin)	Flavonoids	Flavanonols	548-82-3	1	6.46994e+06	7.70796e+06	6.12211e+06	2.8252e+06	2.79053e+06	3.25646e+06	2.77228e+06	2.36624e+06	2.49558e+06	769052	946077	958504	6.14211e+06	5.61802e+06	5.24858e+06	7.09964e+06	7.41206e+06	6.0067e+06	8.54773e+06	8.31591e+06	7.23565e+06	4.72974e+06	4.8093e+06	5.03189e+06	C09826	ko00941	1.11916	0.00120189	0.350223	-1.51366	down	1.07158	0.00216021	0.448834	-1.15575	down	-	-	-
mws1550	162.06	73.01	161.051	C6H11NO2S	[M+H]+	S-Allyl-L-cysteine	Amino acids and derivatives	Amino acids and derivatives	21593-77-1	3	77388.5	120280	102434	2.17511e+06	1.98063e+06	2.10805e+06	735842	551796	800034	2.62043e+06	2.7686e+06	3.02471e+06	101206	114727	74832.6	962759	1.14743e+06	933833	1.17232e+06	1.11873e+06	954718	1.0141e+06	962595	1.02254e+06	C16759	-	1.1174	0.000324682	4.03021	2.01085	up	1.06993	0.0134017	7.17991	2.84397	up	1.08647	0.0042034	10.1433
pmb0502	292.2	147.04	291.195	C16H25N3O2	[M+H]+	p-Coumaroylspermidine	Alkaloids	Phenolamine	-	2	284017	1.96442e+06	1.98356e+06	2.22204e+07	2.11663e+07	2.41541e+07	2.77111e+07	3.18696e+07	3.26092e+07	1.04612e+06	978229	927951	280703	446475	170479	4.96794e+06	4.87338e+06	4.70572e+06	900805	1.07782e+06	948699	8.31745e+06	8.62762e+06	8.8769e+06	-	-	1.13301	0.00260533	0.0320241	-4.9647	down	1.07791	0.00244298	102.701	6.6823	up	-	-	-
pme3033	104.071	86	103.063	C4H9NO2	[M+H]+	N,N-Dimethylglycine	Amino acids and derivatives	Amino acids and derivatives	1118-68-9	3	2.78743e+06	2.73228e+06	2.76499e+06	4.59963e+06	4.00991e+06	4.88885e+06	2.95593e+06	3.12617e+06	2.91477e+06	3.15237e+06	3.31007e+06	3.62814e+06	2.90524e+06	3.12516e+06	3.26431e+06	8.36227e+06	6.6542e+06	6.09687e+06	5.26329e+06	5.93749e+06	5.92001e+06	4.51941e+06	4.35542e+06	4.64874e+06	C01026	ko00260,ko01100	-	-	-	-	-	-	-	-	-	-	1.07297	0.0244179	2.54847
pme3083	164.04	120.05	165.043	C8H7NO3	[M-H]-	2-(Formylamino)benzoic acid	Phenolic acids	Phenolic acids	3342-77-6	3	315270	406722	373931	1.03648e+06	993441	869070	1.13687e+06	1.14248e+06	1.12003e+06	457117	399073	407651	668180	623305	596562	714998	809224	874461	1.00885e+06	1.01874e+06	1.09771e+06	648857	632783	607976	C05653	ko00380,ko01100	1.12954	0.000153026	0.371786	-1.42746	down	-	-	-	-	-	1.06374	0.00305829	2.18873
mws1094	287.06	259.07	288.063	C15H12O6	[M-H]-	Aromadendrin (Dihydrokaempferol)	Flavonoids	Flavanonols	480-20-6	1	321374	323476	344159	1.12277e+06	1.22826e+06	1.0713e+06	639861	588051	669172	189051	187645	175917	381589	379172	403204	1.03738e+06	1.01038e+06	891382	1.31928e+06	1.20578e+06	1.29758e+06	668019	713169	689490	C00974	ko00941,ko01100,ko01110	1.13083	0.00217709	0.291296	-1.77944	down	-	-	-	-	-	1.09	0.00393108	2.9718
Zmhn003297	495.08	343.07	496.085	C21H20O14	[M-H]-	3-O-Digalloyl quinic acid	Phenolic acids	Phenolic acids	-	3	118167	105409	144313	22499.9	20740.1	17735.8	19248.3	25535.5	21975.6	13896.2	10316	18904.1	89717	101840	84444.3	19502.4	26889.2	33891.6	41965.5	46125.8	43396.5	55758.5	56192.5	59186.6	-	-	-	-	-	-	-	1.07498	0.00246711	0.241881	-2.04763	down	1.06473	0.00778596	0.218227
mws0193	190.12	84.08	189.111	C7H15N3O3	[M+H]+	L-Homocitrulline	Amino acids and derivatives	Amino acids and derivatives	1190-49-4	3	1.53328e+06	1.12207e+06	1.65913e+06	1.06925e+06	1.01814e+06	1.72747e+06	2.10794e+06	2.07179e+06	2.05513e+06	2.65843e+06	2.58926e+06	2.75337e+06	1.52316e+06	1.91684e+06	1.83183e+06	1.62008e+06	1.48465e+06	1.18892e+06	1.61845e+06	1.65797e+06	1.59408e+06	1.69931e+06	1.75902e+06	1.64662e+06	C02427	-	-	-	-	-	-	-	-	-	-	-	-	-	-
pma1751	286.09	124.04	285.085	C12H15NO7	[M+H]+	N-(beta-D-Glucosyl)nicotinate	Others	Vitamin	-	3	1.01332e+08	1.02796e+08	1.10442e+08	1.57617e+07	1.78786e+07	2.03893e+07	1.06721e+07	8.43528e+06	8.88752e+06	3.27246e+06	2.81707e+06	2.67369e+06	109242236	1.14641e+08	1.08623e+08	1.55494e+07	1.47852e+07	1.29113e+07	1.56639e+07	2.01056e+07	1.77816e+07	3.03962e+07	3.1726e+07	2.97357e+07	-	-	1.11916	0.00778872	0.313029	-1.67563	down	1.08374	8.06512e-05	0.0841938	-3.57014	down	1.09265	0.000454539	0.137476
pmb3012	461.11	299.06	462.116	C22H22O11	[M-H]-	Chrysoeriol-7-O-glucoside	Flavonoids	Flavones	19993-32-9	2	2.31777e+07	2.37098e+07	1.9438e+07	9	9	9	59094.2	41995.4	33674.7	57992	31590.6	35272.4	8.04351e+07	7.42942e+07	8.00885e+07	9	9	9	13223.9	21952	10294.3	7.21693e+06	7.17618e+06	7.61747e+06	-	-	-	-	-	-	-	1.08455	0.000647501	0.00057391	-10.7669	down	1.09477	0.00367549	4.07084e-07
Lmsp013116	321.24	123.08	320.235	C20H32O3	[M+H]+	Ent-16α,17-Dihydroxykauran-2-one	Terpenoids	Ditepenoids	-	1	665034	623846	646041	296325	262273	275558	242820	260038	277338	235590	271996	224357	733902	628218	673797	273148	273984	269563	273796	257307	236016	314921	328860	308093	-	-	-	-	-	-	-	1.07714	0.00268698	0.383215	-1.38377	down	1.09368	0.000892758	0.422081
pme0166	167.06	110.03	166.049	C6H6N4O2	[M+H]+	1-Methylxanthine	Nucleotides and derivatives	Nucleotides and derivatives	6136-37-4	3	134045	120841	46808.3	68602.9	109264	25162.7	75078.6	81675.4	60330.4	19499	30312.3	34291.3	87464.3	101390	95156.2	8986.59	83190.6	68637.2	74190.7	84630.2	139304	71159.3	66648.4	69753.6	C16358	ko00232,ko01100,ko01110	1.05257	0.00630219	0.387419	-1.36803	down	-	-	-	-	-	-	-	-
Hmhp001812	282.12	136.06	281.112	C11H15N5O4	[M+H]+	2'-O-Methyladenosine	Nucleotides and derivatives	Nucleotides and derivatives	2140-79-6	3	1.91215e+06	2.062e+06	2.06086e+06	926717	846083	1.0381e+06	1.00281e+06	1.02326e+06	1.05004e+06	282453	316411	297369	1.96392e+06	1.96721e+06	1.82799e+06	1.60625e+06	1.64727e+06	1.62464e+06	2.61881e+06	2.51942e+06	2.70465e+06	1.50265e+06	1.41992e+06	1.41812e+06	-	-	1.13188	4.69389e-06	0.291354	-1.77916	down	-	-	-	-	-	-	-	-
pme2253	177.04	59	178.048	C6H10O6	[M-H]-	L-Gulono-1,4-Lactone*	Others	Saccharides	1128-23-0	3	1.53965e+06	1.30679e+06	896416	204942	136679	134272	207421	287240	150988	911590	224924	269793	461986	379844	361307	252143	173364	276968	392393	433730	485212	331875	351754	332481	C01040	ko00053,ko01100,ko01240	-	-	-	-	-	-	-	-	-	-	1.06028	0.029904	0.187684
Jmzn006005	177.06	117.04	178.063	C10H10O3	[M-H]-	3,4-Methylenedioxy cinnamyl alcohol	Lignans and Coumarins	Lignans	58095-76-4	1	1.22596e+07	1.24925e+07	1.32388e+07	8.22121e+06	7.83661e+06	8.26175e+06	6.48658e+06	6.12683e+06	6.18353e+06	2.2025e+06	2.42746e+06	2.3416e+06	1.30217e+07	1.41042e+07	1.22743e+07	1.09281e+07	1.06622e+07	1.04137e+07	7.73852e+06	7.20939e+06	7.24721e+06	1.15932e+07	1.15446e+07	1.09136e+07	-	-	1.13114	4.37696e-05	0.370888	-1.43095	down	1.07793	0.00445161	0.477077	-1.06771	down	-	-	-
Wacn006882	537.08	375.05	538.09	C30H18O10	[M-H]-	2',8''-Biapigenin*	Flavonoids	Biflavones	-	3	5.23286e+06	8.40737e+06	8.74181e+06	321910	216988	214732	25795.4	23665.3	21611	25766.8	6394.15	3639.45	5.7391e+06	6.79592e+06	6.81527e+06	229090	149838	190782	36382.9	36167.4	36102.3	4.27185e+06	4.52111e+06	4.53791e+06	-	-	-	-	-	-	-	1.08517	0.00304661	0.0036729	-8.08886	down	1.088	0.0228019	0.0254539
Hmsp000364	144.1	98.09	143.095	C7H13NO2	[M+H]+	L-Cyclopentylglycine	Amino acids and derivatives	Amino acids and derivatives	2521-84-8	3	5.46852e+07	3.15248e+07	3.13887e+07	1.18645e+06	1.03559e+06	1.25409e+06	1.11024e+06	827722	1.08767e+06	3.67239e+06	3.62537e+06	3.67209e+06	1.37405e+07	1.33141e+07	1.32847e+07	1.53845e+06	1.41189e+06	1.35165e+06	1.14059e+06	977318	1.01519e+06	5.48419e+06	5.14028e+06	5.23469e+06	-	-	1.12177	0.000875184	3.62563	1.85823	up	1.08268	2.00366e-06	0.0750047	-3.73688	down	1.08755	0.0395519	0.036582
Lmsn002815	593.15	285.04	594.159	C27H30O15	[M-H]-	Kaempferol-3-O-rutinoside(Nicotiflorin)*	Flavonoids	Flavonols	17650-84-9	3	2.65621e+06	2.60357e+06	2.68191e+06	27509.8	31956	33867.1	5685.5	6836.04	6344.18	19978.3	18021.9	21098.5	2.14239e+06	1.76362e+06	1.75904e+06	19608.2	16674.2	16835.7	4405.11	3832.75	4999.07	1.35752e+06	1.36966e+06	1.28623e+06	C21833	ko00944,ko01110	1.12507	0.00180512	3.1326	1.64736	up	1.08498	0.00452421	0.00333019	-8.23018	down	1.09455	7.48899e-05	0.00668852
mws1290	593.13	285.04	594.137	C30H26O13	[M-H]-	Kaempferol-3-O-(6''-p-Coumaroyl)glucoside (Tiliroside)	Flavonoids	Flavonols	20316-62-5	1	3.48644e+07	3.64024e+07	3.66695e+07	441435	265261	497256	187897	143418	113665	4910.5	15937.3	27625.8	2.3791e+07	2.46084e+07	2.31057e+07	308845	283898	359326	570287	381711	484715	1.16337e+07	1.12597e+07	1.20447e+07	C17140	-	1.03852	0.0185607	0.108934	-3.19847	down	1.08385	0.000325972	0.00622304	-7.32817	down	1.09435	0.00024374	0.00882065
ML10181668	130.09	84.08	129.079	C6H11NO2	[M+H]+	Cycloleucine	Amino acids and derivatives	Amino acids and derivatives	52-52-8	2	4.8293e+07	4.95618e+07	5.08682e+07	2.35352e+07	2.35348e+07	2.37373e+07	2.64598e+07	2.57049e+07	26163288	1.06365e+07	1.05525e+07	1.07546e+07	3.26566e+07	3.27341e+07	3.10544e+07	2.45849e+07	2.24791e+07	2.30979e+07	2.07431e+07	2.12269e+07	2.02772e+07	2.34402e+07	2.29898e+07	2.19388e+07	C03969	-	1.13345	7.9551e-05	0.407818	-1.294	down	-	-	-	-	-	1.09121	1.45233e-05	0.471763
MWSmce585	104.07	59.01	103.063	C4H9NO2	[M+H]+	Methyl 3-aminopropanoate	Amino acids and derivatives	Amino acids and derivatives	4138-35-6	2	3.57593e+07	3.7712e+07	3.75373e+07	2.11979e+07	2.31546e+07	2.31072e+07	9.96062e+06	9.25835e+06	1.10671e+07	4.099e+07	3.92977e+07	3.98035e+07	3.81846e+07	4.00631e+07	3.93052e+07	1.92731e+07	2.25926e+07	2.2469e+07	1.67589e+07	1.79074e+07	1.55381e+07	2.52247e+07	2.64239e+07	2.69553e+07	-	-	1.1303	2.13242e-06	3.96523	1.98741	up	1.08212	2.79357e-06	0.257637	-1.95659	down	-	-	-
Lmhn002573	399.09	205.04	400.101	C17H20O11	[M-H]-	Sinapoylglucuronic acid	Phenolic acids	Phenolic acids	-	1	1.15618e+07	1.32068e+07	9.63809e+06	51613.7	89156.5	59766.8	190941	193341	172077	1.16201e+06	985460	853378	1.738e+07	1.77331e+07	1.97109e+07	1.91729e+06	1.65905e+06	2.01487e+06	180141	159448	172248	5.22275e+06	4.88295e+06	5.01893e+06	-	-	1.1264	0.011476	5.39372	2.43128	up	1.08525	0.00160257	0.0101481	-6.62265	down	1.08715	0.0107057	0.162503
mws0089	447.09	285.04	448.101	C21H20O11	[M-H]-	Kaempferol-7-O-glucoside*	Flavonoids	Flavonols	16290-07-6	2	7.86989e+06	7.45398e+06	8.03223e+06	41084.7	41065.1	43730.6	20824.3	20309.2	16264.5	9329.61	7309.67	4821.95	4.93073e+06	5.58958e+06	5.53423e+06	26097.1	25938.3	16363.9	1390.58	3550.08	7383.73	1.65449e+06	1.54845e+06	1.6273e+06	-	-	1.04842	0.00363658	0.373903	-1.41926	down	1.08503	0.00156134	0.00357518	-8.12777	down	1.09319	0.000489705	0.00292855
Lmtn004049	263.13	204.12	264.136	C15H20O4	[M-H]-	Abscisic acid	Organic acids	Organic acids	21293-29-8	1	323740	343985	330963	260079	275695	306203	369655	389158	350718	978414	994555	1109076	249901	246734	203542	188557	162278	182406	719945	734021	731946	421661	417905	395451	C06082	ko00906,ko01100,ko01110,ko04075	1.12843	0.00230615	2.77779	1.47394	up	-	-	-	-	-	-	-	-
Lssp210422	271.06	153.02	270.053	C15H10O5	[M+H]+	Genistein	Flavonoids	Isoflavones	446-72-0	3	5.17616e+07	6.59176e+07	6.34304e+07	683912	668944	573156	73483.6	149573	44765.2	96682	13658.5	10122	102364479	9.01571e+07	7.84498e+07	1.38244e+06	1.21563e+06	1.27657e+06	509602	577307	63819.5	2.92674e+07	3.13593e+07	3.04326e+07	C06563	ko00943,ko01100,ko01110	-	-	-	-	-	1.07989	0.00580245	0.000988375	-9.98265	down	1.09379	0.0054066	0.0213939
pmp001281	522.36	184.07	521.348	C26H52NO7P	[M+H]+	LysoPC 18:1	Lipids	LPC	-	1	1.72408e+07	2.1031e+07	2.20364e+07	5.94801e+06	8.14116e+06	7.90606e+06	2.16712e+07	2.00933e+07	2.19056e+07	2.35853e+07	2.38232e+07	2.73483e+07	1.95753e+07	1.89254e+07	1.49751e+07	1.05766e+07	9.73976e+06	1.01805e+07	1.76269e+07	1.78265e+07	1.48175e+07	1.50658e+07	1.60765e+07	1.59109e+07	-	-	-	-	-	-	-	-	-	-	-	-	-	-	-
pmb2221	318.3	60.04	317.293	C18H39NO3	[M+H]+	4-Hydroxysphinganine	Lipids	Sphingolipids	554-62-1	1	3.55481e+06	3.45063e+06	2.96745e+06	3.21589e+06	4.31932e+06	3.32808e+06	7.45432e+06	7.59163e+06	8.34939e+06	1.4488e+06	1.95843e+06	1.42544e+06	2.24028e+06	2.42737e+06	2.71892e+06	5.79224e+06	5.22631e+06	4.89189e+06	1.09563e+07	1.03819e+07	1.08888e+07	5.62526e+06	6.02512e+06	5.88532e+06	C12144	ko00600,ko01100	1.12314	0.000160061	0.206565	-2.27533	down	1.07841	0.000483356	3.16728	1.66325	up	-	-	-
Lasp003143	193.09	105.07	192.078	C11H12O3	[M+H]+	1,4-Benzodioxin-6-propanol	Others	Alcohol compounds	-	3	5.5856e+07	5.77404e+07	5.48771e+07	1.87592e+06	1.69301e+06	1.63158e+06	1.53469e+06	543236	1.3474e+06	1.72876e+07	1.76379e+07	1.77425e+07	2.91265e+07	2.26118e+07	2.53881e+07	739884	609122	667791	580730	522504	887544	1.27988e+07	1.3694e+07	1.30739e+07	-	-	1.10454	3.53178e-05	15.3761	3.94261	up	1.06277	0.00493072	0.0444118	-4.49291	down	1.09443	0.000223224	0.011971
Lmsn003023	635.09	169.01	636.096	C27H24O18	[M-H]-	1,3,6-Tri-O-galloyl-β-D-glucose*	Phenolic acids	Phenolic acids	18483-17-5	2	1.2628e+06	1.40441e+06	1.75636e+06	238420	209634	228580	660545	597349	589218	1.78167e+06	2.09249e+06	2.33407e+06	1.61114e+06	1.96331e+06	1.81645e+06	3.00947e+06	3.4281e+06	2.42748e+06	1.52995e+06	1.56959e+06	1.66548e+06	1.78782e+06	1.91428e+06	1.87608e+06	C17458	-	1.1223	0.0107073	3.36105	1.74891	up	1.07708	0.00550926	0.342635	-1.54525	down	1.01573	0.0204266	2.00405
mws0344	165.04	75.01	166.048	C5H10O6	[M-H]-	D-Xylonic acid	Others	Saccharides	526-91-0	1	4.43405e+07	4.38754e+07	4.34244e+07	3.81313e+07	3.83288e+07	3.47099e+07	2.62345e+07	2.97414e+07	2.2041e+07	3.06734e+07	3.50952e+07	2.7586e+07	4.53336e+07	4.06179e+07	3.91803e+07	7.0036e+07	6.42274e+07	6.30745e+07	4.83028e+07	4.8906e+07	5.46451e+07	3.81148e+07	4.02451e+07	3.77333e+07	C00502	ko00040,ko01100	-	-	-	-	-	-	-	-	-	-	-	-	-
mad2394	501.1	337.05	502.111	C24H22O12	[M-H]-	Sinapoyl-p-coumaroyltartaric acid	Phenolic acids	Phenolic acids	-	2	711418	680244	739602	493371	499989	529211	420522	527677	519680	23189.1	25460.9	41740.5	689172	678780	700338	1.03495e+06	1.10557e+06	1.22565e+06	496414	475121	522019	605810	564895	584158	-	-	1.12297	0.00461191	0.061579	-4.02142	down	-	-	-	-	-	-	-	-
mws0884	328.05	134.05	329.053	C10H12N5O6P	[M-H]-	Cyclic 3',5'-Adenylic acid	Nucleotides and derivatives	Nucleotides and derivatives	60-92-4	3	1.14057e+06	2.17316e+06	2.0398e+06	868424	851592	883959	643960	598274	624850	357442	381980	404717	2.00713e+06	2.12952e+06	1.96991e+06	1.17553e+06	1.0436e+06	640201	848228	874103	776705	1.00987e+06	979395	1.05021e+06	C00575	ko00230,ko01100	-	-	-	-	-	1.084	0.000564767	0.305751	-1.70957	down	-	-	-
pmb0069	122.06	105.03	121.053	C7H7NO	[M+H]+	Benzamide	Phenolic acids	Phenolic acids	55-21-0	3	295779	340649	278839	243579	236293	181596	1.05256e+06	1.0218e+06	1.03233e+06	92337.7	85677.9	95738.6	330314	285949	293420	284386	321332	298908	870788	853625	795683	481102	460047	449007	C09815	-	1.1333	1.95142e-05	0.0881175	-3.50443	down	1.08261	6.71887e-06	3.41514	1.77195	up	-	-	-
Wbmp007965	315.19	315.19	314.188	C20H26O3	[M+H]+	7-Oxodehydroabietic acid(ISO-1)	Terpenoids	Ditepenoids	-	2	136111	321975	355810	404621	359244	358797	361338	358967	341603	599206	709621	588744	310191	285009	323787	741289	714179	708549	733275	685747	719914	480991	468860	448444	-	-	-	-	-	-	-	-	-	-	-	-	-	-	-
mws0351	457.078	169.02	458.085	C22H18O11	[M-H]-	Gallate catechin gallate*	Flavonoids	Flavanols	4233-96-9	2	384865	258215	465286	797271	839283	904350	1.94973e+06	2.05803e+06	2.48796e+06	1.57213e+06	939838	1.09137e+06	269590	325391	243030	1.01608e+06	1.1428e+06	957058	1.08898e+06	1.32453e+06	1.2485e+06	592946	615619	573715	-	-	-	-	-	-	-	1.07916	0.00657221	7.75135	2.95445	up	1.0362	0.00124339	2.81129
Lmtn002233	327.11	165.05	328.116	C15H20O8	[M-H]-	Androsin	Phenolic acids	Phenolic acids	531-28-2	1	2.74597e+07	2.30341e+07	2.61936e+07	7.5273e+06	6.57122e+06	7.4867e+06	5.51547e+06	5.33646e+06	5.07097e+06	1.24083e+07	1.18898e+07	1.18963e+07	1.54475e+07	1.24875e+07	1.41946e+07	4.38382e+06	3.98841e+06	4.18351e+06	2.17943e+06	2.2161e+06	2.17098e+06	7.37167e+06	6.88295e+06	7.0276e+06	-	-	1.13112	1.20914e-05	2.2731	1.18466	up	1.07552	0.00836299	0.37795	-1.40373	down	1.09241	0.00356034	0.163726
mws0609	344.04	150.04	345.047	C10H12N5O7P	[M-H]-	Guanosine 3',5'-cyclic monophosphate	Nucleotides and derivatives	Nucleotides and derivatives	7665-99-8	3	1.08701e+06	1.12969e+06	1.20914e+06	1.45002e+06	1.37981e+06	1.51186e+06	2.02589e+06	1.85765e+06	2.0485e+06	304231	292906	313135	9	1.18904e+06	1.2917e+06	1.38621e+06	1.19228e+06	1.35586e+06	1.17898e+06	1.17572e+06	1.30903e+06	1.14965e+06	1.12912e+06	1.20859e+06	C00942	ko00230,ko01100	1.1329	0.00117842	0.15345	-2.70416	down	-	-	-	-	-	-	-	-
Ymjm000148	299.11	137.02	300.121	C14H20O7	[M-H]-	Salidroside	Phenolic acids	Phenolic acids	10338-51-9	2	1.16579e+08	1.26877e+08	1.29603e+08	2.15905e+06	2.09679e+06	2.52134e+06	1.61651e+06	1.62003e+06	1.20568e+06	6.98102e+07	7.7653e+07	7.50619e+07	8.3966e+07	8.36295e+07	7.65611e+07	5.7996e+06	6.41848e+06	6.26412e+06	2.63084e+06	2.74788e+06	2.7081e+06	3.03564e+07	2.86618e+07	2.84641e+07	C06046	ko00350,ko01100	1.13221	0.000969924	50.0932	5.64654	up	1.08414	0.000881388	0.0181941	-5.78038	down	1.09435	0.00109974	0.0495423
MWS201054	162.08	56.05	161.069	C6H11NO4	[M+H]+	O-Acetyl-L-homoserine	Amino acids and derivatives	Amino acids and derivatives	250736-84-6	3	1.52817e+06	1.44238e+06	1.64858e+06	1.47194e+06	1.45636e+06	1.5336e+06	959846	987032	950242	290589	307028	408557	2.20058e+06	2.06418e+06	1.93032e+06	1.73224e+06	1.69101e+06	1.80219e+06	916613	961772	976631	1.36196e+06	1.31734e+06	1.41478e+06	-	-	1.1121	0.00176721	0.347302	-1.52574	down	1.07954	0.00435411	0.467648	-1.0965	down	-	-	-
Lmsn004322	503.12	179.03	504.127	C24H24O12	[M-H]-	1,6-Di-O-caffeoyl-β-D-glucose*	Phenolic acids	Phenolic acids	-	2	1.20644e+06	1.13633e+06	1.2644e+06	1.05355e+06	912695	1.09906e+06	2.26901e+06	2.07565e+06	1.97255e+06	464717	421657	441203	336361	1.48367e+06	1.38878e+06	2.0697e+06	2.06356e+06	1.90861e+06	3.85982e+06	3.68343e+06	4.72974e+06	930310	946469	996340	-	-	1.1314	0.00230046	0.210152	-2.25049	down	-	-	-	-	-	-	-	-
Lmbn002644	119.05	93.03	120.058	C8H8O	[M-H]-	4-Methylbenzaldehyde	Others	Aldehyde compounds	104-87-0	3	368893	356146	367432	135051	123914	72283.5	189525	150470	276299	15796.8	6639.93	11063.3	127071	141885	130339	39652.4	80833.9	29451.8	72701	30771.7	50989.5	158953	170561	162921	C06758	ko01100	1.10983	0.0341718	0.0543572	-4.20139	down	-	-	-	-	-	1.05178	0.00146187	0.137247
Xmbp001692	171.03	81.03	170.022	C7H6O5	[M+H]+	2,4,6-Trihydroxybenzoic acid	Phenolic acids	Phenolic acids	83-30-7	2	1.05455e+07	9.82766e+06	750509	1.90378e+06	1.71156e+06	1.52169e+06	2.32143e+06	2.22955e+06	2.30449e+06	5.63126e+06	6.14944e+06	7.90946e+06	5.95696e+06	1.08652e+07	12894898	4.51791e+06	3.66416e+06	3.46388e+06	1.41855e+06	1.17468e+06	1.14353e+06	4.11213e+06	4.38909e+06	4.36859e+06	-	-	1.11236	0.024839	2.87218	1.52215	up	1.03082	0.0658724	0.230691	-2.11596	down	-	-	-
mws0668	283.07	151.03	284.076	C10H12N4O6	[M-H]-	Xanthosine	Nucleotides and derivatives	Nucleotides and derivatives	146-80-5	3	2.35961e+07	2.28468e+07	2.4136e+07	1.20269e+07	1.10556e+07	1.15347e+07	7.1606e+06	7.6269e+06	7.30137e+06	3.54134e+06	3.84106e+06	3.71215e+06	1.03795e+07	1.11856e+07	1.11906e+07	1.45578e+07	1.46401e+07	9	1.09805e+07	1.16932e+07	1.1131e+07	1.07527e+07	1.04279e+07	1.12032e+07	C01762	ko00230,ko00232,ko01100,ko01110,ko01232,ko02010	-	-	-	-	-	-	-	-	-	-	-	-	-
HJN041	451.12	289.07	452.132	C21H24O11	[M-H]-	Epicatechin glucoside	Flavonoids	Flavanols	-	2	3.62145e+06	2.27442e+06	3.91308e+06	3.55841e+06	3.48633e+06	3.98203e+06	883968	796995	855699	1.60282e+07	1.60337e+07	1.65311e+07	1.28683e+07	1.01128e+07	1.09533e+07	1.1072e+07	1.14321e+07	1.59126e+07	6.26566e+06	6.41071e+06	6.24436e+06	5.5828e+06	5.23371e+06	5.26389e+06	-	-	1.13345	8.39889e-05	19.1563	4.25975	up	1.0836	0.00597519	0.0747518	-3.74175	down	1.04925	0.0178791	3.91649
Zajn002491	451.12	289.07	452.132	C21H24O11	[M-H]-	catechin-4-β-D-galactopyranoside	Flavonoids	Flavanols	-	2	6.34523e+06	7.00554e+06	7.37353e+06	4.41538e+06	5.22694e+06	1.10414e+07	1.67357e+06	1.20529e+06	1.36007e+06	1.93479e+07	1.87532e+07	2.03886e+07	1.20547e+07	1.48497e+07	1.39329e+07	1.89087e+07	1.84149e+07	1.46273e+07	8.02922e+06	9.36314e+06	9.2376e+06	6958497	7.41158e+06	6.97514e+06	-	-	1.13055	0.000291072	13.7982	3.78641	up	1.08029	0.0037014	0.1038	-3.26811	down	1.07313	0.0131885	2.50676
MWSHY0137	273.08	153.02	272.068	C15H12O5	[M+H]+	Naringenin (5,7,4'-Trihydroxyflavanone)*	Flavonoids	Flavanones	480-41-1	1	1.12516e+08	108851646	1.17472e+08	6.974e+06	6.93122e+06	6.69452e+06	2.0704e+06	1.93152e+06	2.36196e+06	1.77321e+06	1.75209e+06	1.94048e+06	9.75457e+07	3.00277e+07	8.98521e+07	6.49449e+06	6.3855e+06	5.97168e+06	7.54651e+06	7.71697e+06	6.7943e+06	4.48217e+07	48146675	4.69836e+07	C00509	ko00941,ko00943,ko01100,ko01110	-	-	-	-	-	1.05899	0.080978	0.0292693	-5.09447	down	1.09448	0.00052308	0.055636
mws0232	377.15	243.09	376.138	C17H20N4O6	[M+H]+	Riboflavin (Vitamin B2)	Others	Vitamin	83-88-5	2	1.31989e+07	1.16493e+07	1.18026e+07	8.72764e+06	8.51734e+06	7.34467e+06	6.05392e+06	5.73672e+06	6.37668e+06	1.15129e+06	1.125e+06	1.24643e+06	1.8103e+07	1.38824e+07	1.3557e+07	1.05523e+07	1.1496e+07	1.30694e+07	1.76411e+07	1.68568e+07	1.73626e+07	1.00377e+07	9.34192e+06	9.78298e+06	C00255	ko00740,ko01100,ko01110,ko01240,ko02010	1.13219	0.000985686	0.193904	-2.36658	down	1.06123	0.0233186	0.39891	-1.32587	down	-	-	-
Lmmn001294	331.1	153.02	332.111	C14H20O9	[M-H]-	Koaburaside	Phenolic acids	Phenolic acids	41653-73-0	1	1.67149e+07	1.75704e+07	1.77429e+07	6.72984e+06	7.5677e+06	7.67361e+06	2.85501e+06	2.81131e+06	2.82496e+06	4.23818e+06	4.13965e+06	4.44373e+06	2.24068e+07	2.22321e+07	2.06998e+07	4.82639e+06	4.69539e+06	4.7994e+06	2.1011e+06	2.383e+06	2.14152e+06	6.30231e+06	6.71399e+06	6.31597e+06	-	-	-	-	-	-	-	1.08515	0.000812936	0.129958	-2.94389	down	1.09428	0.000536727	0.275258
Zmdp001663	279.1	133.03	278.094	C10H18N2O5S	[M+H]+	γ-glutamylmethionine	Amino acids and derivatives	Amino acids and derivatives	17663-87-5	3	233250	252433	184219	2.66516e+06	2.58731e+06	1.93867e+06	1.16242e+06	1.15045e+06	1.27094e+06	86776.8	224448	192751	99642.6	136044	84410.6	2.94906e+06	2.23786e+06	2.86464e+06	1.59182e+06	1.56713e+06	1.5753e+06	1.24838e+06	1.25828e+06	1.33334e+06	-	-	1.0887	5.70019e-05	0.140625	-2.83007	down	1.07816	0.000296671	11.196	3.48491	up	1.08894	0.00781548	12.019
pmf0116	627.16	303.05	627.156	C27H31O17+	[M]+	Delphinidin-3,5-di-O-glucoside	Flavonoids	Anthocyanidins	17670-06-3	3	9	40926.7	39581.3	2.17885e+06	2.31619e+06	2.47795e+06	360067	380440	268562	34629.3	104817	250329	9	9	9	2.58652e+06	2.23229e+06	2.25718e+06	578034	619186	578191	858302	832992	895411	C16312	ko00942,ko01110	-	-	-	-	-	1.08526	0.010301	37372.9	15.1897	up	-	-	-
pmb0501	131.13	114.1	130.122	C5H14N4	[M+H]+	Agmatine	Alkaloids	Alkaloids	306-60-5	3	1.93312e+06	1.89949e+06	1.94965e+06	8.24658e+06	8.45807e+06	8.98208e+06	8.16763e+06	7.88705e+06	8.0033e+06	3.03241e+06	2.79478e+06	2.99033e+06	984314	996387	1.04209e+06	5.71798e+06	5.33952e+06	5.31376e+06	4.26121e+06	4.2366e+06	4.51241e+06	4.97839e+06	5.13841e+06	5.35295e+06	C00179	ko00330,ko01100	1.13209	1.45665e-06	0.366511	-1.44807	down	1.08527	7.00586e-05	7.95887	2.99256	up	1.0936	0.00121095	2.83129
MWS1798	113.06	67.05	112.052	C6H8O2	[M+H]+	2,4-Hexadienoic acid	Organic acids	Organic acids	110-44-1	3	227351	213501	168580	715661	687201	738950	781283	749823	790838	307786	293903	243883	253498	247857	243546	549920	529074	509669	1.7525e+06	1.79376e+06	1.83417e+06	662682	689615	713145	-	-	1.12212	9.63058e-05	0.364165	-1.45734	down	1.08486	0.000303939	3.11711	1.64021	up	1.07483	0.000265929	2.60679
MWSHY0048	321.06	153.02	320.053	C15H12O8	[M+H]+	Dihydromyricetin (Ampelopsin)	Flavonoids	Flavanonols	27200-12-0	1	451263	87886.7	530426	9.01527e+07	8.2609e+07	7.83217e+07	1.15579e+08	112537093	1.08292e+08	2.40085e+07	2.85029e+07	3.04719e+07	234382	311140	273712	1.36832e+07	1.47105e+07	1.34093e+07	9.3874e+07	9.12046e+07	1.00874e+08	3.42041e+07	3.4992e+07	3.67467e+07	C02906	ko00941,ko01110	1.12759	8.44529e-06	0.246674	-2.01932	down	1.08507	0.000356134	410.638	8.68172	up	1.0508	0.000262319	39.0837
mws0981	178.04	136.02	179.044	C6H5N5O2	[M-H]-	Isoxanthopterin	Nucleotides and derivatives	Nucleotides and derivatives	529-69-1	3	10408.7	11009.9	3203.12	95217.1	84704.2	100738	104834	104343	121038	7879.86	7978.52	7102.82	1490.83	11023.3	12258.3	115339	123146	111236	131478	143255	142568	55342.6	59584.7	57736.6	C03975	-	1.13255	0.0027975	0.0695343	-3.84613	down	-	-	-	-	-	1.05161	3.30142e-05	14.2037
Cmzn005251	433.11	271.06	434.121	C21H22O10	[M-H]-	6-O-Caffeoylarbutin	Phenolic acids	Phenolic acids	136172-60-6	1	3.81821e+07	4.13491e+07	3.9418e+07	5.60429e+07	5.7198e+07	58674480	5.5948e+07	5.68631e+07	5.79865e+07	6.65932e+06	7.44937e+06	7.98099e+06	8.58204e+06	8.7551e+06	6.17644e+06	9.63768e+06	9.85165e+06	1.01576e+07	1.08796e+07	1.17086e+07	1.19976e+07	2.22025e+07	2.0908e+07	2.23955e+07	-	-	1.1322	1.48144e-06	0.129333	-2.95084	down	1.07869	3.41326e-06	7.26378	2.86072	up	1.09399	0.000728589	0.24924
pmb0789	332.13	152.07	331.127	C14H21NO8	[M+H]+	Pyridoxine-5'-O-glucoside	Others	Vitamin	-	3	234125	216315	243777	1.51813e+06	1.58365e+06	1.5733e+06	1.23275e+06	1.17291e+06	1.22202e+06	463253	487993	498094	358162	325016	266706	1.76027e+06	1.54639e+06	1.54729e+06	1.75329e+06	1.78012e+06	1.74979e+06	946182	879382	924858	C03996	-	1.13187	3.67624e-05	0.399523	-1.32365	down	1.07647	2.89122e-05	3.81908	1.93322	up	1.09308	0.00236016	6.99197
Lmtn002565	329.11	167.03	330.095	C14H18O9	[M-H]-	1-O-Vanilloyl-D-Glucose	Phenolic acids	Phenolic acids	-	2	314050	288038	231604	2.24239e+06	2.31486e+06	2.09497e+06	3.40467e+06	3.53711e+06	3.07179e+06	210798	270546	252600	50392.2	76918.1	124362	3.14798e+06	3.17782e+06	2.90603e+06	6.19912e+06	6.62397e+06	6.53203e+06	1.17697e+06	1.22624e+06	1.13765e+06	C20470	-	1.13129	0.00173006	0.073295	-3.77014	down	1.0747	0.00145102	39.788	5.31426	up	1.09146	0.000426068	11.0734
pmb1574	277.22	93.07	276.209	C18H28O2	[M+H]+	9,12-Octadecadien-6-Ynoic Acid	Lipids	Free fatty acids	61481-29-6	3	3.47025e+06	4.041e+06	3.39298e+06	56314.8	51169.2	64326.4	139922	92765.1	131557	23941.5	28493.7	28246.1	6.87185e+06	6.02372e+06	7.27602e+06	139558	129752	147784	224551	310639	235732	1.62125e+06	1.62166e+06	1.73009e+06	-	-	1.11441	0.0218851	0.221504	-2.1746	down	1.08301	0.00307093	0.0180573	-5.79128	down	1.09394	0.00338273	0.0382507
Lmbp000123	164.07	56.05	163.067	C6H13NO2S	[M+H]+	L-Homomethionine	Amino acids and derivatives	Amino acids and derivatives	25148-30-5	3	3.78891e+06	3.91616e+06	3.72658e+06	1.30502e+07	1.21612e+07	1.23589e+07	4.63313e+06	4.90667e+06	4.71124e+06	251658	251067	254775	843949	748209	809043	5.54235e+06	5.4628e+06	5.17531e+06	2.92113e+06	2.8831e+06	2.80422e+06	3.50881e+06	3.6356e+06	3.78446e+06	C17213	ko00966,ko01110,ko01210	1.13365	0.000326139	0.053154	-4.23368	down	1.0845	0.000111367	5.93496	2.56924	up	-	-	-
mws0983	326.31	62.06	325.298	C20H39NO2	[M+H]+	N-Oleoylethanolamine	Alkaloids	Alkaloids	111-58-0	2	279958	275345	301681	50819.1	60090.3	75513.1	313109	291868	325536	97440	98246	94394.8	448027	446209	420765	49159.3	51713.6	57414.3	881235	924607	973159	337300	362731	357108	C20792	-	1.1318	0.00186832	0.311743	-1.68157	down	-	-	-	-	-	1.09266	0.000519604	0.184702
MWStz070	182.08	91.05	181.074	C9H11NO3	[M+H]+	N-(2-Hydroxy-4-methoxyphenyl)acetamide	Alkaloids	Phenolamine	58469-06-0	1	8.53272e+07	8.24282e+07	1.09561e+08	2.57239e+07	2.53632e+07	2.28184e+07	1.01544e+07	9.21239e+06	1.01368e+07	1.64333e+07	1.64576e+07	1.896e+07	2.19739e+07	1.61493e+07	1.50687e+07	19282057	1.96403e+07	1.88493e+07	1.73004e+07	1.7333e+07	1.5811e+07	2.44168e+07	2.26442e+07	2.37541e+07	-	-	-	-	-	-	-	-	-	-	-	-	1.08749	0.013488	0.208324
pme3011	104.07	69.03	103.063	C4H9NO2	[M+H]+	γ-Aminobutyric acid	Organic acids	Organic acids	56-12-2	3	305798	484593	554029	6.06124e+06	6.93618e+06	7.22576e+06	5.60266e+06	5.33245e+06	5.51129e+06	1.76694e+06	1.56898e+06	1.39964e+06	732738	785251	705994	1.49792e+07	1.09742e+07	9.92036e+06	1.06116e+07	1.04971e+07	1.05911e+07	5.79539e+06	5.41684e+06	5.78611e+06	C00334	ko00250,ko00330,ko00410,ko00650,ko00760,ko01100	1.12685	1.57608e-05	0.287939	-1.79616	down	1.08487	9.70105e-05	7.39502	2.88655	up	1.08533	0.0172743	26.6834
pmb0489	397.2	147.04	396.19	C19H28N2O7	[M+H]+	N-Glucosyl-p-coumaroylputrescine	Alkaloids	Phenolamine	-	3	2.67258e+06	6.99595e+06	6.81069e+06	9.1435e+06	8.55145e+06	8.34024e+06	5.51614e+06	4.38904e+06	4.86421e+06	595767	718760	732289	2.11054e+06	2.39032e+06	2.39327e+06	8.6143e+06	7.45154e+06	6.87214e+06	2.19608e+06	2.37497e+06	2.38953e+06	4.52493e+06	4.49716e+06	4.22015e+06	-	-	1.12871	0.00523326	0.138585	-2.85116	down	1.06278	0.0104453	2.14231	1.09917	up	-	-	-
Zbdn007423	207.07	192.04	208.074	C11H12O4	[M-H]-	6,7-Dimethoxy-4-chromanone	Flavonoids	Other Flavonoids	-	1	5.1458e+06	5.09405e+06	6.00891e+06	2.20619e+06	2.21399e+06	2.28531e+06	2.54298e+06	2.65093e+06	2.65207e+06	331800	396481	347769	1.28673e+07	1.20592e+07	1.20611e+07	4.30834e+06	4.13431e+06	4.27304e+06	2.60396e+06	2.58155e+06	2.63073e+06	5.59437e+06	6.03842e+06	5.84064e+06	-	-	1.13199	1.07837e-05	0.137147	-2.86621	down	1.08485	0.000631879	0.212125	-2.23701	down	-	-	-
Lmhp002001	265.15	72.08	264.147	C14H20N2O3	[M+H]+	L-Valyl-L-Phenylalanine	Amino acids and derivatives	Amino acids and derivatives	3918-92-1	2	971196	840786	960436	620203	622067	560053	1.90489e+06	1.83796e+06	1.15321e+06	204051	196799	176329	686463	761690	762873	645563	695152	430640	569565	501283	677607	677816	687730	728163	-	-	1.1196	0.0266042	0.117886	-3.08453	down	-	-	-	-	-	-	-	-
Lmyn007883	287.22	287.22	288.23	C16H32O4	[M-H]-	9,16-Dihydroxypalmitic acid	Lipids	Free fatty acids	38076-49-2	2	1.62205e+06	1.77263e+06	1.71036e+06	894426	772708	898942	280561	307223	269834	1.93772e+06	2.03123e+06	2.11039e+06	4.04295e+06	3.74814e+06	3.8877e+06	919412	651179	634726	409061	893932	145956	1.29209e+06	1.31016e+06	1.21822e+06	-	-	1.13251	0.000490594	7.08865	2.82551	up	1.08487	0.000459194	0.0734338	-3.76741	down	1.05232	0.00305798	0.431988
Lmgp000796	150.06	61.01	149.048	C8H7NO2	[M+H]+	4-Hydroxymandelonitrile	Alkaloids	Phenolamine	13093-65-7	3	2.51752e+06	2.65028e+06	4.12392e+06	2.23666e+07	1.78124e+07	2.21808e+07	6.6428e+06	6.38415e+06	7.64075e+06	5.0749e+06	4.80269e+06	5.31625e+06	3.02086e+06	2.71051e+06	2.83607e+06	1.47843e+07	1.388e+07	1.46631e+07	1.2084e+07	1.17501e+07	1.07142e+07	8.87605e+06	8.28044e+06	8.83103e+06	C00650	-	-	-	-	-	-	1.07469	0.00651344	2.41235	1.27044	up	1.07319	0.000242102	4.66301
Lmhp002031	245.19	86.1	244.179	C12H24N2O3	[M+H]+	L-Leucyl-L-Leucine	Amino acids and derivatives	Amino acids and derivatives	3303-31-9	1	1.38338e+06	1.49362e+06	1.52101e+06	666176	641673	713907	501850	524246	512115	306896	303265	304861	1.42029e+06	1.39599e+06	1.21873e+06	632114	594191	597205	440926	396103	334489	754098	730148	698349	-	-	-	-	-	-	-	1.07952	0.00538823	0.381216	-1.39132	down	1.09133	0.00121669	0.414621
MWSmce689	293.25	95.09	292.24	C19H32O2	[M+H]+	Methyl linolenate	Lipids	Free fatty acids	301-00-8	1	377532	305763	392179	134041	136872	148750	117870	115896	92328.9	103087	103550	80022.4	296460	293071	279134	140070	174595	161537	163340	160228	165541	205232	190440	201303	-	-	-	-	-	-	-	1.07136	0.000149282	0.375398	-1.41351	down	1.06257	0.00987922	0.442782
pmb2786	293.21	235.17	294.219	C18H30O3	[M-H]-	9-Hydroxy-10,12,15-octadecatrienoic acid	Lipids	Free fatty acids	89886-42-0	3	188257	169569	177186	67682.5	68057.9	58755.6	88933.8	90926	85274.1	44928.6	55609.6	35721.7	199393	184927	180589	105603	124269	133961	167219	156632	167670	120397	129143	128423	C16326	ko00592	-	-	-	-	-	1.08076	0.00170614	0.469339	-1.0913	down	-	-	-
pme0181	170.092	124	169.085	C7H11N3O2	[M+H]+	3-Methyl-L-Histidine	Amino acids and derivatives	Amino acids and derivatives	368-16-1	3	1.56486e+06	1.562e+06	1.75225e+06	804028	772208	791881	794726	747002	736789	1.34319e+06	1.29763e+06	1.29635e+06	1.40092e+06	1.54984e+06	1.57141e+06	543573	632024	573435	653719	673081	644666	1.26456e+06	1.27737e+06	1.18865e+06	C01152	ko00340,ko01100	-	-	-	-	-	-	-	-	-	-	1.08782	0.0011347	0.358474
pmb0752	369.12	177.05	368.111	C17H20O9	[M+H]+	3-O-Feruloylquinic acid	Phenolic acids	Phenolic acids	1899-29-2	2	1.15266e+06	1.00576e+06	890936	164794	152631	188934	127201	173147	152626	63939.2	64247.7	65198.6	2.42861e+06	2.24184e+06	2.34724e+06	250583	266709	277688	245483	202961	204864	670762	624244	632566	C02572	-	1.10898	0.0227063	0.426924	-1.22795	down	1.08292	0.000315378	0.0645475	-3.9535	down	1.08706	0.00941965	0.260704
Lmhp008718	506.32	184.07	505.317	C25H48NO7P	[M+H]+	LysoPC 17:2	Lipids	LPC	-	1	92356.7	103469	116860	55069.7	62764.6	49947.6	17869.5	16811.4	18340.6	27446.5	27453.1	34674.6	121430	115100	76217.7	39776.5	81707.7	70629.5	44371.9	51827.4	52438.6	67210.1	67558.2	62982.8	-	-	-	-	-	-	-	1.06992	0.025533	0.169535	-2.56035	down	-	-	-
Zmyn004449	309.21	171.1	310.214	C18H30O4	[M-H]-	9-Hydroxy-12-oxo-10(E),15(Z)-octadecadienoic acid	Lipids	Free fatty acids	-	2	202943	195048	206633	22964.2	24435.8	25187.4	17503	14413.4	15790.8	20414.8	11464.1	9939.52	187383	190605	173243	20769.8	24680.9	20398.4	93206.3	79422.5	81522.6	56123.6	54408	58743.1	C21923	ko00592,ko01110	-	-	-	-	-	1.08413	0.000759428	0.0865467	-3.53038	down	1.09302	5.85467e-05	0.108909
Cmzp002600	407.15	275.11	406.147	C17H26O11	[M+H]+	Dihydromonotropein methyl ester	Terpenoids	Monoterpenoids	-	2	39557.6	14622.2	10923.7	101207	166080	205787	265501	312364	376035	3.30348e+06	3.13762e+06	3.16936e+06	21437.2	60531.4	55626.1	177820	221494	287512	466939	1.30581e+06	312255	655119	656553	700832	-	-	1.12931	6.68658e-06	10.0749	3.33269	up	1.0265	0.00707702	6.93268	2.79341	up	1.03932	0.0169729	10.5497
MWS201398	219.1	86.06	218.09	C8H14N2O5	[M+H]+	Hyp-Ser	Amino acids and derivatives	Amino acids and derivatives	-	2	1.03271e+06	1.0575e+06	1.07919e+06	667771	679956	710592	562765	459258	514437	212223	208087	223112	1.21593e+06	1.23129e+06	1.10079e+06	1.07553e+06	1.04445e+06	984875	756459	877346	822227	685742	662972	634472	-	-	1.12221	0.00877159	0.418769	-1.25577	down	1.07142	0.000328618	0.433049	-1.2074	down	-	-	-
mws0237	187.1	125.1	188.105	C9H16O4	[M-H]-	Azelaic acid	Organic acids	Organic acids	123-99-9	2	7.30659e+06	7.74342e+06	7.49011e+06	3.84083e+06	4.46547e+06	4.40709e+06	2.97195e+06	2.78776e+06	2.8101e+06	3.70236e+06	3.77918e+06	3.7166e+06	6.17568e+06	6.11873e+06	6.48475e+06	3.10621e+06	2.89628e+06	2.81653e+06	2.28339e+06	2.36041e+06	2.26008e+06	3.89881e+06	4.21449e+06	4.07179e+06	C08261	-	-	-	-	-	-	1.08312	0.000122743	0.456347	-1.1318	down	1.09199	2.2704e-05	0.391259
pmn001646	865.2	577.14	866.206	C45H38O18	[M-H]-	Procyanidin C1	Tannins	Proanthocyanidins	37064-30-5	2	315745	458712	373153	2.90018e+06	3.61846e+06	3.25663e+06	3.53631e+06	3.36858e+06	3.09912e+06	207567	247118	197532	151986	146211	126331	3.15989e+06	2.76832e+06	2.70322e+06	2.33907e+06	1.87067e+06	2.38192e+06	909293	846040	901810	C17624	-	1.13183	0.001463	0.0651956	-3.93908	down	1.0845	0.00153266	23.565	4.55857	up	1.08736	0.00172523	7.52123
HJN083	521.2	359.15	522.21	C26H34O11	[M-H]-	Lariciresinol-4'-O-glucoside	Lignans and Coumarins	Lignans	143663-00-7	1	249740	397260	374227	2.51699e+06	2.72014e+06	2.5097e+06	1.40748e+06	1.40989e+06	1.55712e+06	663926	452362	523818	127291	141254	126261	800677	548406	1.0489e+06	215415	464219	378499	444112	412575	419161	-	-	1.10371	0.000429842	0.374926	-1.41532	down	1.08465	0.00126792	11.0801	3.4699	up	-	-	-
Lmqn000213	665.21	341.11	666.222	C24H42O21	[M-H]-	Stachyose	Others	Saccharides	470-55-3	3	19036.5	17762.7	22385.8	78083.5	80614.3	112459	71899.3	77970.2	62822.4	141066	91853.2	114191	20676.7	20407.3	20887.8	77440.3	70633.2	103365	71295.3	64358.8	62387.4	49334.3	52418	53158.3	C01613	ko00052,ko01100	-	-	-	-	-	1.07973	0.00754121	3.43208	1.77908	up	1.07626	0.0216707	4.24836
pmb2940	385.114	205	386.121	C17H22O10	[M-H]-	1-O-Glucosyl sinapate	Phenolic acids	Phenolic acids	78185-48-5	3	1.11798e+07	1.13633e+07	1.1364e+07	1.62654e+06	1.62429e+06	1.89823e+06	496347	544001	521669	2.3457e+06	2.64e+06	2.73666e+06	1.77813e+07	1.63251e+07	1.68085e+07	1.72876e+06	1.62595e+06	1.78947e+06	661122	639400	655377	7.05815e+06	7.05044e+06	7.54555e+06	-	-	1.13115	0.00293143	4.94384	2.30563	up	1.08524	0.000669143	0.030679	-5.02661	down	1.09433	6.04341e-08	0.151713
pmb0801	346.11	184.06	345.106	C14H19NO9	[M+H]+	4-Pyridoxic acid-O-glucoside	Others	Vitamin	-	2	727704	736910	814934	2.32375e+06	2.1521e+06	2.45292e+06	1.01973e+07	1.03176e+07	1.09388e+07	1.44583e+06	1.38099e+06	1.47619e+06	1.27048e+06	1.24163e+06	1.16029e+06	776913	2.9989e+06	3.26229e+06	3.1673e+06	3.24048e+06	3.30616e+06	3.15378e+06	3.41164e+06	3.29824e+06	-	-	1.13327	0.000546302	0.136805	-2.86981	down	1.08501	0.000489441	8.56488	3.09843	up	-	-	-
MWS1962	153.13	83.05	152.12	C10H16O	[M+H]+	cis-Citral	Organic acids	Organic acids	5392-40-5	2	1.6663e+06	1.7471e+06	1.69531e+06	645562	651793	650860	719228	631818	689055	1.0852e+06	1.07018e+06	1.07117e+06	2.01122e+06	1.81361e+06	1.82621e+06	527051	470437	477365	586342	565799	552755	1.20306e+06	1.12936e+06	1.12049e+06	C09847	ko01110	-	-	-	-	-	1.08025	0.000857704	0.361013	-1.46988	down	1.09272	4.48288e-06	0.288693
Zmdp002216	261.14	86.1	260.137	C11H20N2O5	[M+H]+	L-γ-Glutamyl-L-leucine	Amino acids and derivatives	Amino acids and derivatives	2566-39-4	1	2.29386e+06	1.61334e+06	1.42877e+06	4.33559e+07	4.08087e+07	3.66192e+07	1.99152e+07	1.85744e+07	2.43188e+07	3.37548e+06	2.00202e+06	3.43656e+06	862124	870784	692977	4.42128e+07	5.00875e+07	4.98204e+07	2.76064e+07	2.61752e+07	2.76749e+07	2.02815e+07	2.14483e+07	1.98891e+07	-	-	1.1127	0.00613602	0.140332	-2.83308	down	1.08314	0.00729839	25.8909	4.69438	up	1.09051	0.0014411	27.0093
mws0972	131.07	85.07	132.079	C6H12O3	[M-H]-	6-Hydroxyhexanoic acid	Organic acids	Organic acids	1191-25-9	3	569852	561843	654099	184217	189742	189967	43218.6	91180.6	93728.5	280242	297703	273207	1.36534e+06	1.36177e+06	1.46175e+06	170711	155019	176677	156932	138633	124363	343919	362087	371969	C06103	-	1.06276	0.00204447	3.73103	1.89957	up	1.0695	5.42073e-05	0.0544606	-4.19864	down	1.08957	0.00339174	0.281335
pme0088	285.04	151	286.048	C15H10O6	[M-H]-	Luteolin (5,7,3',4'-Tetrahydroxyflavone)	Flavonoids	Flavones	491-70-3	1	8.26826e+06	7.99555e+06	1.02307e+07	71272.1	54060.3	54064.9	43869.9	44058.8	30442.8	26741.3	19083.4	14959.4	1.62083e+07	1.54117e+07	1.32268e+07	145013	82279	84004.3	49959.6	42694.3	51759.5	4.67979e+06	5.0658e+06	4.89553e+06	C01514	ko00941,ko00944,ko01100,ko01110	-	-	-	-	-	1.08439	0.00355346	0.00263947	-8.56554	down	1.09035	0.00640792	0.0117495
Lmyn002788	183.03	124.02	184.037	C8H8O5	[M-H]-	Methyl gallate	Phenolic acids	Phenolic acids	99-24-1	1	4.72901e+06	4.77135e+06	4.90504e+06	1.77562e+06	1.6081e+06	1.44924e+06	2.32491e+06	2.1609e+06	2.20243e+06	2.05534e+07	2.31132e+07	2.41666e+07	7.5022e+06	6.85064e+06	6.85193e+06	6.32659e+06	6.6312e+06	6.14457e+06	3.70073e+06	3.57059e+06	3.95572e+06	5.50556e+06	5.69133e+06	5.95658e+06	-	-	1.13253	0.00271208	10.1421	3.34229	up	1.08328	0.00128789	0.315412	-1.66469	down	-	-	-
Lmsn001014	331.07	169.01	332.074	C13H16O10	[M-H]-	1-O-Galloyl-β-D-glucose*	Phenolic acids	Phenolic acids	58511-73-2	1	3.81536e+06	4.04837e+06	4.17415e+06	629675	580212	608996	1.00934e+06	960348	947905	1.75588e+06	2.49381e+06	3.39565e+06	9	1.96691e+06	3.22255e+06	1.10195e+06	1.17682e+06	1.08475e+06	509222	540470	577137	2.08476e+06	2.1123e+06	2.24417e+06	C01158	ko00999	1.04783	0.0796063	2.62042	1.3898	up	-	-	-	-	-	1.09304	0.000671996	0.279411
Wbmn009020	313.18	283.02	314.188	C20H26O3	[M-H]-	7-Oxodehydroabietic acid	Terpenoids	Ditepenoids	18684-55-4	2	82214.7	88478.5	83920.4	61146.5	52446.8	58879.6	54678.8	58500.3	50937.2	45394.7	41947.5	45474.1	156803	143251	144058	93185.8	92548.9	84652.3	102374	84396.8	95981.3	83021.5	86328	79725.8	-	-	-	-	-	-	-	1.08016	0.000363295	0.369538	-1.43621	down	-	-	-
Jmwn002494	325.09	119.05	326.1	C15H18O8	[M-H]-	(2E)-3-[4-(β-D-glucopyranoside)-phenylacrylic]-acid	Phenolic acids	Phenolic acids	-	2	310704	364418	343192	2.26193e+06	2.07098e+06	2.26211e+06	1.73781e+06	1.61682e+06	1.62139e+06	1.23369e+06	1.07241e+06	1.0573e+06	1.10274e+06	1.15389e+06	975324	3.92669e+06	3.69987e+06	124324	4.80648e+06	4.39165e+06	5.19338e+06	2.65074e+06	2.45021e+06	2.5267e+06	-	-	-	-	-	-	-	-	-	-	-	-	-	-	-
MWSmce177	221.09	133.03	222.089	C12H14O4	[M-H]-	Ethyl ferulate	Phenolic acids	Phenolic acids	4046-02-0	2	49794	51317.6	67536.8	67163.1	70321.9	65423.6	496573	488245	519099	98123.2	78041.7	88347.3	66140.7	61841.1	60398.8	140034	146184	157708	147096	125650	135129	126980	133272	123198	-	-	1.13025	1.49162e-05	0.175882	-2.50732	down	1.08501	0.000293135	7.98339	2.997	up	1.07117	0.000295579	2.63226
MWSCX014	193.05	133.03	192.042	C10H8O4	[M+H]+	Scopoletin (7-Hydroxy-6-methoxycoumarin)	Lignans and Coumarins	Coumarins	92-61-5	1	9.20641e+07	8.79018e+07	8.7707e+07	3.66797e+06	4.44009e+06	4.74695e+06	6.91602e+06	6.64293e+06	7.28979e+06	8.45165e+06	7.79556e+06	9.19504e+06	1.68911e+08	1.57495e+08	163457909	1.90582e+07	1.97264e+07	1.8393e+07	9.2018e+06	1.14463e+07	1.33873e+07	5.23061e+07	4.8476e+07	4.94278e+07	C01752	ko00999,ko01110	-	-	-	-	-	1.08526	0.000427691	0.0425602	-4.55435	down	1.09417	0.000174561	0.21361
mws1050	148.06	88.04	147.053	C5H9NO4	[M+H]+	O-Acetylserine	Amino acids and derivatives	Amino acids and derivatives	5147-00-2	3	3.9963e+06	3.91235e+06	4.11758e+06	672316	757065	751674	1.07397e+06	1.12057e+06	1.05663e+06	1.52056e+06	1.38446e+06	1.41502e+06	2.47838e+06	2.4384e+06	2.35547e+06	830275	844307	806762	3.66332e+06	3.73859e+06	3.65743e+06	1.51867e+06	1.42737e+06	1.53928e+06	C00979	ko00270,ko00908,ko00920,ko01100,ko01110,ko01200,ko01230,ko04122	-	-	-	-	-	1.08367	5.74706e-05	0.447064	-1.16145	down	1.09444	0.000232364	0.206328
Zbzp002227	265.15	145.03	264.147	C14H20N2O3	[M+H]+	N-Feruloylputrescine	Alkaloids	Phenolamine	501-13-3	1	2.95683e+07	3.38379e+07	3.30987e+07	3.60078e+07	3.91144e+07	4.14722e+07	9.29819e+07	8.42344e+07	9.50344e+07	1.53946e+07	1.47375e+07	1.52502e+07	1.44493e+07	1.39521e+07	1.47716e+07	5.36444e+07	5.49994e+07	4.53436e+07	3.74984e+07	3.44467e+07	3.70735e+07	3.75747e+07	4.06597e+07	3.87252e+07	C10497	ko00330,ko01100	1.13266	0.00185117	0.166693	-2.58473	down	1.08442	0.00179047	6.30603	2.65673	up	-	-	-
Lmhp011388	353.27	261.22	352.261	C21H36O4	[M+H]+	2-α-Linolenoyl-glycerol*	Lipids	Glycerol ester	55268-58-1	1	1.10116e+07	1.07104e+07	1.12072e+07	1.09767e+07	1.16051e+07	1.06612e+07	1.06939e+07	9.86536e+06	1.04913e+07	2.14544e+06	2.20197e+06	1.89436e+06	6.8349e+06	5.90515e+06	6.3297e+06	1.00992e+07	1.21493e+07	1.17122e+07	6.72267e+06	6.16297e+06	7.48106e+06	8.68227e+06	8.47027e+06	9.15683e+06	-	-	1.13128	0.000226885	0.20102	-2.31459	down	-	-	-	-	-	-	-	-
pme0033	137.05	119.04	136.038	C5H4N4O	[M+H]+	Hypoxanthine	Nucleotides and derivatives	Nucleotides and derivatives	68-94-0	3	4.39356e+06	4.5674e+06	5.1636e+06	4.88961e+06	8.02352e+06	6.58712e+06	2.5308e+06	2.71006e+06	2.48932e+06	612805	509623	796088	7.44802e+06	6.28973e+06	5.47342e+06	766018	810918	700655	4.89049e+07	4.63617e+07	45645223	9.19947e+06	8.48892e+06	8.89585e+06	C00262	ko00230,ko01100,ko01232	1.11446	7.64166e-05	0.248185	-2.01051	down	1.06304	0.0204721	0.402379	-1.31337	down	1.09203	0.00300237	0.16125
Zmyn000453	191.02	111.01	192.027	C6H8O7	[M-H]-	Isocitric Acid	Organic acids	Organic acids	320-77-4	1	4.22649e+08	4.28611e+08	4.42716e+08	1.65223e+08	1.57551e+08	1.58742e+08	1.52495e+08	1.4833e+08	1.4287e+08	293140016	3.03339e+08	3.05207e+08	556423489	5.83291e+08	6.23435e+08	162072348	1.58919e+08	1.68632e+08	9.11276e+07	9.57335e+07	9.10009e+07	3.18493e+08	3.25248e+08	3.44097e+08	C00311	ko00020,ko00630,ko01100,ko01110,ko01200,ko01210,ko01230,ko01240	1.13145	1.1035e-05	2.03222	1.02306	up	1.08398	0.0016322	0.251649	-1.99051	down	1.0937	4.63016e-05	0.378387
mws1060	267.07	135.03	268.081	C10H12N4O5	[M-H]-	9-(Arabinosyl)hypoxanthine	Nucleotides and derivatives	Nucleotides and derivatives	7013-16-3	2	8.85859e+06	8.3055e+06	8.53269e+06	2.36922e+06	2.56661e+06	2.40635e+06	1.29343e+06	1.31163e+06	1.21396e+06	3.97366e+06	3.88479e+06	3.52925e+06	253805	1.0588e+07	1.28434e+07	2.01895e+06	1.93357e+06	2.05935e+06	3.19928e+06	3.09242e+06	3.19343e+06	4.86102e+06	5.18138e+06	5.24563e+06	-	-	1.13024	0.00196276	2.98183	1.5762	up	-	-	-	-	-	1.09408	0.000332625	0.233955
mws0704	140.01	78.96	141.019	C2H8NO4P	[M-H]-	O-Phosphorylethanolamine	Alkaloids	Alkaloids	1071-23-4	3	1.20806e+06	1.27611e+06	1.19691e+06	684285	761324	761232	578308	756932	683425	419009	425207	376607	1.48761e+06	1.71202e+06	1.5953e+06	848914	1.34977e+06	1.11926e+06	722099	994437	897819	912205	842829	865272	C00346	ko00563,ko00564,ko00600,ko01100	-	-	-	-	-	1.06345	0.000473323	0.421	-1.24811	down	-	-	-
pmp001276	677.374	677.373	676.367	C33H56O14	[M+H]+	1-Linolenoyl-rac-glycerol-diglucoside	Lipids	Free fatty acids	-	3	5.39534e+07	5.67013e+07	5.92723e+07	1.00326e+07	1.08961e+07	1.00884e+07	1.06218e+07	9.56626e+06	8.93885e+06	1.54912e+07	1.68542e+07	1.66292e+07	6.15347e+07	5.67645e+07	5.62315e+07	1.39968e+07	1.4494e+07	1.33208e+07	2.468e+07	2.54544e+07	2.23334e+07	2.86593e+07	3.09588e+07	2.91811e+07	-	-	-	-	-	-	-	1.08336	0.000542787	0.166887	-2.58306	down	1.09331	0.000811064	0.246056
pme1841	103.12	86.1	102.116	C5H14N2	[M+H]+	Cadaverine	Alkaloids	Alkaloids	462-94-2	3	49660.2	49231.1	41615.7	3.16427e+06	3.18868e+06	3.37909e+06	2.73384e+06	2.80741e+06	2.74574e+06	288020	292905	314558	128194	106141	97733.5	3.76555e+07	3.65707e+07	3.62168e+07	2.33662e+07	2.31143e+07	2.35738e+07	9.16122e+06	8.86308e+06	9.61132e+06	C01672	ko00310,ko00470,ko00480,ko00960,ko01100,ko01110	1.13338	1.35926e-05	0.108059	-3.21011	down	1.08421	7.47323e-06	24.9556	4.64129	up	1.09464	0.000138463	786.032
mad2085	457.08	295.04	458.085	C22H18O11	[M-H]-	Caffeoyl-p-coumaroyltartaric acid	Phenolic acids	Phenolic acids	-	3	28129.7	22450.5	35750.2	142732	83556.2	152522	152083	128681	138459	83251.3	77300.2	94862.9	33147.3	29093.1	29599.8	89861.5	126512	81107.5	136979	122093	111085	54807.3	58305	54011.6	-	-	-	-	-	-	-	1.08166	0.00296235	4.5647	2.19052	up	1.04673	0.0295628	3.44584
pmp001270	494.32	184.07	493.317	C24H48NO7P	[M+H]+	LysoPC 16:1*	Lipids	LPC	76790-27-7	1	863880	851950	906065	388482	428618	360688	1.32509e+06	1.2822e+06	1.30216e+06	2.43431e+06	2.56186e+06	2.59686e+06	1.85885e+06	1.84622e+06	1.97308e+06	901852	859342	873246	1.04753e+06	1.10994e+06	1.11995e+06	1.13286e+06	1.21248e+06	1.22187e+06	-	-	-	-	-	-	-	-	-	-	-	-	-	-	-
Zblp001009	272.11	110.06	271.106	C12H17NO6	[M+H]+	3-pyridine-methanol-O-β-D-glucopyranosyl	Alkaloids	Pyridine alkaloids	-	1	4.04092e+06	4.33973e+06	5.79327e+06	5.5801e+06	4.57004e+06	5.90015e+06	3.109e+06	3.746e+06	3.17259e+06	1.58012e+06	1.55991e+06	1.7605e+06	4.37837e+06	4.17835e+06	4.13531e+06	6.79036e+06	7.03894e+06	6.68571e+06	3.74544e+06	3.6201e+06	3.61902e+06	4.11432e+06	3.78935e+06	3.9756e+06	-	-	1.11233	0.00871194	0.488705	-1.03296	down	-	-	-	-	-	-	-	-
Lmxn006423	150	122.01	151.009	C7H5NOS	[M-H]-	2(3H)-Benzothiazolone	Alkaloids	Alkaloids	934-34-9	1	79216.8	87247.9	71312.6	146498	176333	112476	123023	112403	73028	344466	338543	271731	124631	65202.6	108247	125097	136932	143468	89851	102606	90674.2	117169	119062	109999	-	-	1.0832	0.00271766	3.09524	1.63005	up	-	-	-	-	-	-	-	-
Lmsn006753	581.17	273.08	582.174	C30H30O12	[M-H]-	Phloretin-4'-O-(6''-p-Coumaroyl)glucoside	Flavonoids	Chalcones	-	2	1.46998e+06	1.30937e+06	1.47698e+06	25299.5	33056.6	34167.7	24185.2	18779.4	21626.8	34287.8	32074.2	30833.8	3.14742e+06	2.78531e+06	2.65302e+06	40784.2	48988.3	44043.7	23950	28597	30018.6	848032	792119	855097	-	-	-	-	-	-	-	1.08483	0.00269321	0.00752309	-7.05446	down	1.094	0.00155536	0.0314394
pmn001526	483.08	169.01	484.085	C20H20O14	[M-H]-	1,6-Di-O-galloyl-β-D-glucose*	Phenolic acids	Phenolic acids	-	1	4.80613e+07	4.53942e+07	5.29379e+07	6.14259e+06	5.90201e+06	5.16218e+06	9.40916e+06	8.80247e+06	9.95481e+06	1.0695e+07	1.0129e+07	9.33885e+06	6.87345e+07	62258127	5.73402e+07	7.04084e+06	7.8866e+06	1.06624e+07	6.2543e+06	5.54685e+06	5.89555e+06	2.7097e+07	2.85699e+07	2.9428e+07	C04101	-	-	-	-	-	-	1.08304	0.00351826	0.149557	-2.74124	down	1.08285	0.000574859	0.174802
Hmmn002544	355.1	193.05	356.111	C16H20O9	[M-H]-	Ferulic acid-4-O-glucoside	Phenolic acids	Phenolic acids	117405-51-3	2	1.2502e+07	1.25678e+07	1.07932e+07	1.42686e+06	1.9611e+06	1.88817e+06	853004	786590	768329	1.79449e+06	1.70274e+06	1.74459e+06	9.676e+06	7.3454e+06	9.83028e+06	1640362	1.64855e+06	1.51332e+06	567760	615819	589544	3.12934e+06	2.96513e+06	3.21989e+06	-	-	1.1292	1.40115e-05	2.17691	1.12228	up	1.08188	0.00953643	0.0896749	-3.47915	down	1.09303	0.00299531	0.133905
MWS04447	130.09	70.07	129.079	C6H11NO2	[M+H]+	Homoproline	Amino acids and derivatives	Amino acids and derivatives	56879-46-0	2	2.30534e+07	2.3704e+07	2.55854e+07	2.14927e+07	2.11484e+07	2.14333e+07	3.04195e+07	3.08491e+07	3.37984e+07	9.54721e+06	9.92579e+06	2.70815e+06	1.67429e+07	1.66871e+07	1.67174e+07	1.0547e+07	8.5785e+06	9.53741e+06	2.07635e+07	2.31667e+07	2.22957e+07	1.90925e+07	1.94271e+07	2.06511e+07	-	-	1.0002	0.00338718	0.233321	-2.09961	down	-	-	-	-	-	1.08346	0.000172336	0.396209
ML10172161	103	59.01	104.011	C3H4O4	[M-H]-	Hydroxypyruvic acid	Organic acids	Organic acids	1113-60-6	3	186806	188735	215203	10736.2	9975.8	29179.2	25116.7	10323.1	13508.5	54626.2	53239.4	59115.2	168629	175560	182609	16276.5	21197	11985.8	15223.9	4284.16	2035.25	60243	62853.4	65480.1	C00168	ko00260,ko00630,ko01100,ko01110,ko01200	1.04962	0.0063651	3.41137	1.77035	up	1.06153	1.35937e-05	0.0929166	-3.42792	down	1.08465	0.0013138	0.0837236
Wbtn006721	285.04	133.03	286.048	C15H10O6	[M-H]-	6,8-dihydroxy-3-methyl-9-oxoxanthene-1-carboxylic acid	Others	Ketone compounds	-	1	9.60743e+06	8.87402e+06	1.08167e+07	75200	49787	71533.7	48853.6	42556.6	43499.3	20457	15286.1	12023.3	2.0025e+07	1.71237e+07	1.58676e+07	169757	87362.9	93386.6	66577	52753.7	54302.6	5.40351e+06	5.64272e+06	5.87442e+06	-	-	1.08545	0.000951069	0.354063	-1.49792	down	1.08512	0.00484196	0.00254468	-8.6183	down	1.08952	0.00336999	0.0119634
Hmcp002123	193.05	178.02	192.042	C10H8O4	[M+H]+	Isoscopoletin (6-Hydroxy-7-Methoxycoumarin)	Lignans and Coumarins	Coumarins	776-86-3	1	7.31758e+07	6.56641e+07	6.69047e+07	2.72477e+06	2.77171e+06	2.69595e+06	5.01589e+06	4.10288e+06	4.80183e+06	6.71919e+06	6.64971e+06	7.34121e+06	132005511	1.27894e+08	1.30548e+08	1.55074e+07	1.42852e+07	1.35891e+07	8.62543e+06	8.65699e+06	9.45137e+06	4.18136e+07	3.89415e+07	3.88906e+07	C18079	ko00999	-	-	-	-	-	1.08482	4.24588e-05	0.035653	-4.80983	down	1.09239	0.00110753	0.210852
Lmbn002739	163.04	119.05	164.047	C9H8O3	[M-H]-	3-Hydroxycinnamic Acid*	Phenolic acids	Phenolic acids	14755-02-3	2	110522	89843.3	131003	216351	224674	209865	217430	255655	186005	42891.6	50596.4	47227.7	53149	75679.6	134635	234067	251298	292402	315054	938857	191118	190844	189423	204250	C12621	ko00360,ko01100	1.12349	0.0125143	0.2135	-2.22769	down	-	-	-	-	-	1.04984	0.00326245	2.34714
Lmbn007891	313.24	183.14	314.246	C18H34O4	[M-H]-	Hydroxy ricinoleic acid	Lipids	Free fatty acids	-	2	134331	151517	155182	60447.7	62721.1	81086.9	24258.2	22850.2	25592.5	14490.7	12862.2	19132.6	282128	278640	275372	23573	20460.4	18293	46053.8	42752	49106.7	82090.7	88883.5	87667.6	-	-	-	-	-	-	-	1.0851	5.09126e-06	0.0869481	-3.5237	down	1.09058	0.00163267	0.14132
mws0059	609.15	301.04	610.153	C27H30O16	[M-H]-	Quercetin-3-O-rutinoside (Rutin)	Flavonoids	Flavonols	153-18-4	1	2.65469e+06	2.76467e+06	2.82126e+06	149978	153979	158598	41565.7	43000.4	40385.4	88104.9	40243.8	41540.9	1.46732e+06	1.50494e+06	1.75085e+06	84462.8	66506	88498.1	12052.6	9018.63	10290.8	1.7965e+06	1.8473e+06	1.69993e+06	C05625	ko00944,ko01100,ko01110	-	-	-	-	-	1.08499	0.00334579	0.0264553	-5.2403	down	1.09342	0.000265616	0.0290593
Lmhn001580	355.07	223.06	356.074	C15H16O10	[M-H]-	Sinapoyltartaric acid	Phenolic acids	Phenolic acids	-	3	1.36807e+06	1.34379e+06	1.43186e+06	27731.5	26910.5	21042.5	16442.5	10345	12989.9	23997.7	33452.4	36916	1.24342e+06	1.47143e+06	1.3274e+06	21560.8	16836.1	9101.27	1959.54	8962.36	6764.93	249132	232260	231435	-	-	1.04088	0.0267586	2.37236	1.24632	up	1.08358	0.00246623	0.00984041	-6.66707	down	1.0877	0.000293324	0.0114627
mws1015	339.07	177.02	340.079	C15H16O9	[M-H]-	Esculin (6,7-Dihydroxycoumarin-6-O-glucoside)*	Lignans and Coumarins	Coumarins	531-75-9	1	7.38324e+06	6.97304e+06	7.05001e+06	2.17189e+06	2.29908e+06	2.33303e+06	2.7483e+06	2.40216e+06	2.7084e+06	1.83909e+06	2.35154e+06	2.34112e+06	5.68791e+06	6.56334e+06	6.31664e+06	6.39738e+06	6.24457e+06	5.11697e+06	2.7191e+06	2.77847e+06	2.81146e+06	3.84705e+06	3.94433e+06	4.1744e+06	C09264	-	-	-	-	-	-	1.07513	0.00182083	0.42325	-1.24042	down	-	-	-
Lczn000055	335.04	183.03	336.048	C15H12O9	[M-H]-	Digallic acid methyl ester*	Phenolic acids	Phenolic acids	-	1	1.68083e+06	1.59207e+06	1.91547e+06	1.27992e+06	925982	852227	2.86295e+06	2.39686e+06	2.38525e+06	840301	705592	866356	1.79052e+06	2.01035e+06	1.76947e+06	3.16457e+06	3.21198e+06	2.88858e+06	1.23941e+07	1.07008e+07	1.2544e+07	3.93759e+06	3.80933e+06	3.61883e+06	-	-	1.12083	0.00456853	0.315531	-1.66415	down	-	-	-	-	-	-	-	-
mws4134	611.14	306.08	612.152	C20H32N6O12S2	[M-H]-	Oxiglutatione	Amino acids and derivatives	Amino acids and derivatives	27025-41-8	2	3.48009e+06	3.43115e+06	4.5415e+06	4.51436e+06	4.25868e+06	3.50958e+06	2.2287e+06	1.51009e+06	2.1555e+06	5.34372e+06	4.83797e+06	4.89188e+06	4.75392e+06	4.34111e+06	5.80042e+06	6.04032e+06	4.31967e+06	6.32643e+06	755178	886183	984346	3.17265e+06	3.42175e+06	3.1904e+06	C00127	ko00480,ko01100,ko01240	1.09457	0.000691859	2.55732	1.35463	up	1.0333	0.00856367	0.39571	-1.33748	down	-	-	-
Lmbn000216	147.03	57.0344	148.037	C5H8O5	[M-H]-	3-Methylmalic acid	Organic acids	Organic acids	152204-30-3	3	4.02207e+06	4.24715e+06	4.3835e+06	950018	1.02315e+06	961414	805446	809008	782142	1.89372e+06	1.93007e+06	2.01698e+06	5.95459e+06	5.80521e+06	5.86617e+06	941034	1.03648e+06	935649	389098	468556	726631	1.85648e+06	1.99749e+06	2.00396e+06	C06032	ko00290,ko00660,ko01100,ko01210,ko01230	1.13241	0.000597603	2.43711	1.28517	up	1.08543	4.10078e-05	0.13597	-2.87864	down	1.09305	0.000414634	0.23024
mws0177	111.01	67.02	112.016	C5H4O3	[M-H]-	2-Furoic acid	Organic acids	Organic acids	88-14-2	3	2.09088e+06	2.12646e+06	2.33753e+06	931765	966822	973127	1.02652e+06	1.00923e+06	1.03281e+06	1.30056e+06	1.31309e+06	1.42914e+06	2.98407e+06	2.97785e+06	3.02689e+06	1.40706e+06	1.45884e+06	350691	1.13381e+06	1.12576e+06	1.13648e+06	1.57436e+06	1.6385e+06	1.504e+06	C01546	ko01100	-	-	-	-	-	1.08539	3.01575e-06	0.341376	-1.55057	down	-	-	-
MWS201437	247.13	86.1	246.122	C10H18N2O5	[M+H]+	Leu-Asp	Amino acids and derivatives	Amino acids and derivatives	32949-40-9	2	5.06069e+06	4.86955e+06	5.44863e+06	7.89812e+06	8.08889e+06	7.41059e+06	3.58373e+06	3.46819e+06	3.31542e+06	2.57988e+06	2.40709e+06	2.85398e+06	7.62187e+06	7.16478e+06	6.43953e+06	6.838e+06	5.92018e+06	5.37728e+06	4.17788e+06	3.95225e+06	3.70461e+06	4.56044e+06	4.19559e+06	4.30821e+06	-	-	-	-	-	-	-	1.07322	0.00668866	0.488422	-1.0338	down	-	-	-
Wmyn000217	331.1	169.01	332.111	C14H20O9	[M-H]-	2,6-dimethoxHE-EXydroquinone-4-O-β-D-glucopyranoside	Phenolic acids	Phenolic acids	-	1	9.33767e+07	9.09354e+07	9.88106e+07	1.25517e+06	1.41229e+06	1.44564e+06	3.71175e+06	4.0957e+06	3.73451e+06	4.67001e+07	4.71394e+07	4.69455e+07	1.00728e+08	111150517	1.10122e+08	4.93498e+06	4.47087e+06	3.93989e+06	2.43643e+06	2.41011e+06	2.58186e+06	2.15296e+07	2.25214e+07	2.3463e+07	-	-	1.13337	1.75666e-09	12.1977	3.60853	up	1.08511	0.00101055	0.0358445	-4.8021	down	1.09362	0.000566297	0.0471377
Zmlp008132	331.19	163.07	330.183	C20H26O4	[M+H]+	17-Hydroxy Jolkinolide A (Caudicifolin)	Terpenoids	Ditepenoids	-	3	20489.1	24466.3	17753.1	4698.67	10210.6	21516.2	67313.3	54377.3	52292.3	78118.3	56701.1	61678.9	11407.3	10794.7	18380.4	106231	116434	106385	368770	402532	378844	81285.2	86966.6	88160.3	-	-	-	-	-	-	-	1.05214	0.00353062	4.28716	2.10002	up	1.08731	0.000119311	5.24731
pme3227	579.17	433.11	578.164	C27H30O14	[M+H]+	Vitexin-2''-O-rhamnoside	Flavonoids	Flavones	64820-99-1	2	269732	424376	310530	553474	677041	763638	658984	791559	685560	83669.8	77850.5	66385.3	242181	274690	250322	489207	603845	502144	530940	420630	398784	414524	381301	405786	C12628	ko00944	1.13018	0.00358806	0.106692	-3.22847	down	1.07639	0.00552591	2.78431	1.47732	up	-	-	-
Lmhn003801	531.12	337.06	532.122	C25H24O13	[M-H]-	Feruloylsinapoyltartaric acid	Phenolic acids	Phenolic acids	-	2	4.76886e+06	4.86433e+06	4.73913e+06	370314	346027	369664	430182	429537	382199	16917.8	12314.6	24568.9	4.43674e+06	4.31197e+06	4.72794e+06	808289	807992	769458	502800	591489	501310	1.82117e+06	1.94497e+06	1.97719e+06	-	-	1.12461	0.00101622	0.0433211	-4.52878	down	1.08471	0.000768244	0.0921533	-3.43982	down	1.09457	1.67035e-05	0.165995
pme2636	301.14	253.12	302.152	C18H22O4	[M-H]-	Enterodiol	Lignans and Coumarins	Lignans	80226-00-2	3	158921	171197	187845	393777	347647	397782	333340	317220	316847	8343.05	8094.95	11178.5	206200	92258.8	189825	389655	135546	144366	227525	212114	203975	227308	219514	208586	C18166	-	1.13183	0.000199314	0.0285469	-5.13052	down	-	-	-	-	-	-	-	-
Hmpn005101	451.12	289.07	452.132	C21H24O11	[M-H]-	Sieboldin	Flavonoids	Chalcones	18777-73-6	3	221265	161124	204508	1.21144e+06	978680	961274	1.75146e+06	1.44501e+06	1.49562e+06	247280	100673	96035.7	137660	135019	157048	678480	756793	898632	746751	504031	637358	364985	391648	362771	-	-	1.09843	0.000903055	0.0946248	-3.40164	down	1.08317	0.00425862	10.9188	3.44874	up	1.07716	0.00818611	3.97668
mws0242	173.08	111.08	174.089	C8H14O4	[M-H]-	Suberic Acid	Organic acids	Organic acids	505-48-6	3	250624	266171	229248	233203	262170	243739	193846	184756	182713	319616	285064	297827	225844	245562	247732	190610	200977	199141	136646	154880	157854	217850	200000	207127	C08278	-	-	-	-	-	-	-	-	-	-	-	-	-	-
Zmbp002538	205.1	146.06	204.09	C11H12N2O2	[M+H]+	1-Methoxy-indole-3-acetamide	Alkaloids	Plumerane	-	1	3.16523e+07	3.27338e+07	3.44325e+07	1.03015e+07	1.06018e+07	1.16033e+07	2.0476e+07	2.10198e+07	2.21372e+07	5.16339e+06	4.67707e+06	4.97781e+06	1.86144e+07	1.90378e+07	1.73005e+07	6.7756e+06	7.08619e+06	6.87278e+06	1.89545e+07	1.71597e+07	1.86585e+07	1.62708e+07	1.76177e+07	1.64807e+07	-	-	1.13232	0.000389052	0.232871	-2.1024	down	-	-	-	-	-	1.09412	0.000846229	0.209825
Zahn007990	197.12	153.13	198.126	C11H18O3	[M-H]-	5-hydroxy-3,4-dimeth-yl-5-pentylfuran-2(5H)-one	Others	Others	-	1	91297.6	74779.8	105782	10014	10806.4	12907.8	10245.7	7902.17	3186.96	15195.4	16893.5	12728.6	197534	130696	142370	11958.8	16777	13690.3	12795.5	15130	10126.5	99840.1	94858.9	103441	-	-	-	-	-	-	-	1.05688	0.0176119	0.0453354	-4.46322	down	1.08241	0.0118811	0.156059
mws0367	277.22	277.22	278.225	C18H30O2	[M-H]-	α-Linolenic Acid	Lipids	Free fatty acids	463-40-1	1	2.29516e+08	2.35722e+08	242350857	1.80236e+08	1.74136e+08	1.71104e+08	1.68754e+08	1.47366e+08	1.53757e+08	5.7839e+07	8.44606e+07	9.0917e+07	1.95948e+08	1.88706e+08	1.79842e+08	1.58115e+08	165719297	1.71043e+08	1.66881e+08	1.63852e+08	1.53421e+08	1.78409e+08	1.65201e+08	1.66116e+08	C06427	ko00592,ko01040,ko01100,ko01110	1.0505	0.00492675	0.496336	-1.01061	down	-	-	-	-	-	-	-	-
pmb0782	86.1	69.07	85.0891	C5H11N	[M+H]+	Piperidine	Alkaloids	Piperidine alkaloids	110-89-4	3	6.00292e+06	6.09739e+06	5.51643e+06	2.20212e+07	2.13992e+07	2.17385e+07	1.48474e+07	1.50012e+07	1.5402e+07	1.19805e+07	11633721	1.34521e+07	9.57705e+06	9.56664e+06	8.57095e+06	2.11715e+07	1.99214e+07	1.92316e+07	1.53163e+07	1.50545e+07	1.42229e+07	1.49958e+07	1.37701e+07	1.41929e+07	C01746	ko00960	-	-	-	-	-	-	-	-	-	-	1.09231	0.000654836	3.42427
Hmln002835	325.093	163.04	326.1	C15H18O8	[M-H]-	Cis-p-Coumaric acid 4-O-glucoside*	Others	Others	-	1	1.69873e+06	1.49568e+06	1.40686e+06	5.09152e+06	3.96598e+06	4.77405e+06	4.63891e+06	4.52927e+06	6.49846e+06	6.09476e+06	5.89512e+06	6.28288e+06	5.86414e+06	5.06797e+06	6.58748e+06	6.9616e+06	1.05425e+07	9.53551e+06	9.58545e+06	9.85245e+06	8.77618e+06	9.64592e+06	8.84129e+06	9.24395e+06	-	-	-	-	-	-	-	-	-	-	-	-	1.08175	0.0191711	5.87656
pmb2591	245.09	203.08	246.1	C13H14N2O3	[M-H]-	N-Acetyl-L-Tryptophan	Amino acids and derivatives	Amino acids and derivatives	1218-34-4	1	1.04449e+07	1.19143e+07	1.11085e+07	404788	355601	402821	3.34475e+06	2.99586e+06	3.34007e+06	1.41264e+06	1.29994e+06	1.27474e+06	1.04688e+07	9.54731e+06	1.05686e+07	645668	736592	639148	2.46365e+06	1.99681e+06	2.41059e+06	4.93242e+06	5.18595e+06	5.38103e+06	-	-	1.12709	0.001441	0.411885	-1.27969	down	1.08171	0.00078487	0.31652	-1.65963	down	1.09384	0.00155798	0.0603987
pmb0484	104.11	60.08	104.107	C5H14NO+	[M]+	Choline	Alkaloids	Alkaloids	62-49-7	3	4.0648e+06	4.09077e+06	4.0171e+06	2.42201e+06	2.74215e+06	2.57273e+06	1.10417e+06	1.18444e+06	1.00971e+06	3.98469e+06	4.24727e+06	4.46004e+06	4.00264e+06	3.88157e+06	3.95115e+06	2.26584e+06	2.47855e+06	2.52693e+06	1.98396e+06	1.79673e+06	1.75986e+06	2.89347e+06	3.10734e+06	2.87544e+06	C00114	ko00260,ko00564,ko01100,ko02010	1.12979	0.000632499	3.84802	1.94412	up	1.08261	4.37088e-06	0.278684	-1.8433	down	-	-	-
Lmbn005487	313.24	251.24	314.246	C18H34O4	[M-H]-	12,13-DHOME; (9Z)-12,13-Dihydroxyoctadec-9-enoic acid	Lipids	Free fatty acids	263399-35-5	1	693961	691930	688353	59580	64866.6	70148.1	89515.7	81468.7	91080.9	72048	58326.8	64464.6	1.99999e+06	1.4693e+06	1.48034e+06	86080.5	98121.7	88604.1	127876	120306	122864	408039	440829	440311	C14829	ko00591	-	-	-	-	-	1.08257	0.0123056	0.0529464	-4.23932	down	1.09397	1.71086e-06	0.131521
mws0072	433.11	271.06	432.106	C21H20O10	[M+H]+	Apigenin-5-O-glucoside	Flavonoids	Flavones	28757-27-9	3	1.19711e+08	4.29652e+07	1.78664e+07	4.81073e+06	1.73963e+06	6.94058e+06	5.37207e+06	1467525	3.5496e+06	441560	126053	459825	8.20457e+07	1.26697e+08	1.19559e+08	3.94025e+06	6.93203e+06	4.65443e+06	2.65344e+06	3.20773e+06	3.39603e+06	1.05444e+08	1.123e+08	1.03356e+08	-	-	1.01813	0.108272	0.0988949	-3.33796	down	1.05881	0.0161477	0.0316453	-4.98186	down	-	-	-
Smlp002532	419.097	287.055	419.097	C20H19O10+	[M]+	Cyanidin-3-O-arabinoside	Flavonoids	Anthocyanidins	27214-72-8	3	99252.4	59301.6	77423	206302	173784	177416	414311	516204	517468	37610.8	85807	142628	102221	56744.6	49742.9	303057	170031	264143	958421	722190	1.0043e+06	403309	369754	383330	-	-	1.04075	0.00105933	0.183735	-2.4443	down	1.05703	0.00198785	6.93784	2.79449	up	1.01504	0.0424466	3.12417
pma6460	337.09	163.04	338.1	C16H18O8	[M-H]-	4-O-p-Coumaroylquinic acid	Phenolic acids	Phenolic acids	32451-86-8	3	151237	205707	197682	22441.6	16105.1	24599.1	51514.3	51157.1	54886.5	222459	176499	197548	92019.8	85562.3	64792	13367.6	14704.1	10707.3	18060.6	16180.7	10210.8	58230.3	54386	53729	C10441	-	1.12735	0.00775858	3.78594	1.92065	up	-	-	-	-	-	1.08922	0.00935	0.0699193
mws1715	252.11	136.06	251.102	C10H13N5O3	[M+H]+	Cordycepin (3'-Deoxyadenosine)*	Nucleotides and derivatives	Nucleotides and derivatives	73-03-0	2	5.3531e+06	5.19767e+06	5.35515e+06	788383	871790	864651	1.71041e+06	1.49895e+06	1.68849e+06	161677	180293	197916	1.28445e+07	1.33823e+07	1.33874e+07	954874	951160	924420	2.37484e+06	2.22307e+06	2.31234e+06	3.24312e+06	2.99994e+06	3.01808e+06	C08431	-	1.13136	0.00172766	0.110229	-3.18142	down	1.0846	4.40688e-05	0.123639	-3.0158	down	1.09464	8.9341e-05	0.17795
MWSmce536	125.02	79.02	126.032	C6H6O3	[M-H]-	Methyl 2-furoate	Organic acids	Organic acids	611-13-2	2	1.43223e+06	1.48749e+06	1.59343e+06	416101	367718	472930	373882	377523	400808	1.47201e+06	1.39796e+06	1.49386e+06	2.62869e+06	2.72685e+06	2.776e+06	390665	358130	420335	543124	496037	524523	932688	998378	1.01389e+06	-	-	1.13256	0.000304371	3.78734	1.92119	up	1.08508	0.000218324	0.141697	-2.81912	down	1.09115	0.000540784	0.259049
Wmmp000162	183.03	124.02	184.037	C8H8O5	[M-H]-	5-hydroxyisovanillic acid	Phenolic acids	Phenolic acids	-	1	1.72084e+07	1.55229e+07	1.74055e+07	1.18015e+07	9.62528e+06	7.18792e+06	2.55711e+07	2.38502e+07	2.55171e+07	1.07616e+07	8.10263e+06	1.12092e+07	1.85883e+07	1.93119e+07	1.81772e+07	3.07422e+07	3.32256e+07	3.38931e+07	1.22455e+08	1.24208e+08	1.20474e+08	3.40949e+07	3.40362e+07	3.67242e+07	-	-	1.10578	0.000634597	0.401309	-1.31722	down	-	-	-	-	-	-	-	-
Ymjm000152	271.08	108.02	272.09	C12H16O7	[M-H]-	p-Hydroxypheny-β-D-allopyranoside	Phenolic acids	Phenolic acids	-	1	7.39375e+06	5.86489e+06	6.27057e+06	788143	724796	700052	1.56138e+06	1.37752e+06	1.51022e+06	3.35288e+06	3.18977e+06	2.88424e+06	9	9.48893e+06	8.45313e+06	357303	322668	337947	505684	485118	506369	2.61285e+06	2.65231e+06	2.83529e+06	-	-	1.12048	0.00275084	2.11882	1.08326	up	-	-	-	-	-	1.09336	0.00542889	0.0521228
Lmyn003971	521.2	359.15	522.21	C26H34O11	[M-H]-	Dihydrodehydrodiconiferyl alcohol-4-O-glucoside	Lignans and Coumarins	Lignans	-	2	377510	380727	330165	2.69657e+06	2.81615e+06	2.74337e+06	1.52438e+06	1.59809e+06	1.63367e+06	656455	913223	883361	184993	216811	187916	1.50655e+06	1.51293e+06	1.31042e+06	577970	474024	509621	505040	481594	462596	-	-	-	-	-	-	-	1.08409	0.000180307	8.06508	3.01169	up	1.08989	0.00241883	3.97823
Lmbp000668	124.04	78.03	123.032	C6H5NO2	[M+H]+	Isonicotinic acid	Others	Vitamin	55-22-1	2	1.06615e+07	1.06993e+07	1.43356e+07	3.68094e+06	4.46139e+06	3.87172e+06	2.42249e+06	2.40565e+06	2.42667e+06	3.35802e+06	3.2404e+06	3.73775e+06	8.0533e+06	6.20914e+06	6.31296e+06	3.42161e+06	3.60353e+06	3.33223e+06	3.23952e+06	3.33076e+06	3.00681e+06	4.85521e+06	4.44946e+06	4.59119e+06	C07446	-	-	-	-	-	-	1.07133	0.0176597	0.352596	-1.50391	down	1.08031	0.019815	0.290151
MWSslk208	301.22	301.22	302.225	C20H30O2	[M-H]-	Kaurenoic Acid	Terpenoids	Ditepenoids	6730-83-2	1	3.42516e+06	3.65767e+06	1.10262e+06	1.69043e+06	1.1483e+06	1.19152e+06	505265	488281	610131	794861	824126	850700	1.72447e+06	934985	939725	2.29425e+06	1.90049e+06	1.95826e+06	693266	854279	753658	1.09176e+06	1.18781e+06	1.11376e+06	C11874	ko00904,ko01100,ko01110	-	-	-	-	-	-	-	-	-	-	-	-	-
Qagp002959	219.15	131.05	218.142	C13H18N2O	[M+H]+	N-Monocinnamoylputrescine(ISO1)	Alkaloids	Phenolamine	-	2	3.71195e+06	3.29726e+06	3.15679e+06	5.66368e+06	5.57403e+06	5.59425e+06	6.40013e+06	5.74525e+06	6.0482e+06	437696	632124	512983	886565	767811	884632	7.98335e+06	7.96735e+06	7.52711e+06	1.16639e+07	1.24681e+07	1.25783e+07	4.7219e+06	4.98276e+06	4.56332e+06	-	-	1.1291	0.000499487	0.0869979	-3.52288	down	1.08363	0.000872705	7.16563	2.84109	up	1.08656	4.17758e-05	2.30944
Hmgn002833	371.11	297.11	372.121	C20H20O7	[M-H]-	4-Ketopinoresinol	Lignans and Coumarins	Lignans	-	2	154323	162561	173924	100277	115005	106806	132831	133406	135098	9709.05	11138.9	21216.6	187707	180845	163254	47547.5	44844.6	47202.9	196015	182892	176210	131868	144177	138577	-	-	1.11009	0.000636294	0.104812	-3.25413	down	-	-	-	-	-	1.0927	0.00194517	0.284419
mws0056	463.09	316.03	464.096	C21H20O12	[M-H]-	Myricetin-3-O-rhamnoside (Myricitrin)	Flavonoids	Flavonols	17912-87-7	3	1.70423e+07	1.49666e+07	1.72016e+07	1.3769e+06	1.41308e+06	1.54864e+06	660654	594137	564856	40188.5	36386.5	20440.5	82569.3	77987.5	92253.2	208324	182855	187854	173962	194249	188715	5.40339e+06	5.87919e+06	5.51021e+06	C10108	-	1.12183	0.00166752	0.0533155	-4.2293	down	1.08282	0.00245997	7.19769	2.84753	up	1.09438	0.00196447	0.0117664
HJN089	431.1	268.04	432.106	C21H20O10	[M-H]-	Sophoricoside	Flavonoids	Isoflavones	152-95-4	3	1.84408e+07	2.08518e+07	1.94403e+07	127158	153845	110353	8010.33	5286.48	4029.3	47397.3	12250.3	12775.7	3.77684e+07	3.49691e+07	3.9731e+07	211301	168084	208188	9	9	9	5.00074e+06	4.88369e+06	4.58283e+06	-	-	-	-	-	-	-	1.08447	0.00135601	0.000154053	-12.6643	down	1.09414	0.00129456	0.0100042
pmb3142	299.08	137.02	300.084	C13H16O8	[M-H]-	Salicylic acid-2-O-glucoside	Phenolic acids	Phenolic acids	10366-91-3	3	6.18302e+06	6.6564e+06	6.46577e+06	2.5077e+06	2.87711e+06	2.93622e+06	7.77819e+06	6.57678e+06	5.9212e+06	5.78322e+07	5.47773e+07	5.62184e+07	5.91307e+06	6.70152e+06	6.2115e+06	4.25182e+06	3.78837e+06	4.27842e+06	2.14291e+06	1.79395e+06	2.04198e+06	1.5027e+07	1.64323e+07	1.58378e+07	-	-	1.13051	7.7421e-06	8.32641	3.0577	up	-	-	-	-	-	-	-	-
Lmhp011562	353.27	261.22	352.261	C21H36O4	[M+H]+	1-α-Linolenoyl-glycerol*	Lipids	Glycerol ester	-	1	1.25261e+07	1.04888e+07	1.22273e+07	9.74549e+06	1.13844e+07	1.178e+07	1.25401e+07	1.21455e+07	10567854	2.23219e+06	2.0116e+06	1.72726e+06	7.52732e+06	5.6038e+06	5.5774e+06	8.25612e+06	1.00577e+07	1.20667e+07	6.05414e+06	5.95249e+06	6.88058e+06	8.70812e+06	8.78286e+06	8.08678e+06	-	-	1.12772	0.0024659	0.169374	-2.56171	down	-	-	-	-	-	-	-	-
pmb0197	298.11	166.07	297.107	C11H15N5O5	[M+H]+	N7-Methylguanosine	Nucleotides and derivatives	Nucleotides and derivatives	20244-86-4	3	567018	551901	614004	591417	458831	515348	576527	668347	653969	145053	158211	163080	809798	765712	818642	463390	419868	358280	721550	756728	740802	442718	475847	438908	C20674	-	1.12994	0.00271113	0.245594	-2.02565	down	-	-	-	-	-	-	-	-
pme0243	131.035	87.045	132.042	C5H8O4	[M-H]-	Glutaric acid*	Organic acids	Organic acids	110-94-1	3	2.10254e+06	2.1529e+06	2.23278e+06	534646	573738	541439	527557	539559	549972	439333	423035	448346	291969	1.13208e+06	1.09735e+06	512998	467385	480105	740506	801155	782344	807797	883801	849205	C00489	ko00071,ko00310,ko01100	-	-	-	-	-	-	-	-	-	-	1.09374	0.000126634	0.225098
pmb2857	308.1	146.05	309.106	C11H19NO9	[M-H]-	L-Glutamic acid-O-glycoside	Amino acids and derivatives	Amino acids and derivatives	-	3	559080	597938	655269	1.69908e+06	1.42254e+06	1.6555e+06	1.57931e+06	1.0781e+06	1.5905e+06	946871	1.08618e+06	1.00882e+06	685188	485257	588452	2.20899e+06	2.34914e+06	1.96481e+06	1.39815e+06	1.28898e+06	1.39601e+06	1.10675e+06	1.09378e+06	1.18743e+06	-	-	-	-	-	-	-	1.01736	0.0287069	2.4151	1.27208	up	1.08843	0.00335025	3.59929
pme1119	269.09	137.05	268.081	C10H12N4O5	[M+H]+	Inosine	Nucleotides and derivatives	Nucleotides and derivatives	58-63-9	3	44762.6	25746.7	34019.3	2.13709e+06	2.07391e+06	2.39714e+06	1.93725e+06	2.09776e+06	2.20451e+06	416005	411741	452846	42711.9	35904.8	27771.5	2.31986e+06	2.2896e+06	1.90304e+06	1.70259e+06	1.67157e+06	1.65642e+06	918190	904037	983040	C00294	ko00230,ko01100,ko01232,ko02010	1.1317	0.00173047	0.205239	-2.28463	down	1.08342	0.00139877	58.6487	5.87403	up	1.09117	0.00387387	62.3035
Zmpn002553	339.07	177.02	340.079	C15H16O9	[M-H]-	Cichoriin*	Lignans and Coumarins	Coumarins	531-58-8	1	7.1318e+06	6.49011e+06	7.59394e+06	2.18508e+06	2.30413e+06	2.33382e+06	2.64638e+06	2.52398e+06	2.43032e+06	1.9839e+06	2.22272e+06	2.33812e+06	5.57364e+06	6.09622e+06	5.83258e+06	5.59762e+06	6.29136e+06	5.62592e+06	2.70659e+06	2.92735e+06	2.69937e+06	3.71245e+06	3.86424e+06	3.52969e+06	C09206	-	-	-	-	-	-	1.0817	0.000538623	0.434264	-1.20335	down	-	-	-
pmn001517	329.124	167	330.131	C15H22O8	[M-H]-	3,4,5-Trimethoxyphenyl-1-O-Glucoside	Phenolic acids	Phenolic acids	-	3	1.28111e+07	1.32333e+07	1.38099e+07	3.10885e+06	3.17236e+06	3.02555e+06	3.83822e+06	3.68951e+06	3.57434e+06	5.81091e+06	4.93563e+06	5.90791e+06	1.2436e+07	1.25881e+07	1.18484e+07	5.28915e+06	5.2379e+06	438685	3.12007e+06	3.45538e+06	3.39396e+06	5.32318e+06	4.96759e+06	5.41855e+06	-	-	-	-	-	-	-	1.0844	0.000209726	0.301093	-1.73172	down	-	-	-
pmb2871	315.07	153.02	316.079	C13H16O9	[M-H]-	1-O-Gentisoyl-β-D-glucoside	Phenolic acids	Phenolic acids	23445-11-6	1	1.86436e+08	1.89685e+08	2.02863e+08	5.88335e+06	5.79695e+06	6.70891e+06	1.00408e+07	1.03217e+07	1.06284e+07	3.90193e+07	3.93513e+07	4.42254e+07	2.36347e+08	2.27982e+08	233652311	1.53826e+07	1.59392e+07	9	1.37854e+07	1.25378e+07	1.2713e+07	5.38581e+07	5.37493e+07	5.81489e+07	-	-	1.13139	0.0027881	3.95587	1.98399	up	1.0854	0.000114846	0.0444008	-4.49327	down	-	-	-
pmp000234	527.15	331.08	526.148	C27H26O11	[M+H]+	Salcolin A	Flavonoids	Flavones	-	2	873534	881045	939436	139173	113856	129419	552555	509755	484036	38718.1	36512.1	33723	738910	681605	735464	143241	149555	126222	459105	507311	485233	429811	460605	469196	-	-	1.13269	0.00165448	0.0704585	-3.82708	down	-	-	-	-	-	1.09279	0.000240402	0.155537
MWSslk160	633.07	301	634.081	C27H22O18	[M-H]-	Corilagin	Tannins	Tannin	23094-69-1	1	2.10437e+07	2.29668e+07	2.36359e+07	3.48669e+06	2.81186e+06	3.95949e+06	2.93777e+06	2.62992e+06	3.16703e+06	1.74042e+06	1.61387e+06	1.33949e+06	2.13145e+07	2.24084e+07	1.98273e+07	4.15668e+06	3.77003e+06	4.17088e+06	1.79577e+06	2.02206e+06	1.58758e+06	1.42394e+07	1.46968e+07	1.34218e+07	C10219	-	-	-	-	-	-	1.08319	0.00113266	0.137446	-2.86306	down	1.09313	0.00135927	0.178836
mws0120	258.11	104.11	257.103	C8H20NO6P	[M+H]+	Choline Alfoscerate	Lipids	PC	28319-77-9	1	1.09668e+07	1.08049e+07	1.08926e+07	5.16589e+07	5.3665e+07	5.03971e+07	8.24176e+07	8.69725e+07	9.08746e+07	1.08415e+07	8.92078e+06	1.06252e+07	8.05297e+06	7.86741e+06	7.88531e+06	1.19147e+08	1.03416e+08	9.24865e+07	2.99144e+07	3.0294e+07	2.83291e+07	4.04667e+07	3.69739e+07	3.93512e+07	C00670	ko00564,ko00565	1.13151	0.000551144	0.116756	-3.09843	down	1.08525	0.000954128	10.9329	3.4506	up	1.09258	0.00668793	9.64506
Jmgn004021	449.11	269.05	450.116	C21H22O11	[M-H]-	6-C-Glucosyl-2-Hydroxynaringenin	Flavonoids	Flavanones	-	2	569554	666865	659826	3.72353e+06	3.62729e+06	3.70051e+06	5.45716e+06	5.17428e+06	5.01666e+06	2.80752e+06	3.86833e+06	3.49697e+06	503779	525959	548042	5.4257e+06	5.15299e+06	5.34426e+06	5.56102e+06	5.51971e+06	5.54576e+06	1.70087e+06	1.55224e+06	1.61784e+06	-	-	-	-	-	-	-	1.08495	0.000678549	9.91779	3.31002	up	1.09342	5.08895e-05	8.39709
mws1200	177.06	145.03	178.063	C10H10O3	[M-H]-	Trans-4-Hydroxycinnamic Acid Methyl Ester	Phenolic acids	Phenolic acids	19367-38-5	3	8.68363e+06	8.23861e+06	9.44979e+06	5.64207e+06	5.6777e+06	5.79223e+06	4.24835e+06	4.65058e+06	4.2331e+06	1.53094e+06	1.67988e+06	1.59843e+06	9.3494e+06	8.90149e+06	9.08987e+06	7.93249e+06	7.83165e+06	7.81162e+06	5.35067e+06	5.03409e+06	5.31224e+06	7.62949e+06	8.31876e+06	7.77245e+06	-	-	1.12997	0.00109531	0.366223	-1.44921	down	1.08082	1.5246e-05	0.48031	-1.05796	down	-	-	-
Hmtn001302	299.078	137.024	300.085	C13H16O8	[M-H]-	Glucosyloxybenzoic acid	Phenolic acids	Phenolic acids	-	3	120620096	1.32002e+08	1.26033e+08	2.02437e+06	2.14354e+06	2.4258e+06	1.51253e+06	1.17202e+06	1.42997e+06	6.93733e+07	7.51113e+07	7.56543e+07	6.79372e+07	7.93924e+07	7.08638e+07	6.25346e+06	4.94227e+06	5.66213e+06	2.82702e+06	2.73844e+06	2.67871e+06	3.07726e+07	2.94801e+07	2.80621e+07	-	-	1.13275	0.000756334	53.5029	5.74155	up	1.08445	0.00229309	0.0188572	-5.72874	down	1.09362	0.000643182	0.0445204
mws0629	281.11	166.09	280.106	C13H16N2O5	[M+H]+	L-Aspartyl-L-Phenylalanine	Amino acids and derivatives	Amino acids and derivatives	13433-09-5	1	1.63599e+06	1.51617e+06	1.51959e+06	1.3791e+06	1.30978e+06	1.40589e+06	2.50002e+06	2.63452e+06	2.61319e+06	526250	321922	266162	1.73358e+06	1.67556e+06	1.72382e+06	1.20096e+06	1.16839e+06	1.04493e+06	3.30422e+06	3.45291e+06	3.39065e+06	1.63298e+06	1.68806e+06	1.54012e+06	-	-	1.11042	0.000133873	0.143827	-2.79759	down	-	-	-	-	-	-	-	-
MWS04559g	182.08	136.08	181.074	C9H11NO3	[M+H]+	3-Hydroxy-L-phenylalanine	Amino acids and derivatives	Amino acids and derivatives	587-33-7	1	4.8523e+07	4.94618e+07	5.94099e+07	1.38512e+07	1.53101e+07	1.23069e+07	5.6775e+06	5.03408e+06	5.56455e+06	8.54371e+06	8.85037e+06	1.07233e+07	1.11175e+07	8.52526e+06	7.82228e+06	1.00787e+07	1.03414e+07	9.24942e+06	9.66218e+06	9.69245e+06	8.70487e+06	1.44828e+07	1.33434e+07	1.34288e+07	-	-	-	-	-	-	-	-	-	-	-	-	1.0906	0.00625748	0.188504
mws0355	441.08	169.01	442.09	C22H18O10	[M-H]-	Catechin gallate*	Flavonoids	Flavanols	130405-40-2	1	3.42399e+06	3.83298e+06	4.13799e+06	2.74144e+06	2.51217e+06	2.83152e+06	5.73748e+06	5.33217e+06	6.6826e+06	2.78859e+06	2.65077e+06	2.59711e+06	2.59452e+06	2.63987e+06	2.2802e+06	1.48784e+06	1.4152e+06	1.63742e+06	2.6688e+06	2.38549e+06	2.35015e+06	3.23161e+06	3.17551e+06	2.95788e+06	-	-	1.1165	0.0135366	0.452702	-1.14337	down	1.06687	0.00922326	2.36237	1.24023	up	1.08256	0.00461288	0.398461
pme2550	173.01	129.02	174.016	C6H6O6	[M-H]-	Cis-Aconitic acid	Organic acids	Organic acids	585-84-2	3	6.38653e+06	6.41278e+06	6.32635e+06	1.26496e+06	1.29761e+06	1.30264e+06	651092	509685	393955	1.11543e+06	1.05073e+06	2.19076e+06	5.58779e+06	7.98856e+06	7.20453e+06	1.50424e+06	1.65851e+06	1.56083e+06	347746	330815	328933	1.37715e+06	1.44236e+06	1.51101e+06	C00417	ko00020,ko00630,ko00660,ko01100,ko01110,ko01210	-	-	-	-	-	1.07558	0.0112707	0.0748155	-3.74052	down	1.09389	1.51253e-06	0.246976
mws0277	191.06	85.03	192.063	C7H12O6	[M-H]-	Quinic Acid	Organic acids	Organic acids	77-95-2	2	4.6085e+06	4.48577e+06	4.02381e+06	1.14291e+06	1.24437e+06	1.15467e+06	1.02682e+06	914861	859376	1.99928e+06	2.09011e+06	2.15482e+06	3.06451e+06	4.876e+06	4.48844e+06	1.10842e+06	1.13037e+06	1.13904e+06	536734	531967	539116	2.73571e+06	2.5193e+06	2.53385e+06	C00296	ko00400,ko01100	1.12278	7.09853e-05	2.22923	1.15655	up	1.06335	0.0273997	0.225366	-2.14966	down	1.0927	0.00293015	0.257495
pme3968	166.07	149.05	165.065	C6H7N5O	[M+H]+	7-Methylguanine	Nucleotides and derivatives	Nucleotides and derivatives	578-76-7	3	244165	243795	266727	97857.6	73595.7	122920	58317.1	69524.8	62129	38321.5	33551.1	38568.2	377349	386200	349757	167636	140252	130544	401017	418215	413612	173547	189904	185957	C02242	-	-	-	-	-	-	1.08293	0.000549824	0.170637	-2.551	down	-	-	-
Zaln004057	335.08	179.03	336.085	C16H16O8	[M-H]-	4-caffeoylshikimic acid	Phenolic acids	Phenolic acids	-	1	228107	223064	246966	1.42953e+07	1.54288e+07	1.65486e+07	5.11635e+07	4.68269e+07	5.07605e+07	1.01584e+06	820495	996643	216022	194177	207218	2.43765e+06	2.53385e+06	2.43495e+06	2.19015e+07	2.05717e+07	2.26028e+07	6.21612e+06	6.27165e+06	6.76089e+06	-	-	1.13296	0.000790684	0.0190451	-5.71444	down	1.08538	0.0007837	240.925	7.91244	up	1.09438	0.000109984	10.6089
pmb0578	655.17	207	654.159	C32H30O15	[M+H]+	Luteolin-7-O-(6''-sinapoyl)glucoside	Flavonoids	Flavones	-	3	586443	503470	582220	8685.91	3764.53	9233.78	11788	12592.4	1848.2	9	2014.02	3410.42	1.22162e+06	1.31584e+06	1.34287e+06	4730.36	20112	36309.9	14183.4	10783.8	10067	256273	272934	281093	-	-	-	-	-	-	-	1.05635	0.000744285	0.00675936	-7.2089	down	1.03776	0.00102894	0.0365714
HJN094	729.15	407.07	730.153	C37H30O16	[M-H]-	Galloylprocyanidin B4	Tannins	Proanthocyanidins	-	2	354707	423002	351834	140143	136601	160391	384304	377425	392995	121218	149708	103520	131292	177075	136445	307759	322008	290963	122621	265377	157460	241628	238582	221316	-	-	1.1139	0.00112095	0.324273	-1.62472	down	1.06515	0.00186324	2.59598	1.37628	up	-	-	-
Lmcp004436	611.14	287.06	611.139	C30H27O14+	[M]+	Cyanidin-3-O-(6''-O-caffeoyl)glucoside	Flavonoids	Anthocyanidins	-	3	4.77613e+07	4.23185e+07	4.4993e+07	582988	2.0693e+06	2.96398e+06	7.37812e+06	5.01795e+06	3.71908e+06	239946	136584	71560.7	3.05979e+07	2.26579e+07	3.3247e+07	9	9	9	5.64004e+06	4.47397e+06	9	1.8384e+07	2.00133e+07	1.99065e+07	-	-	1.10715	0.0393257	0.0278056	-5.16848	down	1.04869	0.0112983	0.186296	-2.42433	down	1.09479	0.00121572	1.99892e-07
pme3388	189.13	144.1	188.127	C7H16N4O2	[M+H]+	Homoarginine	Amino acids and derivatives	Amino acids and derivatives	156-86-5	2	1.20876e+07	1.232e+07	1.33064e+07	6.35235e+06	5.5866e+06	5.50917e+06	9.85938e+06	9.85863e+06	9.85981e+06	7.26643e+06	7.975e+06	7.92607e+06	8.34547e+06	8.32669e+06	8.92489e+06	9.34381e+06	8.55838e+06	8.52914e+06	7.12607e+06	7.27417e+06	6.94785e+06	7.8628e+06	7.98181e+06	8.5786e+06	C01924	-	-	-	-	-	-	-	-	-	-	-	-	-	-
pme1210	150.058	61	149.051	C5H11NO2S	[M+H]+	L-Methionine	Amino acids and derivatives	Amino acids and derivatives	63-68-3	3	2.35292e+06	2.3374e+06	3.54263e+06	1.88776e+07	1.64261e+07	1.90313e+07	6.73557e+06	6.23388e+06	6.37537e+06	4.41678e+06	4.29601e+06	5.23033e+06	2.35936e+06	2.49512e+06	2.66297e+06	1.3256e+07	1.29729e+07	1.36842e+07	1.09814e+07	1.05761e+07	1.00434e+07	7.83356e+06	7.96505e+06	8.553e+06	C00073	ko00270,ko00470,ko00966,ko00970,ko00999,ko01100,ko01110,ko01210,ko01230,ko01240	-	-	-	-	-	1.08109	0.000110835	2.57332	1.36363	up	1.07876	0.000168663	4.84798
pmb2657	289.12	131.08	290.123	C10H18N4O6	[M-H]-	Argininosuccinic acid	Organic acids	Organic acids	2387-71-5	3	744623	767785	829557	678839	674696	705464	596938	665280	640769	678628	900949	1.01435e+06	404914	468515	561731	1.21014e+06	1.43797e+06	1.38368e+06	732321	873013	1.12972e+06	915229	833263	884832	C03406	ko00220,ko00250,ko01100,ko01110,ko01230	-	-	-	-	-	-	-	-	-	-	-	-	-
pma3724	369.12	177.05	368.111	C17H20O9	[M+H]+	1-O-Feruloylquinic acid	Phenolic acids	Phenolic acids	-	3	1.3652e+06	1.49291e+06	1.53427e+06	180674	175520	146360	180979	181035	159241	124191	76968.5	39785.3	2.54111e+06	2.63279e+06	2.6332e+06	345472	320542	268392	265139	282816	213449	642544	618567	679428	-	-	-	-	-	-	-	1.08498	7.4077e-05	0.0667668	-3.90473	down	1.08856	0.000408414	0.212733
pmb2804	311.22	171.14	312.23	C18H32O4	[M-H]-	13S-Hydroperoxy-9Z,11E-octadecadienoic acid	Lipids	Free fatty acids	33964-75-9	3	1.04718e+06	1.0482e+06	1.10888e+06	38170.2	41646	41933.1	28077.5	22431.7	25486.4	18777.5	19835.2	18904	1.13213e+06	1.16908e+06	1.02545e+06	62702.2	59029.3	55591.6	173681	154723	161268	271349	290942	266081	C04717	ko00591,ko01100	-	-	-	-	-	1.08468	0.00155467	0.0228444	-5.45202	down	1.09437	0.00036186	0.0553399
pmd0136	524.37	184.07	523.364	C26H54NO7P	[M+H]+	LysoPC 18:0(2n isomer)	Lipids	LPC	-	1	2.60871e+06	2.46031e+06	2.21204e+06	511703	646627	494314	1.11296e+06	1.1605e+06	1.11522e+06	961703	994600	1.21411e+06	2.26064e+06	2.45005e+06	2.39183e+06	1.14207e+06	884146	1.00767e+06	2.12541e+06	2.12924e+06	2.48029e+06	1.52874e+06	1.64142e+06	1.502e+06	-	-	-	-	-	-	-	1.08253	0.00107152	0.477109	-1.06761	down	1.0733	0.00109313	0.416682
pmb0580	417.12	255.07	416.111	C21H20O9	[M+H]+	Chrysin-5-O-glucoside (Toringin)*	Flavonoids	Flavones	1329-10-8	1	1.46884e+07	1.2431e+07	1.2938e+07	186872	213803	245111	333075	306862	364757	57280.3	48264.4	20874.4	3.65226e+06	3.21801e+06	3.96948e+06	230964	229092	240894	1.1506e+06	787394	1.00922e+06	2.47605e+06	2.72283e+06	2.59452e+06	-	-	1.08788	0.000317495	0.125828	-2.99047	down	1.08316	0.00420136	0.0926862	-3.4315	down	1.09443	0.00270547	0.0174986
pme1261	206.14	76.08	205.131	C9H19NO4	[M+H]+	D-Panthenol	Others	Saccharides	81-13-0	3	1.02648e+06	987965	934396	326577	372286	323975	134644	140496	136389	169987	144841	84697.6	242276	286545	308717	113053	87144.4	91830.5	68638.1	44077.9	56130.6	241311	263855	245719	C05944	ko00770	-	-	-	-	-	1.0633	0.0177619	0.491356	-1.02516	down	1.0919	0.000373269	0.0990315
pme2244	190.09	118.07	189.079	C11H11NO2	[M+H]+	3-Indolepropionic acid	Alkaloids	Plumerane	830-96-6	2	3.82091e+06	4.07904e+06	4.22243e+06	1.60536e+06	1.64719e+06	1.60898e+06	3.15088e+06	3.13082e+06	3.02139e+06	1.01378e+06	966239	1.07322e+06	2.47909e+06	2.67991e+06	2.43205e+06	1.06276e+06	1.13037e+06	1.22533e+06	2.71603e+06	2.70723e+06	2.50838e+06	2.25469e+06	2.39721e+06	2.18337e+06	-	-	1.13176	4.05862e-06	0.328196	-1.60737	down	-	-	-	-	-	1.09142	0.000422758	0.281996
pmn001513	321.03	125.02	322.033	C14H10O9	[M-H]-	Digallic Acid	Phenolic acids	Phenolic acids	536-08-3	3	2.55712e+06	2.67189e+06	2.61322e+06	1.29391e+06	1.21828e+06	1.05587e+06	2.58671e+06	2.18359e+06	2.33218e+06	4.70071e+06	5.48203e+06	6.01887e+06	3.10198e+06	3.42607e+06	3.31293e+06	9.40158e+06	1.07033e+07	9.34231e+06	1.31902e+07	1.1648e+07	1.535e+07	4.83563e+06	5.31801e+06	5.13774e+06	C01572	-	1.10893	0.0102541	2.28112	1.18974	up	-	-	-	-	-	1.09216	0.00362626	3.75496
mws0192	117.02	73.03	118.027	C4H6O4	[M-H]-	Succinic acid*	Organic acids	Organic acids	110-15-6	1	6.23052e+06	6.7201e+06	6.4837e+06	4.92858e+06	4.34863e+06	4.36988e+06	2.69114e+06	2.54256e+06	2.48471e+06	4.67762e+06	4.47825e+06	4.45158e+06	6.68188e+06	6.20968e+06	6.16978e+06	2.94783e+06	3.00007e+06	3.07766e+06	2.2966e+06	2.33511e+06	2.35603e+06	4.52363e+06	4.34233e+06	4.11062e+06	C00042	ko00020,ko00190,ko00250,ko00310,ko00350,ko00360,ko00620,ko00630,ko00640,ko00650,ko00760,ko00920,ko01100,ko01110,ko01200	-	-	-	-	-	1.08236	0.000595818	0.404925	-1.30427	down	1.09254	0.00088018	0.464414
Zbdn001947	301.09	123.01	302.1	C13H18O8	[M-H]-	Isotachioside*	Phenolic acids	Phenolic acids	31427-08-4	2	2.28133e+06	2.58842e+06	2.20003e+06	360236	385034	403193	569200	623623	735410	199772	212882	221495	2.33147e+06	3.93509e+06	3.35835e+06	278308	344440	309470	343028	340579	357849	1.12249e+06	1.15372e+06	1.23122e+06	-	-	1.12201	0.011587	0.328876	-1.60439	down	1.06087	0.0306706	0.200338	-2.31949	down	1.09157	0.00271951	0.13186
pmd0130	468.31	184.07	467.301	C22H46NO7P	[M+H]+	LysoPC 14:0	Lipids	LPC	20559-16-4	1	649437	714044	674283	154808	165972	150287	162693	166472	162244	287894	285348	265224	1.10313e+06	1.08204e+06	1.11366e+06	364684	351619	358014	426780	411365	426229	419342	419116	454993	-	-	-	-	-	-	-	1.08543	7.25825e-05	0.148965	-2.74696	down	-	-	-
pme0534	195.05	75.01	196.058	C6H12O7	[M-H]-	Gluconic acid	Others	Saccharides	526-95-4	1	1.1164e+08	1.01557e+08	108719290	1.04259e+07	1.06753e+07	1.09626e+07	1.12527e+07	9.28305e+06	1.199e+07	3.40801e+07	3.68746e+07	3.14859e+07	9.81674e+07	7.78889e+07	7.01164e+07	1.15583e+07	1.21663e+07	9.5078e+06	1.19757e+07	1.14287e+07	1.25814e+07	3.16302e+07	2.89693e+07	3.14028e+07	C00257	ko00030,ko01100,ko01110,ko01200	1.12026	0.000911661	3.14952	1.65513	up	1.07713	0.0128877	0.132126	-2.92002	down	1.09201	0.000472769	0.103233
pmn001687	295.05	163.04	296.053	C13H12O8	[M-H]-	Cis-Coutaric acid	Phenolic acids	Phenolic acids	67920-37-0	3	62975.9	203013	80137.7	171596	101174	120861	65999.9	80154.6	70682.1	46735.8	32044.5	53575.2	164369	157648	137661	111095	104076	124845	55013.9	69131.5	60543.3	94192.9	85557.2	90565.3	-	-	-	-	-	-	-	1.06239	0.00291774	0.471714	-1.08402	down	-	-	-
mws0129	285.08	242.05	284.068	C16H12O5	[M+H]+	Genkwanin (Apigenin 7-methyl ether)	Flavonoids	Flavones	437-64-9	3	234889	259460	253522	13865.8	16012.3	16293.5	11365.6	8830.36	3734.8	8320.8	12499.3	8401.13	334368	302313	281225	39212.1	39349	41787.8	17445.5	17265.4	20579.4	95398.5	104964	101594	C10046	-	-	-	-	-	-	1.06827	0.00225398	0.026071	-5.26141	down	1.09399	0.00110408	0.160922
mws0866	259.022	97	260.03	C6H13O9P	[M-H]-	D-Glucose 6-phosphate	Others	Saccharides	56-73-5	3	265371	260330	397438	826572	951434	905603	522749	1.12464e+06	1.33517e+06	1.09383e+06	1.0309e+06	675341	413593	418374	409211	1.46286e+06	1.52524e+06	1.32992e+06	1.01869e+06	1.20884e+06	1.08543e+06	834974	778673	761704	C00092	ko00500,ko00562,ko01100,ko01110	-	-	-	-	-	-	-	-	-	-	1.07677	0.000148043	4.67753
MWSmce040	153.05	65.04	152.047	C8H8O3	[M+H]+	Isovanillin	Phenolic acids	Phenolic acids	621-59-0	2	1.80793e+06	1.32055e+06	1.45243e+06	1.29783e+06	1.53979e+06	1.48444e+06	1.01104e+06	1.04852e+06	1.05939e+06	671681	683237	746934	1.52353e+06	1.45185e+06	1.64381e+06	1.04987e+06	1.05429e+06	1.23885e+06	711169	703705	704529	1.00453e+06	963744	1.06165e+06	-	-	-	-	-	-	-	-	-	-	-	-	-	-	-
pmp001086	127.039	97	126.032	C6H6O3	[M+H]+	5-Hydroxymethylfurfural	Phenolic acids	Phenolic acids	67-47-0	3	317937	367872	368219	600824	733528	765245	1.07362e+06	1.04076e+06	969320	588778	436067	575112	603313	629123	420956	850477	462626	599094	1.53438e+06	1.40132e+06	1.58657e+06	731625	669682	727337	C11101	-	-	-	-	-	-	-	-	-	-	-	-	-	-
pmn001539	1091.12	787.1	1092.13	C48H36O30	[M-H]-	3-O-Digalloyl-1,2,4,6-O-tetragalloyl-D-glucose	Phenolic acids	Phenolic acids	-	1	33303.4	18049.5	20372.4	9190.42	11802.1	16371.4	87473.2	115486	117234	1036.3	1821.87	5499.28	22894.4	15294.3	24291.3	24216.2	66570.1	62643.2	3.18923e+06	2.39734e+06	3.55194e+06	203378	187184	187055	-	-	1.09815	0.00753679	0.0261012	-5.25974	down	1.06228	0.00820313	5.12474	2.35748	up	-	-	-
pme0122	189.12	126.09	188.116	C8H16N2O3	[M+H]+	N6-Acetyl-L-lysine	Amino acids and derivatives	Amino acids and derivatives	692-04-6	3	4.56585e+06	4.58376e+06	4.85562e+06	1.3293e+06	2.2455e+06	2.41254e+06	2.30575e+06	2.14792e+06	2.12266e+06	3.52266e+06	3.38841e+06	3.89097e+06	4.00579e+06	3.94372e+06	3.62632e+06	1.68894e+06	1.68494e+06	274551	2.53492e+06	2.48516e+06	1.85661e+06	2.44905e+06	2.6865e+06	2.50424e+06	C02727	ko00310,ko01100	-	-	-	-	-	-	-	-	-	-	-	-	-
Hmsn002272	327.11	165.05	328.116	C15H20O8	[M-H]-	Demethyl coniferin	Phenolic acids	Phenolic acids	-	2	4.32524e+06	4.82637e+06	4.46163e+06	1.16778e+06	1.16888e+06	1.16585e+06	321276	276715	282276	5.64379e+06	5.49019e+06	5.68356e+06	4.98266e+06	5.58209e+06	4.7505e+06	960244	1.00716e+06	1.19844e+06	644767	962680	644560	1.10659e+06	1.03137e+06	1.00864e+06	-	-	1.13314	5.54243e-05	19.105	4.25588	up	1.08438	0.00257158	0.0574765	-4.12088	down	1.08926	0.000296842	0.232557
MWS0442	527.16	365.1	504.169	C18H32O16	[M+Na]+	Maltotriose	Others	Saccharides	1109-28-0	3	398041	504160	574200	2.02863e+07	2.52037e+07	2.14763e+07	8.83656e+06	7.75329e+06	7.58121e+06	2.86237e+07	2.72613e+07	2.84911e+07	816483	814440	862266	1.61678e+07	1.40412e+07	1.47324e+07	1.95042e+07	2.13987e+07	2.1929e+07	1.01071e+07	1.09838e+07	1.10418e+07	C01835	ko02010	1.13014	4.74221e-06	3.49079	1.80355	up	1.08429	0.00290657	9.69483	3.27722	up	1.09234	0.00175536	30.4399
Zmyn004714	297.24	183.14	298.251	C18H34O3	[M-H]-	Ricinoleic acid	Lipids	Free fatty acids	141-22-0	3	277679	301168	310105	169425	170833	175331	153547	146229	156686	347276	340400	310773	359961	340847	377958	181989	170182	186057	170429	186054	180019	233126	256279	250577	C08365	-	1.12791	0.00220234	2.18736	1.12919	up	1.08175	0.00137537	0.423134	-1.24081	down	-	-	-
pme2693	131.12	114.09	130.111	C6H14N2O	[M+H]+	N-Acetylputrescine	Alkaloids	Alkaloids	18233-70-0	3	1.82042e+06	1.80199e+06	2.05609e+06	8.09218e+06	8.50302e+06	8.86235e+06	8.32525e+06	8.50371e+06	8.1566e+06	2.8368e+06	2.7847e+06	3.0729e+06	860242	987306	943227	5.79843e+06	4.98958e+06	5.06304e+06	4.58847e+06	4.477e+06	4.41924e+06	4.67765e+06	4.97211e+06	5.15693e+06	C02714	ko00330,ko01100	1.13161	2.56876e-06	0.347977	-1.52294	down	1.08468	3.12175e-05	8.95291	3.16236	up	1.0865	0.00306098	2.79141
Cmzp002057	315.12	255.1	314.1	C14H18O8	[M+H]+	6-O-Acetylarbutin	Phenolic acids	Phenolic acids	10338-88-2	1	20431	9454.47	11985.5	3.62771e+06	3.54563e+06	3.55667e+06	1.78605e+06	1.57498e+06	1.76066e+06	1.79362e+06	1.75382e+06	1.88703e+06	22790.7	8213.28	8853.09	3.53958e+06	3.56607e+06	3.49459e+06	2.24036e+06	2.16894e+06	2.26577e+06	1.90018e+06	1.83705e+06	1.72295e+06	-	-	-	-	-	-	-	1.07611	0.00146737	128.501	7.00564	up	1.09125	2.29861e-05	253.164
Zmjp005293	593.19	285.08	592.179	C28H32O14	[M+H]+	Robinson-7-O-Neohesperidin	Flavonoids	Flavonols	-	1	2.61963e+06	2.51798e+06	2.75848e+06	117417	110785	151918	81813.7	224578	91510.9	29476.8	33810.4	15874.4	4.74046e+06	4.20329e+06	3.02095e+06	285891	381569	315821	265963	113677	164821	1.10702e+06	1.22183e+06	1.1759e+06	-	-	1.01042	0.145661	0.198947	-2.32954	down	1.06444	0.0162859	0.0332564	-4.91022	down	1.09088	0.000191553	0.124528
Zmdp000292	189.14	70.07	188.127	C7H16N4O2	[M+H]+	Arginine methyl ester	Amino acids and derivatives	Amino acids and derivatives	-	1	4.31662e+07	4.57116e+07	4.795e+07	1.8298e+07	1.93073e+07	1.93789e+07	3.05303e+07	3.16978e+07	3.25101e+07	2.88482e+07	2.78728e+07	3.0124e+07	3.03347e+07	3.13702e+07	3.121e+07	3.05576e+07	2.84482e+07	2.54961e+07	2.35829e+07	2.39909e+07	2.37082e+07	2.80876e+07	3.02431e+07	3.09056e+07	-	-	-	-	-	-	-	-	-	-	-	-	-	-	-
Lmzn006284	471.35	471.35	472.355	C30H48O4	[M-H]-	2-Hydroxyursolic acid*	Terpenoids	Triterpene	-	3	4.03922e+06	863246	3.55654e+06	5.39673e+06	3.98727e+06	4.34416e+06	1.60691e+06	1.73609e+06	1.88337e+06	1.03068e+06	1.0457e+06	1.2926e+06	3.94956e+06	2.1365e+06	4.04415e+06	2.74163e+07	3.45986e+07	2.93739e+07	3.14366e+07	3.26409e+07	3.56166e+07	1.35908e+07	1.49328e+07	1.46939e+07	-	-	-	-	-	-	-	-	-	-	-	-	1.0209	0.00180028	10.8037
pmp001288	593.19	285.08	592.179	C28H32O14	[M+H]+	Acacetin-7-O-rutinoside (Linarin)	Flavonoids	Flavones	480-36-4	1	3.80624e+06	4.17145e+06	3.89238e+06	239424	191417	156734	100091	116388	306191	33307.9	59727.4	31345.8	5.17126e+06	6.38444e+06	7.35809e+06	379231	290850	455490	462682	201853	106642	1.60158e+06	1.75773e+06	1.73519e+06	-	-	-	-	-	-	-	1.06486	0.00986651	0.0276344	-5.17739	down	1.08807	0.000167431	0.0948243
pme0257	111.02	67.03	112.027	C4H4N2O2	[M-H]-	Uracil	Nucleotides and derivatives	Nucleotides and derivatives	66-22-8	3	6.9902e+06	7.08589e+06	5.25914e+06	1.74888e+06	1.8229e+06	1.90184e+06	2.61437e+06	1.99844e+06	2.62628e+06	2.8505e+06	2.87184e+06	3.04093e+06	9.95452e+06	9.55753e+06	9.76214e+06	2.0343e+06	1.93987e+06	1.93383e+06	3.86262e+06	4.02455e+06	3.77339e+06	3.71892e+06	3.94114e+06	4.10851e+06	C00106	ko00240,ko00410,ko00770,ko01100,ko01232	-	-	-	-	-	1.07662	5.47628e-05	0.247286	-2.01575	down	1.07978	0.0169046	0.305556
mws0340	143.035	111	144.042	C6H8O4	[M-H]-	2,3-Dimethylsuccinic acid	Amino acids and derivatives	Amino acids and derivatives	13545-04-5	3	538587	565518	570475	190997	192961	176426	323497	351698	343477	51773.6	48014.3	46638	766222	750422	792202	434243	438140	440492	351065	350798	357414	311036	343684	327142	-	-	1.13277	0.000583405	0.143742	-2.79845	down	1.08262	2.39193e-05	0.441204	-1.18048	down	-	-	-
Xmgp006913	341.14	137.06	340.131	C20H20O5	[M+H]+	2,4,2',4'-tetrahydroxy-3'-prenylchalcone	Flavonoids	Chalcones	-	3	2.55175e+06	2.76897e+06	2.62637e+06	1.55951e+06	1.73028e+06	1.61909e+06	6.73271e+06	4.88186e+06	5.92642e+06	344574	389211	380371	2.35347e+06	1.86701e+06	1.87663e+06	1.68426e+06	1.75251e+06	1.73838e+06	6.64389e+06	7.19708e+06	7.45653e+06	3.01296e+06	2.98728e+06	2.74909e+06	-	-	1.1307	0.00940342	0.0635173	-3.97671	down	1.05795	0.0133419	2.87693	1.52453	up	-	-	-
pmb1207	339.09	177.05	338.079	C19H14O6	[M+H]+	O-Feruloyl 3-hydroxycoumarin	Lignans and Coumarins	Coumarins	-	2	3.26676e+07	2.79e+07	2.65742e+07	560655	473461	504004	739633	722510	1.08033e+06	527100	1.4779e+06	1.2929e+06	4.22213e+07	4.04282e+07	4.08282e+07	1.46751e+06	1.61968e+06	1.79027e+06	1.4361e+06	959347	1.61522e+06	1.34826e+07	1.38412e+07	14838902	-	-	-	-	-	-	-	1.08298	9.81224e-05	0.0205905	-5.60187	down	1.09294	0.00443982	0.0559716
NK10253223	168.06	94.06	167.058	C8H9NO3	[M+H]+	2-Amino-3-methoxybenzoic acid	Phenolic acids	Phenolic acids	3177-80-8	3	1.02804e+06	1.15924e+06	601017	1.53837e+06	1.5015e+06	1.44819e+06	1.0814e+06	1.07086e+06	1.06191e+06	988212	1.17054e+06	1.33947e+06	1.61879e+06	1.65141e+06	1.47733e+06	2.56011e+06	2.32505e+06	2.00173e+06	2.10515e+06	2.29584e+06	1.96391e+06	1.35626e+06	1.24144e+06	1.35567e+06	C05831	ko00380	-	-	-	-	-	-	-	-	-	-	-	-	-
Wafn002491	385.08	209.03	386.085	C16H18O11	[M-H]-	2-O-Feruloylglucaric Acid	Phenolic acids	Phenolic acids	-	2	2.64913e+07	2.70653e+07	1.1256e+07	82122.6	59037.2	18776.9	25745.4	37331.9	78969.3	993043	395155	1.03637e+06	3.5759e+07	3.66176e+07	3.56364e+07	123189	54105.2	68537.2	4080.12	6812.75	20848.9	1.09846e+07	1.03173e+07	1.14095e+07	-	-	1.07999	0.0657867	17.0688	4.09329	up	1.08018	7.06454e-05	0.00131509	-9.57062	down	1.08478	0.0532716	0.00379296
mws0042	305.07	125.02	306.074	C15H14O7	[M-H]-	Epigallocatechin	Flavonoids	Flavanols	970-74-1	2	464203	449328	456570	5.03155e+06	4.7569e+06	4.88047e+06	6.94483e+06	5.70798e+06	6.96226e+06	884026	959623	913887	191525	193426	183921	3.31729e+06	3.1652e+06	2.82899e+06	3.99126e+06	3.62549e+06	3.65347e+06	3.78734e+06	3.42765e+06	3.67221e+06	C12136	ko00941,ko01110	1.13086	0.00531302	0.140583	-2.83051	down	1.08469	0.00424861	34.4807	5.10772	up	1.09349	0.00293571	6.7962
Lmfn001258	467.08	169.01	468.09	C20H20O13	[M-H]-	Maplexin D (2,4-Di-O-Galloyl-1,5-Anhydro-D-Glucitol)*	Phenolic acids	Phenolic acids	1355573-86-2	2	4.62145e+06	4.61973e+06	4.59584e+06	503748	278136	234821	281025	217612	340349	517267	1.98068e+06	735079	4.45616e+06	1.0663e+07	3.35648e+06	742836	502870	432222	76027.6	124228	97625.8	5.07684e+06	5.5184e+06	5.57715e+06	-	-	-	-	-	-	-	1.05322	0.122694	0.0454104	-4.46083	down	1.0824	0.000492108	0.121264
Lmfn001344	467.08	169.01	468.09	C20H20O13	[M-H]-	Maplexin C (2,3-Di-O-Galloyl-1,5-Anhydro-D-Glucitol)*	Phenolic acids	Phenolic acids	-	2	4.62145e+06	4.61973e+06	4.59584e+06	503748	278136	234821	281025	217612	340349	517267	1.98068e+06	735079	4.45616e+06	1.0663e+07	3.35648e+06	742836	502870	432222	76027.6	124228	97625.8	5.07684e+06	5.5184e+06	5.57715e+06	-	-	-	-	-	-	-	1.05322	0.122694	0.0454104	-4.46083	down	1.0824	0.000492108	0.121264
Lmyn005006	595.15	287.06	596.153	C30H28O13	[M-H]-	Eriodictyol-7-O-(6''-O-p-coumaroyl)glucoside	Flavonoids	Flavanones	-	2	156875	149182	153084	222495	214748	231320	357318	191639	363424	9	9	9	459311	415738	360249	405997	440815	394025	456856	419825	398211	250858	271828	247866	-	-	1.13281	0.0325732	2.95929e-05	-15.0444	down	-	-	-	-	-	1.09192	0.00236437	2.70252
Lmfn001337	635.09	169.01	636.096	C27H24O18	[M-H]-	1,2,3-Tri-O-galloyl-β-D-glucose	Phenolic acids	Phenolic acids	-	2	4.98128e+06	4.72487e+06	4.79091e+06	288902	316380	280669	549733	638631	814094	752596	701881	665157	4.98787e+06	4.45961e+06	4.404e+06	859063	959873	748173	912131	786209	595598	2.66444e+06	2.92835e+06	2.89683e+06	-	-	-	-	-	-	-	1.07694	0.000574426	0.144566	-2.7902	down	1.09079	3.69489e-06	0.177078
YC512118	282.28	247.24	281.272	C18H35NO	[M+H]+	Oleamide (9-Octadecenamide)	Lipids	Free fatty acids	301-02-0	1	75878.8	99776.3	93533.7	38930.5	19651.9	19804.4	57518.3	14702.9	51567.9	32815.6	18870	17121.5	54207	122904	38827.6	16573.2	31551.9	17124.3	44052.6	14391.2	17823.4	39306.7	42275	38365.5	C19670	-	-	-	-	-	-	-	-	-	-	-	1.04602	0.00233815	0.242393
pmb0746	527.15	331.08	526.148	C27H26O11	[M+H]+	Tricin-4'-O-(guaiacylglycerol)ether	Flavonoids	Flavones	-	2	943005	857227	906153	133087	114768	116180	534017	511477	514463	37072.9	30755.1	41552.5	711152	732952	740558	117215	134482	126520	496779	469262	455441	393236	409066	435022	-	-	1.13126	1.99063e-05	0.0701177	-3.83408	down	-	-	-	-	-	1.09348	0.000684051	0.13975
mws0576	103.04	59.01	104.047	C4H8O3	[M-H]-	3-Hydroxybutyric acid	Organic acids	Organic acids	300-85-6	3	437359	330774	345711	305833	340854	327220	198164	184294	182628	435938	442642	507715	349299	253163	305868	364815	323388	313471	224521	156687	227562	366378	334714	336729	C01089	ko00650,ko01100	1.12527	0.00520026	2.45324	1.29469	up	-	-	-	-	-	-	-	-
MWSmce608	148.1	74.02	147.089	C6H13NO3	[M+H]+	4-Hydroxy-L-Isoleucine	Amino acids and derivatives	Amino acids and derivatives	781658-23-9	3	305863	318269	386497	342921	345008	433435	480654	385485	419576	398640	353602	451520	575441	520137	474221	464147	204606	361777	668436	754015	759523	511868	518927	471135	-	-	-	-	-	-	-	-	-	-	-	-	-	-	-
pme2559	174.04	88.04	175.048	C6H9NO5	[M-H]-	N-Acetyl-L-Aspartic Acid	Amino acids and derivatives	Amino acids and derivatives	997-55-7	2	142619	158982	151331	1.35996e+07	1.29465e+07	1.1594e+07	3.47682e+06	3.54166e+06	3.69724e+06	112455	50847.9	47060.8	109327	116612	113744	1.54694e+07	1.49081e+07	1.65916e+07	3.08233e+07	3.15497e+07	2.97638e+07	5.95069e+06	5.9772e+06	6.51348e+06	C01042	ko00250,ko01100	1.12289	0.000101277	0.0196313	-5.6707	down	1.0854	0.00035282	31.5463	4.9794	up	1.09459	0.00101623	103.7
pme0021	166.09	120.08	165.079	C9H11NO2	[M+H]+	L-Phenylalanine	Amino acids and derivatives	Amino acids and derivatives	63-91-2	1	801479	771289	704916	2.51747e+06	2.19971e+06	2.64953e+06	1.24979e+06	1.16091e+06	1.41543e+06	1.36908e+06	1.30716e+06	1.34397e+06	598195	643775	594549	1.82534e+06	1.94007e+06	1.93528e+06	1.53726e+06	1.42076e+06	1.46314e+06	1.33785e+06	1.24904e+06	1.38386e+06	C00079	ko00360,ko00400,ko00460,ko00470,ko00940,ko00960,ko00966,ko00970,ko00999,ko01100,ko01110,ko01210,ko01230,ko02010	-	-	-	-	-	1.06974	0.00988725	2.08336	1.05891	up	1.09003	3.02574e-05	2.50284
Hmln002806	335.08	179.03	336.084	C16H16O8	[M-H]-	5-O-Caffeoylshikimic acid	Phenolic acids	Phenolic acids	180981-12-8	2	57999.5	52635	45535.9	2.19947e+06	2.59169e+06	2.6854e+06	2.85414e+06	2.54215e+06	2.65114e+06	660612	581788	711101	7804.68	27040.8	33158.9	247176	408766	426089	2.15869e+06	1.97668e+06	2.11169e+06	568722	558976	515279	C10434	ko00940,ko00941,ko00945,ko01100,ko01110	1.12863	0.000526046	0.242748	-2.04247	down	1.06749	0.00110084	118.337	6.88676	up	1.07397	0.0319894	6.92853
pmb0964	366.18	204.12	365.17	C16H23N5O5	[M+H]+	Isopentenyladenine-7-N-glucoside	Nucleotides and derivatives	Nucleotides and derivatives	-	3	1.28007e+06	1.40161e+06	1.34026e+06	8.4942e+06	8.41538e+06	7.69545e+06	5.44501e+06	5.1667e+06	4.63804e+06	1.37124e+07	1.40933e+07	1.51407e+07	1.92238e+06	1.96144e+06	1.82247e+06	5.52612e+06	5.62407e+06	6.00738e+06	8.81152e+06	8.75856e+06	8.32123e+06	5.56694e+06	5.91064e+06	6.17743e+06	-	-	1.12729	0.000251799	2.81621	1.49375	up	1.07932	0.00447289	2.67244	1.41816	up	1.09336	0.000644728	4.266
HJN087	433.12	271.06	434.121	C21H22O10	[M-H]-	Naringenin-4'-O-glucoside*	Flavonoids	Flavanones	-	1	1.65753e+07	1.85724e+07	1.87837e+07	2.41067e+06	2.45217e+06	2.48468e+06	1.81218e+06	1.82996e+06	1.7504e+06	111492	139727	116493	4.96645e+06	4.91295e+06	5.07143e+06	702882	640188	712921	526964	571120	513784	5.9069e+06	5.74596e+06	5.3355e+06	-	-	1.13215	3.99784e-05	0.0681891	-3.87432	down	1.08499	9.77968e-06	0.360686	-1.47119	down	1.09427	0.00163556	0.0381223
Lmyn003323	1109.1	301	1110.1	C47H34O32	[M-H]-	Elaeocarpusin	Tannins	Tannin	102382-31-0	1	1.42019e+06	1.31149e+06	1.47487e+06	27351	23335	18918.5	15848.5	24052.6	23251.2	35321.4	27324.4	21957	1.88507e+06	1.50937e+06	1.67902e+06	22445	12129.9	6364.35	7096.64	7379.14	3485.06	516069	519324	472436	-	-	-	-	-	-	-	1.0829	0.0041859	0.0124476	-6.32799	down	1.08195	0.00108626	0.00973227
MWS00204g	104.07	58.07	103.063	C4H9NO2	[M+H]+	N-Ethylglycine	Amino acids and derivatives	Amino acids and derivatives	627-01-0	2	5.36235e+06	5.41717e+06	5.41645e+06	3.23033e+06	3.41235e+06	3.44115e+06	1.45371e+06	1.36583e+06	1.25997e+06	5.56374e+06	6.02709e+06	5.80122e+06	5.79918e+06	5.74556e+06	5.74157e+06	2.8913e+06	2.65898e+06	3.36181e+06	2.5885e+06	2.35434e+06	2.26826e+06	3.67933e+06	3.7714e+06	4.06474e+06	-	-	1.13137	0.000173222	4.26328	2.09196	up	1.08384	3.76601e-05	0.235996	-2.08317	down	-	-	-
Lmrn001951	181.05	135.04	182.058	C9H10O4	[M-H]-	(S)-2-Hydroxy-3-(4-Hydroxyphenyl)Propanoic Acid	Phenolic acids	Phenolic acids	23508-35-2	3	619328	537353	638869	491292	502409	494894	192611	79197.4	208039	270510	265585	251008	159782	143736	130350	293196	244653	274319	49761.5	43024.3	58287.3	341679	309158	316965	-	-	-	-	-	-	-	-	-	-	-	-	1.07562	0.00321345	0.452323
pme0026	147.11	84.08	146.106	C6H14N2O2	[M+H]+	L-Lysine	Amino acids and derivatives	Amino acids and derivatives	56-87-1	2	737439	768447	728521	1.04815e+07	1.06414e+07	1.06044e+07	8.35128e+06	8.73298e+06	8.15027e+06	1.38085e+06	1.35647e+06	1.40225e+06	284303	780803	804352	1.1011e+07	1.18302e+07	1.14844e+07	6.89322e+06	6.76522e+06	6.7428e+06	6.55058e+06	6.47244e+06	5.93849e+06	C00047	ko00300,ko00310,ko00470,ko00780,ko00960,ko00970,ko01100,ko01110,ko01210,ko01230,ko02010	1.13337	0.000551696	0.164043	-2.60785	down	1.05206	5.44531e-06	13.4983	3.75471	up	1.09459	0.000477708	15.3623
mws1587	132.1	86.1	131.095	C6H13NO2	[M+H]+	L-Norleucine*	Amino acids and derivatives	Amino acids and derivatives	327-57-1	1	3.33135e+06	3.35085e+06	3.12829e+06	1.46123e+07	1.35925e+07	1.4552e+07	8.10393e+06	8.14549e+06	8.10972e+06	6.50543e+06	6.70771e+06	7.1521e+06	4.70144e+06	4.57928e+06	4.04967e+06	1.18204e+07	1.18255e+07	1.21664e+07	8.83355e+06	8.53278e+06	8.12897e+06	9.17828e+06	8.29201e+06	8.54e+06	C01933	-	-	-	-	-	-	-	-	-	-	-	1.09404	2.73399e-06	3.65041
pme2758	162.04	144.03	163.048	C5H9NO5	[M-H]-	4-Hydroxy-L-glutamic acid	Amino acids and derivatives	Amino acids and derivatives	3913-68-6	3	841880	1.08535e+06	882897	319502	306246	309187	619488	582924	660356	218673	211435	217709	2.61249e+06	1.77892e+06	1.8078e+06	344471	397510	383101	393004	442923	417424	526038	556922	584772	C03079	-	1.13093	0.00279696	0.347771	-1.52379	down	1.05999	0.0331671	0.300484	-1.73464	down	1.07468	0.0143951	0.400366
Lmzn001894	461.07	285.04	462.08	C21H18O12	[M-H]-	Kaempferol-3-O-glucuronide	Flavonoids	Flavonols	22688-78-4	3	75571.5	58339.6	73078	150988	132926	159514	146465	143277	124208	108579	111175	99191.2	26407.4	68931.6	31058.8	109518	123541	97900.6	98023.1	109826	98196	77647.8	84265.2	76463	-	-	-	-	-	-	-	-	-	-	-	-	-	-	-
mws4053	455.35	455.35	456.36	C30H48O3	[M-H]-	3-Hydroxyurs-12-en-28-oic acid (Ursolic acid)	Terpenoids	Triterpene	77-52-1	3	1.16652e+06	2.5557e+06	1.92852e+06	765452	689127	31064.8	9	9	9	186191	402702	206116	7.43375e+06	6.47866e+06	5.93075e+06	1.01832e+06	541522	51450.4	9	9	9	1.38573e+06	1.37314e+06	1.25712e+06	C08988	-	1.13248	0.0617464	29444.7	14.8457	up	1.08545	0.00437917	1.36067e-06	-19.4873	down	-	-	-
Lmzn006795	453.34	453.34	454.345	C30H46O3	[M-H]-	3-Oxours-12-en-28-oic acid (Ursonic acid)*	Terpenoids	Triterpene	6246-46-4	2	1.33792e+06	1.59477e+06	1.30306e+06	9	9	9	9	9	9	9	9	9	3.29813e+06	2.73911e+06	2.55087e+06	9	9	9	9	9	9	614593	675220	619037	-	-	-	-	-	-	-	1.08542	0.00608822	3.14388e-06	-18.279	down	1.09476	0.00421695	6.37431e-06
Zmdp000972	136.04	91.05	135.035	C4H9NO2S	[M+H]+	S-Methyl-L-cysteine	Amino acids and derivatives	Amino acids and derivatives	1187-84-4	2	1.75872e+06	1.9709e+06	2.13388e+06	595181	586356	521828	214468	246886	231209	361555	373227	442214	489589	342102	328761	441666	435221	434009	431431	386466	415159	541425	515170	573101	C22040	ko02010	-	-	-	-	-	-	-	-	-	-	1.09173	0.00506607	0.223569
pmb3074	337.09	191.06	338.1	C16H18O8	[M-H]-	5-O-p-Coumaroylquinic acid*	Phenolic acids	Phenolic acids	1899-30-5	1	320760	306927	328506	2.28821e+06	2.62006e+06	2.42642e+06	5.12864e+06	6.44962e+06	5.70403e+06	741954	556084	512601	172086	176431	160423	1.21249e+06	1.28576e+06	1.14867e+06	2.1283e+06	1.90639e+06	2.03838e+06	1.85408e+06	2.03717e+06	1.86537e+06	C12208	ko00940,ko00941,ko00945,ko01110	1.12627	0.00434743	0.104768	-3.25472	down	1.08469	0.00463966	33.9575	5.08566	up	1.09309	0.00155584	3.81399
Lmqn000432	333.06	333.06	334.067	C9H19O11P	[M-H]-	1-(sn-Glycero-3-phospho)-1D-myo-inositol	Others	Saccharides	-	3	1.1022e+07	9.89383e+06	1.12254e+07	2.52161e+07	2.27907e+07	2.25711e+07	3.0774e+07	3.27172e+07	3.61536e+07	2.18935e+07	2.35455e+07	2.2568e+07	6.81766e+06	6.37424e+06	6.19825e+06	3.42902e+07	3.02134e+07	2.61901e+07	8.08606e+06	7.88644e+06	6.06475e+06	2.18355e+07	2.06488e+07	1.96147e+07	-	-	-	-	-	-	-	1.08323	0.00309406	5.13894	2.36147	up	1.07973	0.0120644	2.82172
pme1184	268.1	152.06	267.097	C10H13N5O4	[M+H]+	2'-Deoxyguanosine	Nucleotides and derivatives	Nucleotides and derivatives	961-07-9	3	485720	409625	320406	1.18946e+06	1.28728e+06	1.25176e+06	434166	446213	353209	254580	212227	227824	654101	518398	524768	9	1.19324e+06	1.21265e+06	488159	357207	527389	613523	642168	682581	C00330	ko00230,ko01100,ko01232,ko02010	-	-	-	-	-	-	-	-	-	-	-	-	-
HJN093	451.09	313.05	452.096	C20H20O12	[M-H]-	2-O-Salicyl-6-O-Galloyl-D-Glucose	Phenolic acids	Phenolic acids	-	2	249239	300886	304960	1.14612e+06	989984	979689	1.28476e+06	1.26051e+06	1.31518e+06	2.40595e+06	2.45229e+06	2.62165e+06	246275	324073	302476	1.20693e+06	1.22732e+06	1.17241e+06	467319	475659	485059	463790	468112	510563	-	-	-	-	-	-	-	1.07874	1.23418e-05	4.42295	2.14501	up	1.09015	3.20603e-06	4.21789
mws1350	181.05	151	182.058	C9H10O4	[M-H]-	Syringaldehyde; 4-Hydroxy-3,5-Dimethoxybenzaldehyde	Phenolic acids	Phenolic acids	134-96-3	3	148155	169983	148681	561564	586243	526855	715501	629932	760325	243192	180515	207159	205277	258195	198069	872901	813112	1.04983e+06	793580	861739	768341	205896	227672	224733	-	-	1.11788	0.00171577	0.299591	-1.73894	down	1.06986	0.00167452	3.18311	1.67044	up	1.08921	0.00820512	5.8606
Hmtp000776	168.07	105.03	167.058	C8H9NO3	[M+H]+	4,5,6-Trihydroxy-2-cyclohexen-1-ylideneacetonitrile	Alkaloids	Alkaloids	-	2	453949	466524	438765	1.66881e+06	1.67375e+06	1.77066e+06	693867	776435	1.00118e+06	806127	844570	866543	472930	370719	397723	46592.1	1.32074e+06	1.30274e+06	920922	927802	973818	886833	802692	816971	-	-	-	-	-	-	-	-	-	-	-	-	-	-	-
pme0513	151.061	59	152.068	C5H12O5	[M-H]-	Xylitol	Others	Saccharides	87-99-0	3	1.29878e+06	1.23715e+06	1.20634e+06	36163.6	24579.8	28831.1	19804.9	29145.2	23884.7	81453.9	92163.3	89754.4	4.24017e+06	2.16213e+06	2.40457e+06	38409.4	43923.6	29362.9	21434.2	21108.4	34788.4	157406	157133	172435	C00379	ko00040,ko01100,ko02010	1.11546	0.000140163	3.61602	1.8544	up	1.08002	0.047206	0.00827023	-6.91786	down	1.0922	0.000380902	0.0298471
pmf0297	297.32	183.21	298.324	C20H42O	[M-H]-	1-Eicosanol	Lipids	Free fatty acids	629-96-9	3	261622	264086	292928	149795	160359	163031	137556	135889	148155	311232	327391	289383	337159	334139	355860	174759	182504	171109	171929	160731	161630	217540	240305	221080	-	-	1.12646	0.00185537	2.20116	1.13826	up	1.08246	8.72349e-05	0.410452	-1.28471	down	-	-	-
Lmsn005754	461.11	169.01	462.116	C22H22O11	[M-H]-	1-O-Galloyl-2-O-Cinnamoyl-β-D-glucose	Phenolic acids	Phenolic acids	56994-83-3	2	183319	184405	191513	1.60186e+07	1.49522e+07	1.48104e+07	1.43881e+07	1.31158e+07	1.49835e+07	1.43995e+06	1.98682e+06	1.72707e+06	277189	241557	216871	8.61017e+06	8.71751e+06	7.64217e+06	2.20162e+07	2.47695e+07	2.36722e+07	8.26332e+06	9.2102e+06	8.76446e+06	-	-	1.1286	0.000971784	0.121303	-3.04332	down	1.08468	0.00154816	57.7575	5.85194	up	1.09454	0.00176066	44.6498
Lmgn000160	131.05	70.03	132.054	C4H8N2O3	[M-H]-	3-Ureidopropionic Acid	Organic acids	Organic acids	462-88-4	2	2.47127e+06	2.62576e+06	2.60021e+06	452215	437668	452226	1.18314e+06	1.18561e+06	1.28612e+06	422572	436021	412165	2.28902e+06	1.99627e+06	1.77235e+06	755155	834449	737202	448906	415011	499911	827498	819805	903131	C02642	ko00240,ko00410,ko00770,ko01100	1.13169	0.00125993	0.347689	-1.52413	down	-	-	-	-	-	1.09208	2.80684e-05	0.302291
pme2292	89.11	72.08	88.1	C4H12N2	[M+H]+	Putrescine	Alkaloids	Alkaloids	110-60-1	3	1.56668e+06	1.37969e+06	1.74371e+06	6.29268e+07	6.7605e+07	7.18129e+07	4.62141e+07	4.8725e+07	4.79253e+07	5.33956e+06	5.16431e+06	5.00765e+06	777053	567641	553729	1.3108e+08	1.29963e+08	131290915	125522426	1.24123e+08	1.27798e+08	3.5205e+07	3.29557e+07	3.16397e+07	C00134	ko00330,ko00470,ko00480,ko00960,ko01100,ko01110,ko02010	1.13345	0.000246668	0.108575	-3.20323	down	1.08417	0.000219527	75.2542	6.2337	up	1.09432	2.94464e-06	83.6519
mws0262	149.01	87.01	150.016	C4H6O6	[M-H]-	L-Tartaric acid	Organic acids	Organic acids	87-69-4	3	274080	265759	164088	1.40342e+06	1.49201e+06	1.53199e+06	1.11916e+06	1.15982e+06	1.15846e+06	848899	832846	744612	186722	439089	517816	1.57427e+06	1.42641e+06	1.35826e+06	1.79874e+06	1.82926e+06	1.81873e+06	1.08014e+06	1.15046e+06	1.20397e+06	C00898	ko00630,ko01100	-	-	-	-	-	-	-	-	-	-	1.0764	0.000368475	6.19232
MWS2673	339.25	121.1	338.246	C20H34O4	[M+H]+	5,6-DiHETrE[(±)5,6-dihydroxy-8Z,11Z,14Z-eicosatrienoic acid]	Lipids	Free fatty acids	213382-49-1	3	746677	783980	837176	213571	103568	103852	241388	236045	236105	205115	145305	116606	169544	215670	498163	466711	129479	113100	311664	331731	346584	339465	376697	348913	C14772	ko00590,ko01100	-	-	-	-	-	-	-	-	-	-	-	-	-
mws5035	279.17	120.08	278.163	C15H22N2O3	[M+H]+	L-Leucyl-L-phenylalanine	Amino acids and derivatives	Amino acids and derivatives	56217-82-4	2	770195	961072	1.10995e+06	517924	436883	492943	314329	296201	324880	208042	214482	268232	1.04532e+06	927232	767287	546214	449784	480659	267313	308557	225239	534358	593372	550520	-	-	-	-	-	-	-	1.06887	0.0166377	0.341411	-1.55042	down	-	-	-
MWS1771	196.1	91.05	195.089	C10H13NO3	[M+H]+	L-Tyrosine methyl ester	Amino acids and derivatives	Amino acids and derivatives	1080-06-4	1	1.99145e+06	2.04942e+06	1.93975e+06	397507	421346	473595	299415	283856	344858	215684	208333	240070	1.5939e+06	1.70471e+06	1.61114e+06	485039	417533	443460	204464	231812	231217	737662	774027	822688	C03404	-	-	-	-	-	-	1.0825	4.93059e-05	0.189038	-2.40325	down	1.0927	1.19415e-05	0.225066
Hmgn001653	137.02	93.04	138.032	C7H6O3	[M-H]-	Protocatechualdehyde	Phenolic acids	Phenolic acids	139-85-5	3	645021	750784	811693	398431	360038	373475	1.43341e+06	1.39936e+06	1.49637e+06	1.64808e+06	1.62428e+06	1.69007e+06	660326	660952	654233	390243	425392	440962	1.54087e+06	1.48253e+06	1.48697e+06	937409	910745	842060	C16700	ko00950	-	-	-	-	-	1.08416	0.00123932	2.1914	1.13186	up	-	-	-
mws5040	365.105	203.053	364.078	C12H21O11Na	[M+H]+	Turanose	Others	Saccharides	547-25-1	3	3.17303e+06	3.58327e+06	3.18924e+06	2.85894e+07	2.68649e+07	2.46127e+07	1.6915e+07	1.67783e+07	1.56412e+07	4.63195e+07	4.50123e+07	4.86088e+07	6.73262e+06	5.76606e+06	6.26748e+06	1.63872e+07	1.56412e+07	1.70916e+07	2.7385e+07	2.90562e+07	2.77207e+07	1.77249e+07	1.86906e+07	1.97807e+07	C19636	-	1.13141	0.00031718	2.83657	1.50415	up	1.07943	7.70131e-05	2.6289	1.39446	up	1.09284	0.000381316	4.93889
Lmsn002494	433.04	301	434.048	C19H14O12	[M-H]-	Ellagic acid-4-O-Xyloside	Tannins	Tannin	139163-18-1	2	3.60522e+07	3.85549e+07	3.95105e+07	2.91045e+06	1.4833e+06	1.31672e+06	1.25662e+06	1.31829e+06	1.34276e+06	1.09583e+06	787658	714770	1.61461e+07	1.6765e+07	1.74842e+07	1.95869e+06	1.33179e+06	1.26633e+06	553851	401409	465384	1.80384e+07	1.80097e+07	1.63562e+07	-	-	-	-	-	-	-	1.08519	0.000592558	0.0777387	-3.68522	down	1.09066	0.000493134	0.0399309
Xmsn002700	465.13	303.05	466.111	C21H22O12	[M-H]-	Taxifolin-3'-O-glucoside	Flavonoids	Flavanonols	31106-05-5	2	4.18507e+06	4.87254e+06	4.42953e+06	9.94315e+06	1.08672e+07	1.19726e+07	5.26709e+07	5.3311e+07	5.37807e+07	2.42862e+06	2.50122e+06	1.84203e+06	1.0298e+06	1.02944e+06	1.13347e+06	5.5353e+06	5.40436e+06	5.61559e+06	2.40874e+07	2.32329e+07	2.40069e+07	7.52839e+06	8.26702e+06	8.32357e+06	-	-	1.13154	1.71935e-07	0.0423871	-4.56023	down	1.08535	3.13003e-05	50.04	5.64501	up	-	-	-
Lmqn000351	325.11	59.01	326.121	C12H22O10	[M-H]-	Rutinose	Others	Saccharides	90-74-4	2	679884	810432	839899	297155	334070	269720	318069	256108	269000	237284	258806	262780	988358	577706	660806	366716	379136	383466	358703	368756	375875	459750	452560	500820	C08247	-	-	-	-	-	-	1.01909	0.0635344	0.378638	-1.40111	down	1.07665	0.0140266	0.484641
mws0024	169.01	125.02	170.022	C7H6O5	[M-H]-	Gallic acid	Phenolic acids	Phenolic acids	149-91-7	1	6.99538e+07	7.90775e+07	7.47643e+07	2.02969e+07	2.03263e+07	2.6876e+07	2.01234e+07	1.99556e+07	2.10432e+07	7.42462e+07	7.3021e+07	7.35897e+07	1.29399e+08	1.45987e+08	1.45812e+08	2.20724e+07	2.07478e+07	2.22621e+07	2.95457e+07	2.89406e+07	2.84677e+07	5.02838e+07	5.43258e+07	5.60634e+07	C01424	ko00999	1.1333	4.41484e-08	3.61336	1.85334	up	1.08444	0.00202577	0.145115	-2.78473	down	1.09237	0.00188674	0.290811
Lskp211213	301.22	173.13	300.209	C20H28O2	[M+H]+	Eurifoloid O	Terpenoids	Ditepenoids	-	3	110053	106375	108984	51590.6	11259.5	14567.8	88535.6	109115	97969.2	624045	646432	674178	112953	108055	111523	195365	209942	189774	198270	156957	168735	212425	191384	195945	-	-	1.13108	0.000128965	6.57822	2.7177	up	-	-	-	-	-	-	-	-
pmb2561	190.1	84	191.062	C7H13NO3S	[M-H]-	N-Acetyl-L-methionine	Amino acids and derivatives	Amino acids and derivatives	65-82-7	3	307227	317968	322892	189641	163643	195865	372816	398761	361627	220884	200720	209422	286019	286065	285852	285217	300715	284246	512681	541996	525131	301756	270064	287452	C02712	-	-	-	-	-	-	-	-	-	-	-	-	-	-
Lmsn004921	613.12	169.01	614.127	C29H26O15	[M-H]-	1,2-Di-O-galloyl-5-O-Cinnamoyl-β-D-glucose	Phenolic acids	Phenolic acids	-	2	1.00752e+06	929491	908159	408352	355098	337830	426519	433330	459278	95020.5	99712.2	100057	611826	602464	605240	520490	503298	504413	124263	91676.2	120846	419433	443958	468659	-	-	1.13297	0.000647617	0.223473	-2.16183	down	-	-	-	-	-	-	-	-
pma2987	142.1	124.09	141.09	C6H11N3O	[M+H]+	Histidinol	Alkaloids	Alkaloids	501-28-0	3	2.53067e+07	2.61639e+07	2.46443e+07	1.48033e+07	1.52879e+07	1.59954e+07	1.84855e+07	1.66371e+07	1.7437e+07	3.7227e+07	2.49601e+07	2.21065e+07	2.57866e+07	3.96435e+07	2.75451e+07	1.43894e+07	1.49673e+07	1.46121e+07	7.15275e+07	7.11769e+07	7.49096e+07	2.63696e+07	2.93161e+07	2.71241e+07	C00860	ko00340,ko01100,ko01110,ko01230	-	-	-	-	-	-	-	-	-	-	-	-	-
pme1383	170.08	134.06	169.074	C8H11NO3	[M+H]+	Pyridoxine	Others	Vitamin	65-23-6	3	2.776e+07	2.93953e+07	3.77707e+07	2.15999e+07	2.33553e+07	2.3061e+07	2.12746e+07	2.04327e+07	2.21452e+07	1.6349e+07	1.6456e+07	1.7136e+07	2.57562e+07	2.50715e+07	2.28001e+07	1.42604e+07	1.29322e+07	1.34215e+07	2.35546e+07	2.38838e+07	2.37193e+07	1.91863e+07	1.96969e+07	2.13186e+07	C00314	ko00750,ko01100,ko01240	-	-	-	-	-	-	-	-	-	-	1.06575	0.0265562	0.427851
mws0044	303.05	125.02	304.058	C15H12O7	[M-H]-	Taxifolin(Dihydroquercetin)	Flavonoids	Flavanonols	480-18-2	2	1.05595e+06	1.06551e+06	1.02644e+06	6.597e+07	6.62917e+07	6.25458e+07	2.97978e+07	2.64798e+07	3.15395e+07	1.00168e+07	1.04969e+07	9.75852e+06	606239	628951	611705	1.7775e+07	1.73325e+07	1.75066e+07	1.56402e+07	1.80494e+07	1.53444e+07	1.38208e+07	1.51111e+07	1.53416e+07	C01617	ko00941,ko01100,ko01110	1.12758	0.00515806	0.344719	-1.53651	down	1.0851	0.00267068	47.5485	5.57133	up	1.09476	5.34163e-05	16.714
pmb2507	213.02	96.97	214.024	C5H11O7P	[M-H]-	2-Deoxyribose-1-phosphate	Nucleotides and derivatives	Nucleotides and derivatives	17210-42-3	3	205323	257966	181379	2.70625e+06	2.51804e+06	2.4453e+06	2.12021e+06	2.42282e+06	2.03391e+06	7.30552e+06	7.89697e+06	8.07717e+06	316537	621088	568786	4.57614e+06	4.40199e+06	3.23167e+06	714440	1.10113e+06	564621	2.3863e+06	2.3778e+06	2.61918e+06	C00672	ko00030,ko00240,ko01100	1.12854	0.000245798	3.53959	1.82358	up	1.04285	0.000467986	4.36596	2.1263	up	1.08912	0.0116008	18.9396
pma6455	229.01	96.97	230.019	C5H11O8P	[M-H]-	Ribulose-5-phosphate	Others	Saccharides	4300-28-1	3	680074	787510	815004	8.14469e+06	5.73078e+06	6.06956e+06	2.60843e+06	3.20094e+06	3.29045e+06	4.87637e+06	4.4309e+06	4.64877e+06	842332	473280	397997	6.22492e+06	7.05516e+06	5.64564e+06	1.41633e+06	1.38975e+06	1.35168e+06	2.86547e+06	2.66448e+06	2.97614e+06	C00117	ko00030,ko00230,ko00440,ko00710,ko00750,ko01100,ko01110,ko01200,ko01230,ko01240	-	-	-	-	-	1.04651	0.00134773	5.31033	2.4088	up	1.09129	0.00503246	8.29134
Lmmn004625	449.109	287.056	450.116	C21H22O11	[M-H]-	Dihydrokaempferol-7-O-glucoside	Flavonoids	Flavonols	-	3	2.27691e+07	2.41767e+07	2.35868e+07	1.55236e+06	1.74398e+06	1.18287e+06	3.75216e+06	3.43752e+06	2.93167e+06	301378	330711	315355	1.34505e+07	1.43691e+07	1.57772e+07	1.43091e+06	1.35509e+06	774590	1.21992e+06	1.45065e+06	1.04714e+06	5.00325e+06	5.46957e+06	5.55884e+06	-	-	1.13127	0.00600225	0.0936084	-3.41722	down	1.07839	0.00151887	0.232158	-2.10682	down	1.0855	2.0904e-05	0.0504815
Zmzn000079	199	78.96	200.009	C4H9O7P	[M-H]-	D-Erythrose-4-phosphate	Others	Saccharides	585-18-2	2	474891	577130	488136	1.80257e+06	1.50761e+06	1.07008e+06	1.66056e+06	2.11187e+06	1.50743e+06	1.30891e+06	1.3963e+06	1.5771e+06	667097	1.50178e+06	1.52844e+06	1.36616e+06	1.26097e+06	2.26261e+06	1.5116e+06	1.35726e+06	1.39299e+06	1.35885e+06	1.23704e+06	1.37036e+06	C00279	ko00030,ko00400,ko00710,ko00750,ko01100,ko01110,ko01200,ko01230,ko01240	-	-	-	-	-	-	-	-	-	-	1.03513	0.070903	3.17484
MWS2040	94.98	79.96	95.9881	CH4O3S	[M-H]-	Methanesulfonic acid	Organic acids	Organic acids	75-75-2	3	772404	1.05587e+06	1.03475e+06	116703	129203	114676	276148	307366	261790	483742	384663	373235	1.32672e+06	1.09548e+06	1.10915e+06	452439	204276	185654	370617	426258	1.24977e+06	606359	542357	581797	C11145	ko00920,ko01100	-	-	-	-	-	1.07903	0.00566506	0.239372	-2.06268	down	-	-	-
pme0193	147.08	84.04	146.069	C5H10N2O3	[M+H]+	L-Glutamine	Amino acids and derivatives	Amino acids and derivatives	56-85-9	1	716706	702124	306365	9.99038e+06	1.04241e+07	1.07394e+07	8.13577e+06	8.19082e+06	7.75571e+06	1.39604e+06	1.29316e+06	1.31552e+06	743718	801598	737909	1.10911e+07	1.18619e+07	1.16287e+07	6.94387e+06	6.69253e+06	6.5999e+06	6.60285e+06	6.4281e+06	5.9204e+06	C00064	ko00220,ko00230,ko00240,ko00250,ko00470,ko00630,ko00750,ko00910,ko00970,ko01100,ko01230,ko01232,ko01240,ko02010	1.13312	0.000226677	0.166293	-2.5882	down	1.08512	0.000270618	10.5475	3.39883	up	1.0769	1.60005e-05	20.0451
Cmpp003619	193.05	105.07	192.042	C10H8O4	[M+H]+	6,7-Dihydroxy-4-methylcoumarin	Lignans and Coumarins	Coumarins	529-84-0	2	1.71655e+07	1.86922e+07	2.02824e+07	8.67022e+06	6.99575e+06	6.33953e+06	1.14308e+07	8.44165e+06	8.48136e+06	4.82148e+06	4.48312e+06	4.80567e+06	2.1844e+07	1.80565e+07	2.27982e+07	1.22184e+07	1.33147e+07	1.10252e+07	6.22429e+06	9.64971e+06	7.07996e+06	1.04022e+07	9.8495e+06	9.293e+06	-	-	1.08592	0.039358	0.49765	-1.0068	down	1.03791	0.00433254	0.452222	-1.1449	down	-	-	-
pme1286	385.13	250	384.122	C14H20N6O5S	[M+H]+	S-(5'-Adenosy)-L-homocysteine	Amino acids and derivatives	Amino acids and derivatives	979-92-0	1	4.26161e+06	4.73829e+06	5.48113e+06	4.36176e+06	4.42457e+06	4.79362e+06	4.20351e+06	3.84645e+06	4.05994e+06	2.03217e+06	2.1281e+06	2.23575e+06	6.25196e+06	6.18739e+06	6.0601e+06	3.85324e+06	4.05097e+06	3.86947e+06	7.35702e+06	7.09627e+06	7.4055e+06	3.91905e+06	3.93777e+06	4.32413e+06	C00021	ko00270,ko01100,ko01230,ko01240	-	-	-	-	-	-	-	-	-	-	-	-	-
Zmhn001257	451.12	289.07	452.132	C21H24O11	[M-H]-	Catechin-5-O-glucoside	Flavonoids	Flavanols	-	3	58125.5	73008.6	84857	361293	328884	331387	245250	233637	57017.8	159880	53864.9	39124.9	38608.3	43619.1	34255.6	609610	652022	588315	873005	807184	854529	291616	265634	294845	-	-	-	-	-	-	-	-	-	-	-	-	1.08873	0.000255416	8.56493
mws0227	132.1	86.1	131.095	C6H13NO2	[M+H]+	L-Leucine*	Amino acids and derivatives	Amino acids and derivatives	61-90-5	1	3.31481e+06	3.56278e+06	2.50839e+06	1.11755e+07	1.18601e+07	1.14792e+07	8.27882e+06	8.31336e+06	8.35803e+06	6.68907e+06	6.79125e+06	6.98854e+06	4.47756e+06	4.41892e+06	4.12734e+06	1.2494e+07	1.23843e+07	1.28367e+07	8.20292e+06	8.64737e+06	8.49274e+06	9.64916e+06	8.83273e+06	8.7078e+06	C00123	ko00280,ko00290,ko00966,ko00970,ko01100,ko01110,ko01210,ko01230,ko02010	-	-	-	-	-	-	-	-	-	-	1.08208	0.000219367	4.01824
pme3961	252.11	136.06	251.102	C10H13N5O3	[M+H]+	2'-Deoxyadenosine*	Nucleotides and derivatives	Nucleotides and derivatives	958-09-8	2	1.05375e+07	1.00071e+07	1.13729e+07	1.62331e+06	1.6905e+06	1.78852e+06	3.56207e+06	3.36061e+06	3.16818e+06	278608	358987	443128	2.75971e+07	2.64886e+07	2.29185e+07	1.54055e+06	1.78162e+06	1.77258e+06	4.61242e+06	4.44007e+06	4.47323e+06	6.4936e+06	6.07721e+06	5.80532e+06	C00559	ko00230,ko01100,ko01232,ko02010	1.12529	0.000320513	0.107099	-3.22298	down	1.08325	0.0037937	0.131043	-2.93189	down	1.09246	0.00140027	0.159623
pmn001542	1243.13	1091.1	1244.14	C55H40O34	[M-H]-	2,3-O-Digalloyl-1,4,6-tri-O-galloyl-glucose	Phenolic acids	Phenolic acids	-	3	11137.2	13715.1	12529.9	11531.7	5097.12	8090.51	78875.2	71687.1	57032.2	9	9	9	7983.83	5209.58	5641.95	16822	27278.6	16707	1.20328e+06	697907	1.27744e+06	69692.9	62631.3	64198.4	-	-	1.13344	0.00851889	0.000130061	-12.9085	down	1.07569	0.00930286	11.0215	3.46225	up	-	-	-
HX1353	177.05	89.04	176.047	C10H8O3	[M+H]+	7-methoxycoumarin(ISO2)	Lignans and Coumarins	Coumarins	-	1	2.30147e+07	2.12108e+07	2.67923e+07	4.54848e+07	4.04753e+07	4.01578e+07	6.28507e+07	5.43305e+07	6.14526e+07	2.75309e+06	2.81298e+06	2.78198e+06	5.18859e+07	5.99743e+07	6.15335e+07	3.7784e+07	3.76221e+07	3.95952e+07	6.33589e+07	5.62743e+07	5.05618e+07	4.03593e+07	4.31463e+07	4.5198e+07	-	-	1.13323	0.0021523	0.0467327	-4.41942	down	-	-	-	-	-	-	-	-
Lmyp004318	595.145	287.056	594.137	C30H26O13	[M+H]+	Kaempferol-3-O-(6''-p-Coumaroyl)galactoside*	Flavonoids	Flavones	-	3	2.05973e+07	2.28143e+07	2.60187e+07	298181	510165	347325	301521	286468	274138	53435.5	41323.9	19304.3	2.44677e+07	2.05383e+07	2.33772e+07	333429	382086	496907	386963	529541	367144	6.54957e+06	6.90043e+06	7.3346e+06	-	-	1.08826	5.88726e-05	0.132305	-2.91806	down	1.08514	0.00269569	0.0126073	-6.3096	down	1.09245	0.00472313	0.0174624
Lmsn004659	659.13	169.01	660.133	C30H28O17	[M-H]-	1,6-Di-O-galloyl-2-O-Feruloyl-β-D-glucose*	Phenolic acids	Phenolic acids	-	1	7.07212e+06	7.19638e+06	7.48337e+06	169970	150533	146398	245123	248316	243304	64011.7	67137.3	63349.4	7.43135e+06	7.45866e+06	7.55096e+06	250703	241390	277080	199113	218360	243252	3.24877e+06	3.61915e+06	3.55138e+06	-	-	1.13325	1.34065e-07	0.263998	-1.9214	down	1.0855	2.43071e-05	0.0328303	-4.92883	down	1.09445	0.000275065	0.0353612
pmb2922	565.05	323.03	566.055	C15H24N2O17P2	[M-H]-	Uridine 5'-diphospho-D-glucose	Nucleotides and derivatives	Nucleotides and derivatives	133-89-1	1	805555	1.03598e+06	988828	3.18375e+06	3.5074e+06	3.09817e+06	1.92501e+06	1.93568e+06	2.03452e+06	3.69433e+06	4.03703e+06	3.80441e+06	967236	1.01895e+06	1.0435e+06	3.52623e+06	3.17647e+06	4.28121e+06	1.50527e+06	1.41932e+06	1.49772e+06	2.01786e+06	1.80031e+06	1.92711e+06	C00029	ko00040,ko00052,ko00053,ko00500,ko00520,ko00561,ko00908,ko01100,ko01110,ko01240,ko01250	-	-	-	-	-	-	-	-	-	-	1.0787	0.0112696	3.88074
pmp000194	519.11	271.06	518.106	C24H22O13	[M+H]+	6''-O-Malonylgenistin	Flavonoids	Isoflavones	51011-05-3	3	3.20097e+06	3.63808e+06	4.15301e+06	37806.8	36697.1	59676.1	9	9	9	7438.28	11886.1	23195.7	9.73546e+06	9.22189e+06	8.66418e+06	73895.2	48118.3	60988	35332.4	58112.1	56677.1	1.86416e+06	2.06886e+06	2.05465e+06	C16192	ko00943	1.12901	0.0943834	1574.82	10.621	up	1.08549	0.00112689	9.77498e-07	-19.9644	down	1.09208	0.00575236	0.0166485
pme2801	167.06	150.03	166.049	C6H6N4O2	[M+H]+	7-Methylxanthine	Nucleotides and derivatives	Nucleotides and derivatives	552-62-5	3	194674	914683	609655	587749	591810	263687	78987.1	79243	111473	245699	20390	254497	413769	433177	478815	235612	615385	530779	509370	523793	494987	177611	162425	159977	C16353	ko00232,ko01100,ko01110	-	-	-	-	-	1.07301	0.000414257	0.203433	-2.29738	down	-	-	-
Lmsn003088	635.09	169.01	636.096	C27H24O18	[M-H]-	1,4,6-Tri-O-galloyl-β-D-glucose*	Phenolic acids	Phenolic acids	94513-58-3	2	1.58915e+06	1.60802e+06	1.8706e+06	281541	261339	282650	593193	588548	636144	1.98775e+06	2.18168e+06	2.09176e+06	1.98032e+06	2.24607e+06	2.23984e+06	2.68537e+06	2.97456e+06	3.11792e+06	1.72185e+06	1.52323e+06	1.68912e+06	1.93378e+06	2.03666e+06	2.16848e+06	-	-	1.13172	0.000731049	3.44422	1.78418	up	1.08238	0.00251811	0.281135	-1.83066	down	-	-	-
pme1665	593.15	311.06	594.159	C27H30O15	[M-H]-	Isovitexin-7-O-glucoside(Saponarin)	Flavonoids	Flavones	20310-89-8	3	208668	215045	155111	101771	98696.9	98736.4	124133	109388	122929	8117.56	20433	21557.3	384863	340139	370074	88395.2	65304	45632.2	82217.8	73442.4	76628.4	163621	181281	165155	C08064	-	1.08236	9.52767e-05	0.140575	-2.83059	down	1.08049	0.00107836	0.325503	-1.61926	down	1.01659	0.00784706	0.344373
MWSmce165	165.08	59.02	166.084	C6H14O5	[M-H]-	L-Fucitol	Others	Saccharides	13074-06-1	2	3.75102e+06	4.00416e+06	3.95311e+06	3.6348e+06	3.98566e+06	3.29101e+06	3.32716e+06	3.12321e+06	3.14494e+06	4.80949e+06	5.11353e+06	5.17541e+06	3.81132e+06	3.22899e+06	3.32252e+06	7.42104e+06	6.59952e+06	7.11053e+06	6.79398e+06	6.4464e+06	6.362e+06	4.54504e+06	4.2737e+06	4.79593e+06	-	-	-	-	-	-	-	-	-	-	-	-	-	-	-
Hmln000659	331.07	169.01	332.074	C13H16O10	[M-H]-	3-O-Galloyl-D-glucose*	Phenolic acids	Phenolic acids	-	1	1.69739e+06	3.92216e+06	4.15583e+06	619002	584131	557975	972336	899798	1.0442e+06	2.94158e+06	2.62658e+06	3.07896e+06	9	4.17737e+06	4.37989e+06	1.04136e+06	1.19504e+06	1.08697e+06	538780	585253	591253	2.26114e+06	2.01775e+06	2.18296e+06	-	-	1.12587	0.00256757	2.96506	1.56806	up	-	-	-	-	-	-	-	-
pmn001319	413.12	398.1	414.132	C22H22O8	[M-H]-	1-O-Feruloyl-3-O-p-Coumaroylglycerol	Phenolic acids	Phenolic acids	-	3	74209.2	65523.5	68907.1	29179.6	20901.3	32348.2	33465.4	28366.2	28823.3	96405.3	88908.3	99421.2	171536	155829	163917	109291	113801	113413	107011	111657	113327	99690.1	91693.6	89390.5	-	-	1.1271	0.00034448	3.14086	1.65116	up	1.08297	0.000347912	0.184527	-2.4381	down	-	-	-
mws1478	163.12	130.07	162.116	C10H14N2	[M+H]+	Nicotine	Alkaloids	Pyridine alkaloids	54-11-5	1	2.12161e+07	2.59791e+07	1.13903e+07	3.0834e+07	3.15697e+07	2.54068e+07	7.91442e+07	6.61056e+07	4.35067e+07	2.89141e+07	2.80834e+07	3.13867e+07	3.88908e+07	2.68618e+07	3.42627e+07	4.8649e+07	4.86062e+07	5.11357e+07	8.94548e+07	1.0817e+08	9.04315e+07	4.37651e+07	4.2746e+07	4.7642e+07	C00745	ko00960,ko01110	1.01603	0.0833918	0.468244	-1.09467	down	-	-	-	-	-	-	-	-
pme1201	273.08	167.03	274.084	C15H14O5	[M-H]-	Phloretin	Flavonoids	Chalcones	60-82-2	3	38384.3	43458.7	40260.8	39056	44223.9	42109.2	43802.6	58098.5	53879	13804.3	18447.6	16755	36698.6	39064.8	34556	71558.1	84752.4	89082.6	116659	105180	97018.2	57336.6	52669.2	58937.9	C00774	ko00941,ko01110	1.11015	0.00870009	0.31459	-1.66845	down	-	-	-	-	-	1.06958	0.01133	2.00971
pmb3107	359.1	182.02	360.106	C15H20O10	[M-H]-	Glucosyringic Acid	Phenolic acids	Phenolic acids	-	3	1.68035e+07	1.80269e+07	1.78005e+07	28747.2	29059	29993.5	71795	64414.8	65155.2	3.21441e+06	2.71987e+06	2.67706e+06	1.91523e+07	1.86599e+07	2.01532e+07	90105.3	79490	74304.4	70368.1	70602.8	75850.4	1.36566e+06	1.21828e+06	1.27335e+06	-	-	1.13301	0.00375662	42.7648	5.41835	up	1.08543	0.000520053	0.00347388	-8.16923	down	1.09452	0.000461944	0.00463416
mws2120	291.01	247.02	292.022	C13H8O8	[M-H]-	Brevifolin carboxylic acid	Phenolic acids	Phenolic acids	18490-95-4	1	1.58099e+08	1.65079e+08	1.74203e+08	1.9505e+07	1.80307e+07	2.1528e+07	6.58144e+06	6.4086e+06	7.61309e+06	2.94036e+06	2.57542e+06	2.26327e+06	1.25857e+08	142458160	1.35153e+08	2.16921e+07	1.83429e+07	20944530	5.81879e+06	5.40078e+06	5.35137e+06	5.91186e+07	5.94618e+07	6.54366e+07	-	-	1.1139	0.00204971	0.377566	-1.4052	down	1.08447	0.00133403	0.0510651	-4.29152	down	1.09314	0.000640279	0.122601
pme3705	193.04	72.99	194.043	C6H10O7	[M-H]-	D-Glucoronic acid*	Others	Saccharides	6556-12-3	1	6.13446e+06	6.15507e+06	6.02836e+06	2.20353e+06	2.13342e+06	2.17107e+06	2.38882e+06	2.22762e+06	2.42368e+06	1.15033e+06	1.14607e+06	1.04598e+06	6.05542e+06	4.508e+06	4.32922e+06	2.10436e+06	2.06393e+06	2.3987e+06	4.62025e+06	4.97861e+06	4.54718e+06	2.99042e+06	2.79132e+06	2.66653e+06	C00191	ko00040,ko00053,ko00520,ko00562,ko01100,ko01240,ko01250	1.12705	0.000285118	0.474762	-1.07472	down	1.04093	0.0397141	0.472725	-1.08093	down	1.09023	0.00017839	0.358502
pmn001492	187.04	123.04	188.047	C11H8O3	[M-H]-	Ayapin	Lignans and Coumarins	Coumarins	494-56-4	2	504059	479166	460573	242880	243083	243078	157258	171776	146230	242992	233956	224061	379209	336913	400818	157145	166875	154939	129053	121147	140727	225347	251971	246289	C18078	-	-	-	-	-	-	1.07161	0.00325232	0.425506	-1.23275	down	1.09262	0.000716388	0.331735
Lmjp002764	223.06	190.03	222.053	C11H10O5	[M+H]+	Umckalin (7-hydroxy-5,6-dimethoxycoumarin)	Lignans and Coumarins	Coumarins	43053-62-9	2	2.8492e+06	2.95437e+06	1.77445e+06	2.98024e+06	2.34788e+06	2.5653e+06	966344	1.07827e+06	1.02187e+06	1.99044e+06	2.12062e+06	1.92225e+06	2.02502e+06	1.37549e+06	1.97425e+06	1.3382e+07	2.91178e+07	1.71412e+07	1.27897e+07	1.16137e+07	8.16181e+06	3.73587e+06	3.32513e+06	3.53158e+06	-	-	-	-	-	-	-	-	-	-	-	-	1.05496	0.0664025	7.87026
Lmfn001062	635.09	169.01	636.096	C27H24O18	[M-H]-	2,4,6-Tri-O-galloyl-D-glucose*	Phenolic acids	Phenolic acids	108043-99-8	2	1.65607e+06	1.57998e+06	1.74761e+06	271660	193136	228811	664167	536694	607019	1.70153e+06	1.87843e+06	1.9533e+06	1.87859e+06	2.06172e+06	2.00583e+06	2.60524e+06	3.13184e+06	2.69138e+06	1.57356e+06	1.3596e+06	1.66526e+06	1.73403e+06	1.94814e+06	1.85572e+06	-	-	1.1239	0.000754758	3.06064	1.61383	up	1.07882	7.82287e-05	0.304043	-1.71765	down	-	-	-
pmn001456	713.15	550.98	714.159	C37H30O15	[M-H]-	Podocarpusflavone A glucoside	Flavonoids	Biflavones	-	2	975359	957547	916278	6871.26	5530.54	5340.07	3120.18	2543.26	2569.38	1637.84	845.801	1744.06	623792	638451	581774	2695.72	7669.74	1172.45	4010.65	2058.96	3403.15	310631	281472	281001	-	-	-	-	-	-	-	1.08517	0.000768505	0.0044646	-7.80725	down	1.07589	0.000293039	0.00404955
mws1337	220.12	90.05	219.111	C9H17NO5	[M+H]+	D-Pantothenic Acid	Others	Vitamin	79-83-4	1	3.22387e+06	3.20439e+06	3.38365e+06	211173	175926	218407	192191	178761	212225	396932	394673	421553	2.30786e+06	2.4573e+06	2.44109e+06	239527	275662	269866	268703	248626	261186	1.0043e+06	927377	897362	C00864	ko00410,ko00770,ko01100,ko01110,ko01240	1.12151	9.44904e-05	2.08026	1.05676	up	1.08453	0.0002821	0.0809266	-3.62724	down	1.09407	0.000222286	0.0800105
Lmmn002179	313.09	107.05	314.1	C14H18O8	[M-H]-	Methyl salicylate-2-O-glucoside	Phenolic acids	Phenolic acids	10019-60-0	2	84908.1	61256	122565	89998.6	102669	99871.8	83592.9	98654.6	71181.3	278577	425814	369367	71326.8	114487	73247.9	75311.9	71383.8	62686.6	209690	226039	263668	103451	104678	93909.8	-	-	1.10793	0.0207883	4.23693	2.08302	up	-	-	-	-	-	-	-	-
Lmbn005662	295.23	171.1	296.235	C18H32O3	[M-H]-	9(10)-EpOME;(9R,10S)-(12Z)-9,10-Epoxyoctadecenoic acid	Lipids	Free fatty acids	16833-56-0	3	483456	519852	568722	75680	73206.9	69612.8	130495	133004	153521	89028.9	40982.8	11225.7	543314	528024	509676	91122	97747.5	100854	616952	600219	565681	259960	284855	290726	C14825	ko00591,ko01100	-	-	-	-	-	1.08176	1.15533e-05	0.263767	-1.92266	down	1.09248	0.00299262	0.184299
Lmbp003208	385.12	223.06	384.106	C17H20O10	[M+H]+	Fraxidin-8-O-glucoside	Lignans and Coumarins	Coumarins	-	1	2.48809e+06	2.24141e+06	2.75961e+06	785911	1.03394e+06	930526	518632	563051	688038	400560	146491	161385	2.87046e+06	2.6326e+06	2.70538e+06	778726	603355	588612	382487	280668	400393	1.20111e+06	1.34585e+06	1.24309e+06	-	-	-	-	-	-	-	1.07832	3.47199e-05	0.215598	-2.21359	down	1.08076	0.00253715	0.263141
Lmhn002051	283.05	167.04	284.053	C12H12O8	[M-H]-	Vnilloylmalic acid	Phenolic acids	Phenolic acids	-	3	15367.3	16770.1	13665.2	437101	441305	444093	491293	478455	518741	19282.7	7554.87	8101.43	9711.99	8894.25	9533.97	355730	285474	293691	575104	575149	647088	254442	226101	239643	-	-	1.11997	0.000198524	0.0234728	-5.41287	down	1.08534	0.000592335	52.8955	5.72507	up	1.09283	0.00549129	20.4114
MWS20152	417.16	402.1	418.163	C22H26O8	[M-H]-	Syringaresinol	Lignans and Coumarins	Lignans	21453-71-4	1	52380.7	43291.6	31338.3	360948	378226	330507	210238	212751	155989	58394.2	37629.1	41544.4	62192.6	74642.7	65022.3	268653	295339	292137	308813	311696	312816	157516	146773	165253	C10889	-	1.10434	0.00929085	0.237604	-2.07337	down	1.0598	0.0177658	2.86825	1.52017	up	1.08132	4.16745e-05	6.74061
MWStz083	197.13	70.07	196.121	C10H16N2O2	[M+H]+	Cyclo(D-Val-L-Pro)	Amino acids and derivatives	Amino acids and derivatives	27483-18-7	2	34582.7	49130.7	52708.5	11624.8	19151.3	12817.9	1.44843e+06	1.33097e+06	1.22539e+06	225808	320177	322940	14036.3	42067.9	13239.6	8309.01	24605.2	17797.3	3.08314e+06	3.07981e+06	3.50253e+06	1.00668e+06	1.03121e+06	919764	-	-	1.11849	0.000804415	0.216971	-2.20442	down	1.06831	0.00200445	57.7527	5.85182	up	-	-	-
mws1346	162.08	98.06	161.069	C6H11NO4	[M+H]+	DL-2-Aminoadipic acid	Alkaloids	Alkaloids	542-32-5	3	2.69344e+06	2.59773e+06	2.5452e+06	316263	343156	328317	450310	412660	442333	415795	391786	446476	2.43925e+06	2.48758e+06	2.5287e+06	454933	405422	401920	766304	770744	795878	685440	620790	692674	C00956	ko00300,ko00310,ko01100,ko01110,ko01210,ko01230	-	-	-	-	-	1.08499	1.32411e-05	0.175078	-2.51393	down	1.09354	6.84591e-05	0.161079
pme2836	178.09	160.08	177.079	C10H11NO2	[M+H]+	5-Hydroxytryptophol	Alkaloids	Plumerane	154-02-9	3	506200	609054	543865	418384	408676	423536	1.34463e+06	1.15877e+06	1.12452e+06	431992	438197	397528	657986	685562	644527	762531	629798	781179	984509	1.05583e+06	1.07757e+06	688533	773666	718295	-	-	1.12551	0.00606789	0.349434	-1.51691	down	-	-	-	-	-	-	-	-
Lchp000218	209.08	121.06	208.074	C11H12O4	[M+H]+	(R)-3-ethyl-7-hydroxy-6-methoxyphthalide	Others	Others	-	1	1.15224e+07	1.147e+07	1.04579e+07	7.00344e+06	7.54264e+06	7.5802e+06	5.64306e+06	5.6038e+06	5.5558e+06	3.81876e+06	4.93507e+06	4.74016e+06	1.84455e+07	2.00395e+07	2.06189e+07	9.88225e+06	9.89773e+06	8.62006e+06	6.45955e+06	5.85779e+06	5.57658e+06	9.00363e+06	8.22058e+06	8.06962e+06	-	-	-	-	-	-	-	1.08402	0.00208931	0.28429	-1.81456	down	-	-	-
mws1013	177.02	133.03	178.027	C9H6O4	[M-H]-	Esculetin (6,7-Dihydroxycoumarin)	Lignans and Coumarins	Coumarins	305-01-1	3	558061	547357	631516	61771.1	112593	146869	107111	181541	324427	269410	265352	304309	916099	924494	861891	238455	341640	445376	369451	349229	318280	433831	488684	460687	C09263	ko00999,ko01110	-	-	-	-	-	1.00527	0.00486909	0.226858	-2.14014	down	-	-	-
pme0124	173.09	116.07	172.085	C7H12N2O3	[M+H]+	L-Glycyl-L-proline	Amino acids and derivatives	Amino acids and derivatives	704-15-4	3	1.49728e+06	1.57869e+06	1.5209e+06	1.67381e+06	1.82248e+06	1.86094e+06	1.06072e+06	1.05711e+06	1.18537e+06	856447	840993	909038	2.02593e+06	1.91382e+06	1.91318e+06	1.90992e+06	1.63264e+06	1.58025e+06	1.31756e+06	1.34454e+06	1.27682e+06	1.17454e+06	1.12036e+06	1.2604e+06	-	-	-	-	-	-	-	-	-	-	-	-	-	-	-
pmn001669	237.08	207.03	238.084	C12H14O5	[M-H]-	Methyl sinapate	Phenolic acids	Phenolic acids	20733-94-2	3	169461	171969	218946	14217.7	12807.2	11950.3	3826.58	5579.88	4479.18	12579.4	15914	13536.8	230473	206216	210221	12823.9	19321.8	19987.5	5109.08	4802.15	9016.6	111818	105002	118326	-	-	1.10429	0.0035494	3.02688	1.59783	up	1.08348	0.00120785	0.0214646	-5.5419	down	1.08458	0.00792226	0.0930324
MWSmce675	271.08	108.02	272.09	C12H16O7	[M-H]-	Arbutin	Phenolic acids	Phenolic acids	497-76-7	1	6.45814e+06	6.62605e+06	5.68066e+06	719746	752330	723577	1.70239e+06	1.50461e+06	1.46565e+06	2.98239e+06	3.0144e+06	2.97802e+06	9	9.75737e+06	9.21042e+06	347321	404255	366770	499711	486654	478551	2.90417e+06	2.94077e+06	2.63192e+06	C06186	ko00010	-	-	-	-	-	-	-	-	-	-	1.09366	0.00237525	0.0595979
Hmqp001042	237.13	98.97	236.126	C10H20O6	[M+H]+	Butyl beta-D-glucoside	Others	Saccharides	5391-18-4	2	373921	328347	337801	110824	123628	139929	111472	131247	127469	50589.7	85996.3	58618	203224	167319	170492	152506	164001	187751	93880.3	100904	100986	164809	164058	147990	-	-	-	-	-	-	-	-	-	-	-	-	1.07366	0.00073748	0.484832
pme2237	181.072	101	182.079	C6H14O6	[M-H]-	Dulcitol	Others	Saccharides	608-66-2	3	5.8807e+06	5.96338e+06	6.19302e+06	264706	284570	322193	260817	267992	281789	376344	354701	417105	1.6061e+07	1.02464e+07	1.07349e+07	418669	368196	397038	375947	352653	354048	788007	806315	881161	C01697	ko00052,ko01100	-	-	-	-	-	1.08231	0.0229567	0.021883	-5.51404	down	1.09433	0.000202719	0.0656371
Lmhp008688	500.28	359.26	499.27	C25H42NO7P	[M+H]+	LysoPE 20:5	Lipids	LPE	-	3	2.49584e+06	2.33009e+06	2.71919e+06	434137	376287	412138	262828	249223	231064	119417	98353.6	146694	1.53845e+06	1.72144e+06	1.57108e+06	424020	391845	404270	636839	603239	585617	758572	779305	693970	-	-	1.07512	0.00291087	0.490454	-1.02781	down	1.08399	0.0013409	0.153823	-2.70065	down	1.09311	0.00269218	0.161712
Lmbp002962	209.05	194.02	208.037	C10H8O5	[M+H]+	Isofraxetin	Lignans and Coumarins	Coumarins	50656-75-2	2	1.8684e+07	1.93211e+07	18254515	5.06379e+06	4.52525e+06	4.58227e+06	4.22435e+06	3.21578e+06	4.10947e+06	1.03055e+07	1.07083e+07	1.0432e+07	1.40467e+07	1.4318e+07	1.4839e+07	9.3557e+06	9.64668e+06	7.8973e+06	1.04419e+07	9.51532e+06	9.85697e+06	9.78834e+06	9.75679e+06	8.7935e+06	-	-	1.11703	0.000770653	2.72268	1.44503	up	1.07623	2.49293e-05	0.267329	-1.90331	down	1.07853	0.000401159	0.478135
Lmhn003240	237.04	121.03	238.048	C11H10O6	[M-H]-	Benzoylmalic acid	Phenolic acids	Phenolic acids	22138-51-8	3	80876.3	87817.4	210205	520954	574507	523351	114719	95831.5	94502.8	150670	96796.9	201983	61627.7	73828.8	18691.7	276592	215052	278628	50566.2	75898.5	126690	168948	160505	180783	-	-	-	-	-	-	-	-	-	-	-	-	-	-	-
MWSmce690	175.02	59.01	176.032	C6H8O6	[M-H]-	Erythorbic Acid; Isoascorbic Acid	Others	Vitamin	89-65-6	2	1.81877e+06	2.05864e+06	2.05856e+06	217848	208559	285948	306424	340984	328958	2.26131e+07	2.14181e+07	2.09573e+07	852706	1.46564e+06	1.9277e+06	427309	447716	431336	989741	591214	878436	436161	463254	491819	-	-	1.13353	0.000531727	66.5615	6.05662	up	1.02761	0.0726511	0.229947	-2.12063	down	1.09302	0.0025422	0.220075
mws0863	213.02	96.97	214.024	C5H11O7P	[M-H]-	2-Deoxyribose-5'-phosphate	Nucleotides and derivatives	Nucleotides and derivatives	102916-66-5	3	193125	186927	198245	129250	334687	115027	95406.7	116827	295751	642229	808912	834839	207524	172722	125398	86497.3	106738	88219.2	198386	94112.2	189314	315497	292282	329432	C00673	ko00030,ko01100	1.03724	0.00251465	4.50009	2.16995	up	-	-	-	-	-	1.07531	0.000918073	0.486695
Qmgp102504	332.13	152.07	331.132	C20H17N3O2	[M+H]+	Angustoline	Alkaloids	Plumerane	40041-95-0	1	196238	181736	234739	1.60661e+06	1.3723e+06	1.26282e+06	1.12242e+06	1.0527e+06	1.11953e+06	405149	432212	477730	257152	288490	247058	1.47467e+06	1.54679e+06	1.38137e+06	1.56856e+06	1.53502e+06	1.51444e+06	871072	826546	931668	-	-	1.12654	3.04023e-05	0.399159	-1.32496	down	1.08276	5.12663e-05	4.15624	2.05528	up	1.09107	0.000539447	7.18581
pmb2787	293.21	275.2	294.219	C18H30O3	[M-H]-	9-Oxo-10E,12Z-octadecadienoic acid	Lipids	Free fatty acids	54232-59-6	3	246568	264291	250152	75384.2	69249.5	69757.5	83486	74701.9	71007.6	36965.3	48423.6	48001.7	294670	300612	298018	103644	102767	114885	159148	167393	157457	146044	135034	152202	C14766	ko00591	-	-	-	-	-	1.08298	2.37289e-05	0.256572	-1.96257	down	1.08989	5.32147e-05	0.422195
Cmcp005676	323.18	291.15	322.168	C20H22N2O2	[M+H]+	Perosine	Alkaloids	Alkaloids	-	2	5.12487e+06	5.60594e+06	4.86494e+06	928577	532742	474199	7.83199e+06	6.78562e+06	7.43465e+06	4.60989e+06	5.03728e+06	5.54899e+06	4.32134e+06	5.03106e+06	4.68977e+06	1.60462e+06	1.56164e+06	1.97685e+06	4.95949e+06	4.91664e+06	4.71119e+06	4.06122e+06	4.57473e+06	4.41157e+06	-	-	-	-	-	-	-	-	-	-	-	-	1.08238	0.000505102	0.329776
pme1021	177.04	59.01	178.048	C6H10O6	[M-H]-	D-Glucono-1,5-lactone*	Others	Saccharides	90-80-2	3	558561	601557	437989	137444	122271	166380	176917	154520	270822	86773.4	104901	161177	297118	299591	324380	181022	262662	214821	356131	346431	364875	302152	269652	297433	C00198	ko00030,ko01100,ko01110,ko01200	-	-	-	-	-	-	-	-	-	-	1.04162	0.0115442	0.412053
pme2735	399.14	250.09	398.137	C15H22N6O5S	[M+H]+	S-(5'-Adenosyl)-L-methionine	Amino acids and derivatives	Amino acids and derivatives	29908-03-0	3	7.09217e+06	8.24816e+06	1.20191e+07	8.32785e+06	9.97249e+06	8.73867e+06	4.99125e+06	4.94433e+06	6.38431e+06	2.16681e+07	2.44022e+07	2.62903e+07	1.00622e+07	1.13677e+07	8.33037e+06	1.51915e+07	1.18617e+07	1.5625e+07	5.17989e+06	4.91612e+06	4.57175e+06	7.42209e+06	8.02621e+06	8.3739e+06	C00019	ko00261,ko00270,ko00330,ko00908,ko00999,ko01100,ko01110,ko01230,ko01240,ko04122	1.12338	0.00231829	4.43389	2.14857	up	-	-	-	-	-	-	-	-
pme2433	106.09	88.08	105.079	C4H11NO2	[M+H]+	Diethanolamine	Alkaloids	Alkaloids	111-42-2	3	126014	298600	101072	519235	543325	521679	363703	215043	392913	485006	528238	510624	144752	159081	109284	237409	405557	404218	637569	114274	620354	396843	405199	444262	C06772	ko00564	-	-	-	-	-	-	-	-	-	-	-	-	-
Cmcp005606	323.18	291.15	322.168	C20H22N2O2	[M+H]+	Pericyclivine	Alkaloids	Plumerane	975-77-9	2	6.60268e+06	6.65149e+06	6.63092e+06	1.55801e+06	1.11034e+06	1.24734e+06	8.20455e+06	9.21515e+06	8.27779e+06	4.8381e+06	4.89519e+06	5.28199e+06	6.00845e+06	5.88731e+06	5.68621e+06	2.15187e+06	2.30026e+06	2.17065e+06	8.23003e+06	9.00335e+06	7.24195e+06	5.68377e+06	5.2956e+06	5.03593e+06	-	-	-	-	-	-	-	-	-	-	-	-	1.09401	3.03993e-05	0.333053
Wafn003834	463.22	331.18	464.226	C21H36O11	[M-H]-	Hydroxygeranyl 6-O-xylopyranosyl-glucopyranoside	Others	Others	-	2	317900	398609	341831	8671.78	11918	10472.4	16842.4	19042.1	15394.4	257981	282807	298801	244656	240924	266563	23009.8	5053.56	10892.5	15939.6	20324.3	6898.7	140753	153320	158757	-	-	1.13211	0.00189883	16.373	4.03325	up	1.0841	0.00098422	0.0681771	-3.87457	down	1.06098	0.00352812	0.0368085
pmb2319	482.32	184.07	481.317	C23H48NO7P	[M+H]+	LysoPC 15:0*	Lipids	LPC	108273-89-8	1	243160	256698	267482	152864	184745	178118	156477	134068	133179	41219.3	34565	51350	317061	317958	326420	252831	205524	221730	548350	571011	539664	219390	232442	247957	-	-	1.11013	0.000908924	0.300039	-1.73678	down	1.07677	0.000509856	0.44072	-1.18207	down	-	-	-
pmp000003	317.07	302.04	316.058	C16H12O7	[M+H]+	Nepetin (5,7,3',4'-Tetrahydroxy-6-methoxyflavone)	Flavonoids	Flavones	520-11-6	1	7.47709e+06	6.73643e+06	7.48431e+06	107437	94615.3	150061	168689	57750.5	88446.7	40377.4	26375.6	45116.3	6.59229e+06	6.33423e+06	5.61019e+06	119690	139083	150384	215406	84424.9	105700	2.60617e+06	2.75252e+06	2.94574e+06	-	-	-	-	-	-	-	1.07359	0.00209677	0.0169872	-5.87941	down	1.09404	0.00120459	0.018857
pme2122	112.09	95.06	111.08	C5H9N3	[M+H]+	Histamine	Alkaloids	Alkaloids	51-45-6	3	9	9	9	872592	776465	768436	1.29871e+06	1.29458e+06	2.98474e+06	75977.4	65565.7	9	9	9	9	668289	791595	806645	906825	2.09784e+06	935239	435506	459953	492450	C00388	ko00340,ko01100,ko01110	-	-	-	-	-	1.08444	0.0806615	206594	17.6564	up	1.09474	0.0033482	83945.5
Zmgn000216	125	78.96	126.008	C2H7O4P	[M-H]-	2-Hydroxyethylphosphonic acid	Organic acids	Organic acids	22987-21-9	3	278564	279566	339532	61455.9	83559.4	63986.8	71091.5	81292.1	75769.5	261823	359628	307624	383772	336276	327000	51354.2	68359.3	51655	46180.9	85972.7	65355.5	110994	101161	98967.4	C06451	ko00440,ko01100,ko01110	1.12241	0.0135649	4.07216	2.02579	up	1.08168	0.00336133	0.217901	-2.19826	down	1.08445	0.00428871	0.190906
mws1375	304.15	185.09	303.143	C12H21N3O6	[M+H]+	Nicotianamine	Alkaloids	Alkaloids	34441-14-0	2	1.6752e+07	1.82116e+07	1.75713e+07	1.08977e+06	976255	926213	928966	913328	880402	1.46113e+06	1.47079e+06	1.53513e+06	1.66503e+07	2.11871e+07	2.01215e+07	910091	983742	980859	833703	966146	1.01501e+06	5.71538e+06	6.3639e+06	6.38381e+06	C05324	ko00270,ko00999,ko01100,ko01110	-	-	-	-	-	1.08426	0.00548428	0.0469763	-4.41192	down	1.09452	0.000627567	0.0547197
mws1189	193.04	72.99	194.043	C6H10O7	[M-H]-	D-Galacturonic acid*	Others	Saccharides	685-73-4	1	6.68386e+06	6.89989e+06	6.59895e+06	2.48606e+06	2.21326e+06	2.34311e+06	2.84622e+06	2.31858e+06	2.35537e+06	1.34529e+06	1.29741e+06	1.43037e+06	6.84218e+06	4.9236e+06	5.16257e+06	2.60096e+06	2.53867e+06	2.67412e+06	5.55997e+06	5.86629e+06	5.51473e+06	2.7872e+06	3.00243e+06	3.15765e+06	C00333	ko00040,ko00053,ko00520,ko01100,ko01240,ko01250,ko02010	-	-	-	-	-	1.039	0.0277479	0.444235	-1.17061	down	1.09388	6.22989e-05	0.387151
mws0250	182.08	136.08	181.074	C9H11NO3	[M+H]+	L-Tyrosine	Amino acids and derivatives	Amino acids and derivatives	60-18-4	1	4.51282e+07	4.69319e+07	5.44047e+07	1.30852e+07	1.49262e+07	1.21278e+07	5.12774e+06	4.97194e+06	5.19907e+06	7.88421e+06	8.58996e+06	9.29821e+06	9.74641e+06	7.85603e+06	7.37072e+06	9.89035e+06	9.71817e+06	9.21701e+06	9.43625e+06	9.59927e+06	8.80808e+06	1.34791e+07	1.19253e+07	1.24733e+07	C00082	ko00130,ko00261,ko00350,ko00360,ko00400,ko00460,ko00730,ko00940,ko00950,ko00965,ko00966,ko00970,ko00999,ko01100,ko01110,ko01210,ko01230,ko01240	-	-	-	-	-	-	-	-	-	-	1.09173	0.00502452	0.196809
Hmbp002498	487.14	193.05	486.137	C21H26O13	[M+H]+	Scopoletin-7-O-xylosyl(1→6)glucoside	Lignans and Coumarins	Coumarins	-	1	651292	323505	411458	59013.4	54520.4	57539.7	32819.9	15601	16409.9	60141	20460.7	22424.8	624062	442605	769167	37029.1	6550.34	28380.2	14896.6	33069.5	77464	135407	123992	140316	-	-	-	-	-	-	-	1.07037	0.024326	0.0353141	-4.82361	down	1.02796	0.0454553	0.0519094
Lmsn003582	477.1	169.01	478.111	C22H22O12	[M-H]-	1-O-Galloyl-4-O-p-Coumaroyl-β-D-glucose	Phenolic acids	Phenolic acids	-	2	445503	422298	444316	174600	141190	120358	167137	153316	189416	924795	984122	741904	457929	515810	453200	183461	119852	148754	101752	80942.2	83799.2	467419	466077	417655	-	-	1.12454	0.00915889	5.19903	2.37824	up	1.07439	0.000862513	0.357316	-1.48473	down	1.06691	0.00134834	0.344533
pme2529	163.06	101.02	164.069	C6H12O5	[M-H]-	1,5-Anhydro-D-glucitol	Others	Saccharides	154-58-5	3	884866	916213	848236	278522	642564	640705	577956	568745	552288	461520	557376	466998	986970	902582	835417	952066	1.08928e+06	350535	1.04228e+06	1.01606e+06	1.00661e+06	762555	684798	767913	C07326	-	-	-	-	-	-	-	-	-	-	-	-	-	-
Lmmp003266	683.15	303.05	682.138	C29H30O19	[M+H]+	Quercetin-3-O-(2''-O-malonyl)glucoside-7-O-arabinoside	Flavonoids	Flavonols	-	3	113868	106098	78043.1	1387.68	7607.51	11200.2	26648.1	11406.4	18354	8444.37	8349.78	1990.2	166423	100366	161719	14383.2	11730.9	4516.04	21073.9	7899.28	6231.55	61891.3	64417.7	56838.8	-	-	-	-	-	-	-	1.04397	0.0242618	0.131639	-2.92534	down	1.04352	0.0103885	0.102782
Zaxn005611	315.2	315.2	316.24	C21H32O2	[M-H]-	Methyl abieta	Terpenoids	Ditepenoids	-	2	600769	643908	587018	103159	124566	91215.7	71437.8	74769.5	61546	206830	211962	225831	2.0401e+06	2.26337e+06	2.23336e+06	124184	130680	119835	83248.7	107694	97674.3	517771	488141	553873	-	-	1.12657	7.01984e-05	3.10283	1.63358	up	1.08473	0.00106297	0.031782	-4.97565	down	1.09359	0.000897588	0.204564
pmb0854	518.32	184.07	517.317	C26H48NO7P	[M+H]+	LysoPC 18:3*	Lipids	LPC	-	1	4.16248e+07	4.69583e+07	4.52433e+07	7.59184e+06	8.1877e+06	6.59156e+06	1.0596e+07	10477817	1.10619e+07	6.2356e+06	6.28788e+06	6.88451e+06	4.44321e+07	5.22526e+07	4.86444e+07	1.17376e+07	1.13862e+07	1.18065e+07	1.49298e+07	1.1511e+07	1.71359e+07	1.81185e+07	1.91275e+07	2.05501e+07	-	-	-	-	-	-	-	1.08316	0.00340203	0.221124	-2.17707	down	1.09317	0.00213736	0.261012
Lmbn001930	121.03	77.04	122.037	C7H6O2	[M-H]-	2-Hydroxybenzaldehyde (Salicylaldehyde)	Phenolic acids	Phenolic acids	90-02-8	3	113343	138483	136572	85018.1	75189.1	106065	119697	122906	126804	266049	261151	270517	223487	260676	244088	206053	231849	192766	486109	512440	523602	181356	204566	200657	C06202	ko01100	1.13221	3.92848e-06	2.15945	1.11067	up	-	-	-	-	-	-	-	-
Lmbp003825	325.09	163.04	324.084	C15H16O8	[M+H]+	Skimmin (7-Hydroxycoumarin-7-O-glucoside)	Lignans and Coumarins	Coumarins	93-39-0	2	2.17678e+06	2.19306e+06	1.86724e+06	3.48623e+06	2.31394e+06	3.40126e+06	3.42206e+06	1.96673e+06	3.27905e+06	412918	658825	748909	1.41709e+06	1.15452e+06	1.48656e+06	7.37382e+06	7.83964e+06	7.94104e+06	4.85672e+06	5.05653e+06	5.22039e+06	2.99382e+06	3.15552e+06	3.39595e+06	-	-	1.07836	0.0338369	0.210047	-2.25122	down	-	-	-	-	-	1.09064	5.13721e-05	3.71239
pmb0819	157.08	130.07	156.069	C10H8N2	[M+H]+	3-Indoleacetonitrile	Alkaloids	Plumerane	771-51-7	3	3.95513e+06	3.96078e+06	4.18082e+06	573242	590864	610492	509006	573933	551812	742449	790470	894060	3.14187e+06	2.86574e+06	3.2253e+06	663771	658294	697046	646657	735910	685112	720555	814037	795083	C02938	ko00380,ko01100	-	-	-	-	-	1.08362	0.00139722	0.177057	-2.49771	down	1.09438	0.000360089	0.166914
Zmpn004068	567.17	273.08	568.179	C26H32O14	[M-H]-	Phloretin-2'-O-(6''-O-xylosyl)glucoside	Flavonoids	Chalcones	-	3	21948.2	22995.9	25403.2	105276	115263	119674	313745	340744	304477	28332.4	37319.1	31032.1	39581.1	18094.3	15698.5	15739.7	15341.2	4036.67	35936.6	22199.6	29107.8	57295.5	52412.1	50742.3	-	-	1.13041	0.000822702	0.100821	-3.31014	down	1.06084	5.7937e-05	13.0696	3.70814	up	-	-	-
mws1409	579.03	403	580.034	C15H22N2O18P2	[M-H]-	Uridine-5'-diphosphoglucuronic acid	Nucleotides and derivatives	Nucleotides and derivatives	-	3	440870	470956	439313	950264	720390	775922	453279	403958	346804	1.31236e+06	1.38734e+06	1.41047e+06	335008	310804	330596	926749	942954	860911	284505	285072	299432	545580	482199	530490	-	-	1.12428	2.26292e-05	3.41364	1.77131	up	-	-	-	-	-	1.08917	0.000879882	2.02097
mws2623	281.25	281.25	282.256	C18H34O2	[M-H]-	11-Octadecanoic acid(Vaccenic acid)*	Lipids	Free fatty acids	506-17-2	1	2.70944e+07	2.75072e+07	2.7865e+07	1.27345e+07	1.15442e+07	1.23888e+07	2.72784e+07	2.5045e+07	2.59105e+07	1.92643e+07	2.06548e+07	1.68949e+07	2.62162e+07	2.663e+07	2.65001e+07	1.41608e+07	1.5391e+07	1.67113e+07	4.35576e+07	5.00606e+07	4.85517e+07	2.38343e+07	2.6738e+07	2.66107e+07	C21944	-	-	-	-	-	-	-	-	-	-	-	-	-	-
mws0281	191.02	111.01	192.027	C6H8O7	[M-H]-	Citric Acid	Organic acids	Organic acids	77-92-9	1	1.39016e+07	1.43316e+07	1.46572e+07	2.23705e+06	2.10578e+06	2.11804e+06	2.05455e+06	1.82908e+06	1.81461e+06	5.11164e+06	4.76217e+06	6.03182e+06	2.03527e+07	1.95881e+07	1.99557e+07	2.62285e+06	2.51805e+06	2.47368e+06	1.06154e+06	978428	973970	5.3379e+06	5.79849e+06	6.06031e+06	C00158	ko00020,ko00250,ko00630,ko01100,ko01110,ko01200,ko01210,ko01230,ko01240	1.11983	0.00981276	2.79133	1.48095	up	1.08491	2.8693e-05	0.0951347	-3.39388	down	1.0944	0.000210859	0.177536
mws1661	609.18	301.07	608.174	C28H32O15	[M+H]+	Diosmetin-7-O-rutinoside (Diosmin)	Flavonoids	Flavones	520-27-4	1	3.68815e+06	3.69082e+06	3.63111e+06	251071	150562	199022	216560	93551.7	253179	37851.8	63247.2	28057.7	2.33603e+07	2.09132e+07	2.68116e+07	265921	239537	316714	358370	393525	152364	4.42631e+06	5.01114e+06	4.6065e+06	C10039	-	-	-	-	-	-	1.07669	0.00522677	0.00792419	-6.97952	down	1.09271	4.94736e-08	0.0746745
Wmzn000227	145.06	109.04	146.058	C6H10O4	[M-H]-	2,2-Dimethylsuccinic acid	Organic acids	Organic acids	597-43-3	2	557956	645425	676343	7.74822e+06	7.51981e+06	7.75462e+06	5.42999e+06	5.52687e+06	5.3518e+06	1.31749e+06	1.21809e+06	1.18489e+06	914366	741321	801681	9.87007e+06	9.2061e+06	9.19566e+06	4.80322e+06	4.60839e+06	5.30848e+06	5.1908e+06	5.28354e+06	5.83538e+06	-	-	1.13257	6.39631e-07	0.228128	-2.13208	down	1.08324	3.47639e-07	6.63664	2.73045	up	1.09364	0.000486824	15.0404
Lmmn003323	271.23	225.22	272.235	C16H32O3	[M-H]-	2-Hydroxyhexadecanoic acid	Organic acids	Organic acids	764-67-0	2	1.39471e+07	1.47526e+07	1.47811e+07	3.79624e+06	3.34411e+06	3.89355e+06	4.02453e+06	3.38047e+06	3.73551e+06	1.24148e+06	1.56075e+06	1.22812e+06	4.73654e+07	4.62403e+07	4.51017e+07	3.06732e+06	3.13306e+06	3.42889e+06	8.51215e+06	7.78784e+06	7.99779e+06	1.15225e+07	1.27767e+07	1.30226e+07	-	-	1.11525	0.00116094	0.361773	-1.46684	down	1.08464	8.4233e-05	0.0803166	-3.63816	down	1.0934	0.000105653	0.221461
Zmdp000446	265.09	119.02	264.078	C9H16N2O5S	[M+H]+	γ-L-Glutamyl-S-methyl-L-cysteine	Amino acids and derivatives	Amino acids and derivatives	-	3	229914	258201	214542	180638	200744	239760	257921	290269	341861	615500	615212	636947	260539	250678	246256	167370	129370	128376	331933	462460	508706	268574	295133	305105	-	-	1.10688	0.00320068	2.09837	1.06927	up	-	-	-	-	-	-	-	-
mws0014	193.05	134.04	194.058	C10H10O4	[M-H]-	Ferulic acid	Phenolic acids	Phenolic acids	537-98-4	1	3.61626e+06	4.43076e+06	4.52317e+06	2.06624e+06	1.8637e+06	2.2285e+06	3.03686e+06	3.19033e+06	3.63592e+06	389064	396062	327960	1.29723e+07	1.34868e+07	1.19828e+07	3.19746e+06	2.82731e+06	3.39594e+06	2.70972e+06	3.57331e+06	2.84942e+06	4.30517e+06	4.22559e+06	4.76171e+06	C01494	ko00940,ko01100,ko01110	1.13065	0.00338388	0.112853	-3.14748	down	1.08056	0.000582429	0.256572	-1.96256	down	-	-	-
Hmcn000192	209.07	59.01	210.074	C7H14O7	[M-H]-	Sedoheptulose	Others	Saccharides	3019-74-7	2	2.11165e+07	2.11907e+07	2.01687e+07	4.17603e+06	4.00815e+06	3.67733e+06	3.67644e+06	3.98771e+06	3.65052e+06	2.87404e+06	3.0836e+06	2.89219e+06	2.00259e+07	1.7709e+07	1.7885e+07	8.13242e+06	8.25206e+06	9.00535e+06	2.82001e+06	2.87611e+06	3.03408e+06	6.68452e+06	5.9191e+06	6.59577e+06	C02076	ko00710,ko01100	-	-	-	-	-	1.08343	0.00212643	0.203428	-2.29741	down	1.09149	1.15008e-05	0.406394
pmb0863	492.31	184.07	491.301	C24H46NO7P	[M+H]+	LysoPC 16:2(2n isomer)*	Lipids	LPC	-	3	374893	395810	406815	35766.6	36803.1	37175.1	49343.8	58754.2	58698.2	128813	129749	130606	641188	685585	649431	162002	175226	163540	58687	67686.9	61033.4	162368	184270	179208	-	-	1.12318	0.00138946	2.33319	1.22231	up	1.08406	0.000281659	0.0844023	-3.56657	down	1.09128	0.000345132	0.425275
pme0256	151.03	108.02	152.033	C5H4N4O2	[M-H]-	Xanthine	Nucleotides and derivatives	Nucleotides and derivatives	69-89-6	1	264806	273630	256346	4.34679e+06	4.94678e+06	5.42507e+06	447207	389224	362769	112705	117785	129535	12720.9	327051	381723	478101	537834	483792	1.41249e+07	1.64048e+07	1.80952e+07	2.43866e+06	2.18241e+06	2.46046e+06	C00385	ko00230,ko00232,ko01100,ko01110,ko01232	1.12519	0.00619036	0.300221	-1.7359	down	-	-	-	-	-	-	-	-
pmb0881	478.29	337.27	477.286	C23H44NO7P	[M+H]+	LysoPE 18:2*	Lipids	LPE	-	2	5.69256e+06	4.51986e+06	5.34272e+06	3.64446e+06	3.06449e+06	2.12882e+06	1.62251e+06	1.34847e+06	1.59471e+06	973713	867090	1.37307e+06	5.58377e+06	5.32239e+06	5.40451e+06	2.8252e+06	3.73464e+06	4.01099e+06	4.94322e+06	4.29072e+06	5.28022e+06	3.34803e+06	3.77492e+06	3.74356e+06	-	-	-	-	-	-	-	1.08074	5.34944e-06	0.279921	-1.83691	down	-	-	-
pme3827	198.08	152.07	197.069	C9H11NO4	[M+H]+	3,4-Dihydroxy-L-phenylalanine (L-Dopa)	Amino acids and derivatives	Amino acids and derivatives	59-92-7	2	8.34992e+07	8.61152e+07	1.11525e+08	1.5361e+06	1.41832e+06	2.84308e+06	1.22848e+06	1.14242e+06	1.24398e+06	1.98267e+06	2.17492e+06	2.76353e+06	1.90479e+07	1.9082e+07	1.89658e+07	2.01978e+06	2.00301e+06	1.50759e+06	2.20005e+06	1.4043e+06	1.94089e+06	1.33921e+07	1.35385e+07	1.5053e+07	C00355	ko00350,ko00950,ko00965,ko01100,ko01110	-	-	-	-	-	1.08532	3.29132e-10	0.0633127	-3.98136	down	1.09226	0.00931382	0.0196713
mws0597	190.05	146.06	191.058	C10H9NO3	[M-H]-	5-Hydroxyindole-3-acetic acid	Alkaloids	Plumerane	54-16-0	3	1.06601e+06	1.18194e+06	1.05649e+06	94534.7	103423	76037.6	67581.4	150774	94861.5	198869	239278	265984	581487	562172	601931	122611	119066	133953	172647	133583	131448	320789	299944	281226	C05635	ko00380,ko01100	-	-	-	-	-	1.04926	0.000545819	0.179433	-2.47848	down	1.09369	0.00152021	0.113674
pmn001375	535.18	373.13	536.189	C26H32O12	[M-H]-	1-Hydroxypinoresinol-1-O-Glucoside	Lignans and Coumarins	Lignans	81495-71-8	3	463308	545876	450232	362057	332291	350268	164794	139065	114888	22688.9	46061.7	37202.9	113352	155666	100819	41541.5	49151.8	54095.3	13950.8	16551.1	25863.9	230691	262827	243044	-	-	1.07544	0.00847338	0.253025	-1.98265	down	-	-	-	-	-	1.09102	0.00417164	0.09921
Lmmp003817	535.11	287.05	534.101	C24H22O14	[M+H]+	Kaempferol-3-O-(6''-malonyl)glucoside*	Flavonoids	Flavonols	-	2	3.11218e+06	2.12229e+06	2.25318e+06	44579.9	57252.2	39462.3	66522.9	75611.9	58424.3	102546	54535.4	129956	1.48948e+06	246831	1.6826e+06	27933.6	38281.6	98059.2	25232.4	40988.2	46400.6	428097	425537	379812	-	-	-	-	-	-	-	-	-	-	-	-	1.0737	0.0154252	0.0219394
pmf0512	88	44.01	89.0113	C2H3NO3	[M-H]-	Oxamic acid	Amino acids and derivatives	Amino acids and derivatives	471-47-6	3	151220	143575	152606	38752.7	25722.6	25188.3	34571.4	22916.3	28968.8	153081	62100.2	62240.7	182034	165584	156593	35097.7	40486.6	35841.5	14329.8	20581.3	26289.3	51140.5	58284.6	56010.6	C01444	ko00230,ko01100	-	-	-	-	-	1.07477	0.000672451	0.171469	-2.54398	down	1.09214	2.68474e-05	0.249051
mws0921	149.06	131.05	150.068	C9H10O2	[M-H]-	p-Coumaryl alcohol	Phenolic acids	Phenolic acids	3690-05-9	3	57966.1	60941.8	76646.4	432497	521952	482362	675472	611781	716185	502102	556404	565932	85711.2	56956.2	52733.2	129245	164325	147027	270312	240331	228173	174327	174012	154932	C02646	ko00940,ko01100,ko01110	-	-	-	-	-	1.07599	0.00102156	10.253	3.35797	up	1.05661	0.00492077	2.25307
Zmlp008952	315.19	297.1	314.188	C20H26O3	[M+H]+	Jolkinolide A	Terpenoids	Ditepenoids	37905-07-0	3	145315	120279	65783.9	129485	70126.6	84056.4	207286	136107	146529	921801	981247	1.27172e+06	37394.7	36815.7	57109.4	895743	891462	782750	884498	633255	856821	338622	368380	386435	-	-	1.11702	0.0116703	6.48015	2.69603	up	1.04098	0.0249031	3.73075	1.89947	up	1.06665	0.000211139	7.75536
Zmhn005413	335.04	183.03	336.048	C15H12O9	[M-H]-	p-Dimeric galloyl methyl ester*	Phenolic acids	Phenolic acids	-	1	1.4911e+06	1.64646e+06	1.99448e+06	1.26511e+06	969073	869092	2.81369e+06	2.54825e+06	2.44727e+06	902664	678337	910994	1.89943e+06	1.87868e+06	1.77695e+06	2.9124e+06	2.16087e+06	3.14806e+06	1.20433e+07	1.08486e+07	1.18234e+07	4.19607e+06	3.82836e+06	3.69551e+06	-	-	1.11518	0.000358452	0.31911	-1.64787	down	-	-	-	-	-	-	-	-
Lmhn002379	633.07	301	634.081	C27H22O18	[M-H]-	Strictinin	Tannins	Tannin	517-46-4	1	2.14317e+07	2.16733e+07	2.18069e+07	3.74519e+06	3.38473e+06	3.75596e+06	2.94271e+06	3.05326e+06	3.54818e+06	2.04107e+06	1.97986e+06	1.62851e+06	2.18473e+07	2.13276e+07	1.91157e+07	4.30876e+06	5.15592e+06	4.23137e+06	1.85628e+06	2.18063e+06	1.99774e+06	1.54764e+07	1.39564e+07	1.58555e+07	-	-	-	-	-	-	-	1.08231	0.00149568	0.153219	-2.70633	down	1.0912	5.89602e-05	0.210994
Zmgn000447	184.98	78.96	185.993	C3H7O7P	[M-H]-	3-Phospho-D-glyceric acid	Others	Saccharides	820-11-1	3	6.79482e+06	6.27646e+06	7.15274e+06	8.13787e+06	8.02215e+06	7.75509e+06	8.11043e+06	8.75968e+06	8.98686e+06	8.51315e+06	8.49441e+06	7.89903e+06	4.68746e+06	7.26401e+06	7.49571e+06	1.45578e+07	1.41637e+07	1.46405e+07	5.88625e+06	6.27588e+06	5.87284e+06	7.22761e+06	8.25814e+06	7.87026e+06	C00197	ko00010,ko00030,ko00260,ko00270,ko00561,ko00630,ko00710,ko01100,ko01110,ko01200,ko01230,ko01240	-	-	-	-	-	-	-	-	-	-	1.08909	7.53901e-05	2.14409
Zmhn001358	299.08	137.02	300.084	C13H16O8	[M-H]-	4-O-Glucosyl-4-hydroxybenzoic acid	Phenolic acids	Phenolic acids	-	1	6.16237e+06	5.8732e+06	7.86585e+06	6.92597e+06	7.43314e+06	5.97924e+06	3.8352e+06	4.19186e+06	3.71594e+06	20324659	2.20612e+07	2.04524e+07	4.77658e+06	5.78012e+06	4.85828e+06	6.05452e+06	5.75849e+06	6.56523e+06	3.99711e+06	3.93336e+06	3.80996e+06	4.38536e+06	5.00089e+06	4.82258e+06	-	-	1.13216	0.000567154	5.35112	2.41984	up	-	-	-	-	-	-	-	-
pmn001534	787.1	617.08	788.107	C34H28O22	[M-H]-	1,2,3,6-Tetra-O-galloyl-β-D-glucose*	Phenolic acids	Phenolic acids	79886-50-3	1	4.4702e+07	4.85555e+07	4.27538e+07	7.0364e+06	5.59566e+06	5.33263e+06	1.45291e+07	1.37143e+07	1.57427e+07	6.23827e+06	5.26826e+06	5.00866e+06	6.47181e+07	7.78664e+07	7.67813e+07	3.9715e+07	4.07896e+07	3.95596e+07	4.01606e+07	4.27314e+07	4.37309e+07	5.20632e+07	4.60944e+07	5.17444e+07	C04516	-	1.11989	0.000506652	0.375463	-1.41326	down	1.08125	0.00450689	0.200515	-2.31822	down	-	-	-
mws0341	131.07	85.07	132.079	C6H12O3	[M-H]-	2-Hydroxyisocaproic acid	Organic acids	Organic acids	20312-37-2	3	136485	143730	208534	464200	436287	447193	412312	359090	162933	903419	800373	742055	236381	240595	235745	406908	424410	446587	116276	140910	109294	270897	306511	276506	C03264	-	-	-	-	-	-	-	-	-	-	-	1.0547	0.00213265	2.61465
Zmzn000113	146.05	102.06	147.053	C5H9NO4	[M-H]-	L-threo-3-Methylaspartate	Amino acids and derivatives	Amino acids and derivatives	6061-13-8	1	6.46407e+06	6.64266e+06	6.54279e+06	1.45511e+07	1.41947e+07	1.46294e+07	1.09488e+07	1.06918e+07	1.09527e+07	1.08899e+07	1.16946e+07	1.21125e+07	1.21939e+07	8.34755e+06	8.5811e+06	1.61386e+07	1.60472e+07	1.51185e+07	7.80131e+06	7.97589e+06	7.6725e+06	9.72046e+06	1.09359e+07	1.09645e+07	C03618	ko00630,ko00660,ko01100,ko01200	-	-	-	-	-	-	-	-	-	-	1.09343	0.000978402	2.4074
pme3967	312.13	180.09	311.123	C12H17N5O5	[M+H]+	2-(Dimethylamino)guanosine	Nucleotides and derivatives	Nucleotides and derivatives	2140-67-2	2	1.20814e+07	1.78571e+07	1.70334e+07	1.06085e+07	1.08918e+07	1.45191e+07	7.79541e+06	6.28565e+06	6.82725e+06	494709	430703	414321	9.62812e+06	9.80797e+06	1.25797e+07	3.37118e+07	3.14153e+07	3.01203e+07	3.03766e+07	2.87914e+07	2.95147e+07	1.31797e+07	1.5058e+07	1.39016e+07	-	-	1.13165	0.00445218	0.0640766	-3.96406	down	-	-	-	-	-	1.03196	0.00353291	2.02775
Zmfn000481	535.04	323.03	536.044	C14H22N2O16P2	[M-H]-	Uridine-5'-Diphosphate-D-Xylose	Nucleotides and derivatives	Nucleotides and derivatives	3616-06-6	1	1.44434e+07	1.46916e+07	1.48861e+07	1.90928e+07	1.70842e+07	1.83814e+07	9.7017e+06	8.98387e+06	9.46371e+06	2.67206e+07	2.47235e+07	2.48345e+07	9.46334e+06	1.01396e+07	1.34858e+07	2.12635e+07	2.07329e+07	1.91754e+07	7.07905e+06	6.89474e+06	7.46218e+06	1.38e+07	1.36835e+07	1.21904e+07	C00190	ko00520,ko00908,ko01100,ko01250	1.13113	0.000644605	2.70979	1.43818	up	-	-	-	-	-	-	-	-
mws0289	480.31	339.29	479.301	C23H46NO7P	[M+H]+	LysoPE 18:1*	Lipids	LPE	89576-29-4	3	599574	702060	579535	916216	1.1482e+06	879261	2.81811e+06	2.77073e+06	2.37974e+06	548273	740625	1.16683e+06	363179	400488	468924	1.29019e+06	1.09614e+06	1.04745e+06	1.90797e+06	2.30899e+06	3.08324e+06	1.72778e+06	1.63567e+06	1.50818e+06	-	-	1.06354	0.00175787	0.308177	-1.69817	down	1.08013	0.00264305	6.4649	2.69263	up	-	-	-
pmp000275	581.17	139.04	580.158	C30H28O12	[M+H]+	Gambiriin A1	Tannins	Tannin	76250-49-2	3	153889	193291	150037	420659	438844	333361	281156	413453	273322	52109.2	12524	56899.1	84270.5	99659.2	80050.1	282723	275736	326593	339704	283962	276147	287720	328517	317939	C17772	-	1.03333	0.0178564	0.125559	-2.99356	down	1.05769	0.0336591	3.66669	1.87448	up	-	-	-
MWSslk141	625.22	317.1	624.205	C29H36O15	[M+H]+	Hesperidin methylchalcone	Flavonoids	Chalcones	24292-52-2	2	702555	734920	1.02818e+06	211837	345711	153556	74633	135267	86622.8	12694.7	12333.7	7473.26	1.09559e+06	1.1492e+06	977740	310359	339085	314115	95701.4	38472.5	81584.5	321000	293587	281221	-	-	1.10598	0.0406329	0.109609	-3.18956	down	1.07276	0.000970805	0.0920153	-3.44198	down	1.05787	0.0393247	0.390792
Lmgn002184	173.05	93.03	174.053	C7H10O5	[M-H]-	2-Oxoheptanedionic acid*	Organic acids	Organic acids	17126-90-8	3	16941.6	25439.2	72811.5	9	9	9	131656	125303	85282.9	70112.7	26526	45463.5	35566.5	38914.1	41501.2	34725.2	23725.7	51680.5	100703	86974.5	103793	69440.7	65169.8	60551.3	C16588	ko01100,ko01210,ko01240	-	-	-	-	-	1.0473	0.0335588	2.95082	1.56112	up	-	-	-
pmb3075	319.08	145.03	320.09	C16H16O7	[M-H]-	3-O-p-Coumaroylshikimic acid	Phenolic acids	Phenolic acids	-	3	32774.4	28860.6	33327.6	1.31313e+06	1.24959e+06	1.46638e+06	6.20654e+06	5.90168e+06	6.14476e+06	67277.8	74629.1	62765.8	21538.4	29376.8	28423.8	277856	248092	223624	4.5625e+06	4.68445e+06	4.43196e+06	944209	1.06506e+06	952198	-	-	1.1334	0.000234865	0.0112131	-6.47867	down	1.08475	0.000233688	230.063	7.84589	up	1.09184	0.00484676	7.89334
mws2118	435.13	167.04	436.137	C21H24O10	[M-H]-	Phloretin-2'-O-glucoside (Phlorizin)	Flavonoids	Chalcones	60-81-1	1	410796	448910	342331	1.07882e+06	910745	871954	1.37252e+06	1.63104e+06	1.25112e+06	354114	315187	356257	78228.2	96983.7	97481.8	471748	425600	755636	628253	494457	552072	452127	437077	498008	C01604	ko00941,ko01110	1.12519	0.0098644	0.241042	-2.05264	down	1.08224	0.00690762	15.6024	3.9637	up	-	-	-
mws0628	121.03	92.03	122.037	C7H6O2	[M-H]-	4-Hydroxybenzaldehyde	Phenolic acids	Phenolic acids	123-08-0	3	1.8428e+06	1.88136e+06	1.9561e+06	1.64401e+06	1.76524e+06	1.71077e+06	1.26544e+06	1.19808e+06	1.2276e+06	1.54714e+06	1.84363e+06	1.67085e+06	2.68134e+06	2.39889e+06	2.62065e+06	1.47049e+06	1.31594e+06	1.18985e+06	721305	712509	681993	1.42967e+06	1.6323e+06	1.4886e+06	C00633	ko01100	-	-	-	-	-	1.08001	0.00283077	0.479311	-1.06097	down	-	-	-
Zmhn001036	433.11	271.06	434.121	C21H22O10	[M-H]-	Choerospondin	Flavonoids	Flavanones	81202-36-0	1	3.69885e+07	3.59626e+07	3.9132e+07	5.71112e+07	5.61115e+07	5.44214e+07	5.2702e+07	5.50156e+07	5.16786e+07	7.03254e+06	7.24376e+06	7.41161e+06	7.54971e+06	7.95662e+06	7.6741e+06	9.24602e+06	9.06926e+06	9.6915e+06	1.00577e+07	1.08117e+07	1.00796e+07	21627852	2.27848e+07	1.98557e+07	-	-	1.1334	0.000399902	0.136063	-2.87765	down	1.08518	0.000397108	6.87633	2.78164	up	1.09368	0.000752919	0.249875
MWSHY0008	433.11	313.07	432.106	C21H20O10	[M+H]+	Apigenin-6-C-glucoside (Isovitexin)	Flavonoids	Flavones	38953-85-4	1	5.22098e+06	4.09087e+06	4.81991e+06	148529	116843	103998	120259	99395	108507	111919	106711	107541	9.28704e+06	1.16942e+07	1.13277e+07	1.37471e+06	707763	970808	136722	187625	62570.6	2.88505e+06	2.55087e+06	2.87818e+06	C01714	ko00944	-	-	-	-	-	1.08474	0.00489556	0.010157	-6.62138	down	1.05896	0.00173794	0.216058
pmb2620	207.07	133.07	208.074	C11H12O4	[M-H]-	3,4-Dimethoxycinnamic acid	Phenolic acids	Phenolic acids	2316-26-9	1	6.3113e+06	6.35133e+06	7.25107e+06	2.85071e+06	2.90632e+06	2.94467e+06	3.28094e+06	3.53068e+06	3.32081e+06	423048	481144	469341	1.54538e+07	1.47265e+07	1.51404e+07	5.19146e+06	5.27279e+06	5.174e+06	3.40738e+06	3.10181e+06	3.31185e+06	6.73045e+06	7.52848e+06	7.66502e+06	-	-	1.13256	0.000402056	0.135558	-2.88302	down	1.08478	6.59359e-05	0.223572	-2.16119	down	-	-	-
Zmhn000892	301.09	139.05	302.1	C13H18O8	[M-H]-	4-O-Glucosyl-3,4-dihydroxybenzyl alcohol	Phenolic acids	Phenolic acids	-	2	9	9	9	2.1083e+06	1.87822e+06	2.04621e+06	648937	545407	536532	1.42435e+06	667283	741025	9	9	9	3.54439e+06	3.57538e+06	639801	1.06757e+06	1.06971e+06	1.02211e+06	1.02778e+06	1.01515e+06	904387	-	-	-	-	-	-	-	1.08542	0.00388796	64106.5	15.9682	up	1.09021	0.11724	287392
pme0040	136.06	119.04	135.054	C5H5N5	[M+H]+	Adenine	Nucleotides and derivatives	Nucleotides and derivatives	73-24-5	2	4.9777e+07	5.24697e+07	6.35674e+07	1.88649e+07	1.96657e+07	1.87195e+07	8.92538e+06	8.62217e+06	8.71933e+06	1.79319e+07	1.88174e+07	1.89043e+07	4.46236e+07	3.93415e+07	3.81294e+07	2.08698e+07	1.98846e+07	1.94356e+07	3.10738e+07	2.9918e+07	3.16832e+07	2.47755e+07	2.32226e+07	2.66595e+07	C00147	ko00230,ko00908,ko01100,ko01110,ko01232	1.13216	0.000446006	2.11877	1.08323	up	1.08326	0.00381491	0.215136	-2.21668	down	1.08215	0.0133819	0.362997
MWS2984	153.05	136.03	152.045	C4H4N6O	[M+H]+	8-Azaguanine	Nucleotides and derivatives	Nucleotides and derivatives	134-58-7	3	1.46147e+06	1.62627e+06	2.27118e+06	5.65997e+06	6.00358e+06	7.12998e+06	1.59237e+06	1.72264e+06	1.48395e+06	304019	274707	275372	2.19841e+06	2.19224e+06	2.23955e+06	2.19029e+06	2.11199e+06	2.16242e+06	3.24058e+07	3.31074e+07	2.79593e+07	6.90248e+06	6.09026e+06	6.86211e+06	-	-	1.13143	0.00233868	0.177976	-2.49025	down	-	-	-	-	-	-	-	-
pme2246	301	185.02	302.006	C14H6O8	[M-H]-	Ellagic acid	Tannins	Tannin	476-66-4	1	6.4345e+07	7.10979e+07	7.547e+07	6.84917e+06	2.2069e+06	1.73565e+06	1.54304e+06	1.64677e+06	1.51333e+06	2.0379e+06	1.39131e+06	1.26811e+06	5.78655e+07	5.88233e+07	5.91116e+07	7.42676e+06	3.02492e+06	2.13382e+06	1.22884e+06	1.08632e+06	852696	2.74621e+07	3.01269e+07	3.15034e+07	C10788	-	-	-	-	-	-	1.08539	3.60816e-05	0.0267527	-5.22417	down	1.06118	0.000390174	0.0596716
Lmsn003111	325.09	145.03	326.1	C15H18O8	[M-H]-	1-O-p-Coumaroyl-β-D-glucose	Phenolic acids	Phenolic acids	7139-64-2	1	747390	739986	837609	1.72544e+06	1.57092e+06	1.61792e+06	1.59999e+06	1.4261e+06	1.32239e+06	1.62833e+06	1.37879e+06	1.56573e+06	2.82055e+06	2.53116e+06	2.66598e+06	2.44631e+06	2.66764e+06	2.58375e+06	2.83982e+06	3.09954e+06	3.18592e+06	1.75081e+06	1.67518e+06	1.52631e+06	C16827	-	-	-	-	-	-	-	-	-	-	-	1.09144	0.000179358	3.31086
pme1730	117.02	73.03	118.027	C4H6O4	[M-H]-	D-Erythronolactone	Organic acids	Organic acids	15667-21-7	3	1.37143e+06	1.37964e+06	1.42055e+06	321186	479784	338636	249545	281368	348894	354790	354420	396740	2.33602e+06	1.87303e+06	1.90554e+06	701404	512013	677449	357364	343311	306809	678155	732889	779221	-	-	-	-	-	-	-	1.07694	0.00571273	0.143887	-2.797	down	1.06209	0.00402182	0.453269
Lmyp005841	417.12	255.06	416.111	C21H20O9	[M+H]+	Chrysin-7-O-glucoside*	Flavonoids	Flavones	31025-53-3	1	1.23101e+07	1.3455e+07	1.40728e+07	278428	186258	291824	429544	423569	522160	59612	21656	40248.9	3.79642e+06	3.69243e+06	3.65938e+06	288557	218322	248360	1.27746e+06	979162	908604	2.32582e+06	2.51537e+06	2.6741e+06	-	-	1.10213	0.00278768	0.0883584	-3.50049	down	1.08312	8.21181e-07	0.123362	-3.01902	down	1.09369	0.00154493	0.0189578
Wmmp000174	939.11	769.09	940.118	C41H32O26	[M-H]-	1,2,3,4,6-penta-galloyl-glucose	Tannins	Tannin	-	2	4.79856e+06	4.63314e+06	5.09393e+06	1.74599e+06	1.43687e+06	1341685	8.16499e+06	6.77341e+06	7.17824e+06	3.02386e+06	3.23633e+06	2.98767e+06	8.80078e+06	9.56352e+06	8.85628e+06	2.54044e+07	2.26578e+07	2.2855e+07	2.81859e+07	2.44139e+07	2.94257e+07	9.55565e+06	1.08589e+07	1.07549e+07	-	-	1.12281	0.0074953	0.41814	-1.25794	down	-	-	-	-	-	1.09302	0.00181038	4.88221
mws0582	322.11	130.05	321.099	C11H19N3O6S	[M+H]+	S-(Methyl)glutathione	Amino acids and derivatives	Amino acids and derivatives	2922-56-7	3	2.53123e+06	2.69545e+06	2.84147e+06	1.66633e+06	1.69469e+06	1.65403e+06	1.34106e+06	1.26551e+06	1.29337e+06	2.34215e+06	2.2627e+06	2.50005e+06	3.1354e+06	3.05575e+06	3.05008e+06	3.17302e+06	2.4891e+06	2.40979e+06	1.07109e+06	1.04805e+06	1.04236e+06	1.73622e+06	1.76583e+06	1.96984e+06	C11347	-	-	-	-	-	-	1.08451	1.55399e-06	0.422016	-1.24463	down	-	-	-
Zmgn000173	149.05	75.01	150.053	C5H10O5	[M-H]-	D-Ribose	Others	Saccharides	50-69-1	3	1.34252e+06	1.54127e+06	1.51069e+06	387363	380035	383121	217039	178702	209291	934902	866152	912406	1.5615e+06	1.55217e+06	1.43001e+06	370846	369550	374515	278352	264682	258195	671894	584459	624023	C00121	ko00030,ko01100,ko02010	1.12965	4.88749e-05	4.48482	2.16505	up	1.08324	0.000493005	0.133159	-2.90877	down	1.09268	0.00316456	0.253707
pmp001251	520.34	184.07	519.332	C26H50NO7P	[M+H]+	LysoPC 18:2(2n isomer)	Lipids	LPC	-	1	1.62286e+07	1.88685e+07	1.34111e+07	2.38724e+06	3.02432e+06	3.58166e+06	1.28167e+06	1.55681e+06	1.03128e+06	2.13761e+06	2.38402e+06	2.81299e+06	7.4396e+06	7.49248e+06	6.80973e+06	3.56145e+06	3.46543e+06	2.79452e+06	3.60698e+06	3.64742e+06	2.68824e+06	5.303e+06	4.61288e+06	4.89777e+06	-	-	-	-	-	-	-	1.07484	5.91814e-05	0.177987	-2.49015	down	1.08153	0.0130438	0.202468
Lmyn003835	289.04	137.02	290.043	C14H10O7	[M-H]-	4-(3,4,5-Trihydroxybenzoxy)benzoic acid	Phenolic acids	Phenolic acids	-	2	2.07531e+07	2.08173e+07	2.10185e+07	1.2782e+07	1.20727e+07	1.14421e+07	1.24572e+07	1.24616e+07	1.14485e+07	3.08415e+07	3.3058e+07	2.88648e+07	1.02361e+07	1.09812e+07	1.15821e+07	1.1057e+07	1.05399e+07	1.04664e+07	8.46031e+06	7.73298e+06	7.74914e+06	1.06633e+07	1.01914e+07	9.27483e+06	-	-	1.12785	0.00239094	2.55076	1.35093	up	-	-	-	-	-	-	-	-
mws0805	308.1	87.01	309.106	C11H19NO9	[M-H]-	N-Acetylneuraminic acid	Amino acids and derivatives	Amino acids and derivatives	131-48-6	3	108599	100102	103890	408383	350296	382238	281314	329431	326316	468809	401849	500978	74624.2	69361.5	100353	506674	503978	383665	147210	164703	154903	261329	249743	227298	C00270	ko00520,ko01100,ko01250	-	-	-	-	-	1.06778	0.000629719	3.83509	1.93926	up	1.08618	0.0121836	4.46051
Lmhn102068	295.05	179.03	296.053	C13H12O8	[M-H]-	2-O-Caffeoylmalic acid	Phenolic acids	Phenolic acids	53755-04-7	3	9	9	9	644517	654701	639786	875041	820852	872372	6204.77	5340.32	3565.11	11764.6	15838.6	7393.32	573608	525596	558371	1.14676e+06	1.13862e+06	1.10855e+06	366176	396223	421659	-	-	1.13133	0.000419312	0.00588343	-7.40913	down	1.07994	0.00034794	73.3863	6.19744	up	1.0948	0.000656586	61391.7
Zmln001312	247.03	191.04	248.032	C12H8O6	[M-H]-	Brevifolin[Geranium]	Phenolic acids	Phenolic acids	477-94-1	2	1.02322e+07	9.68555e+06	1.06137e+07	1.05764e+06	1.06309e+06	1.2887e+06	356493	293736	429635	186206	138094	134250	8.47397e+06	8.83124e+06	8.98602e+06	911325	1.0605e+06	1.0472e+06	332335	316780	294425	3.24512e+06	3.40628e+06	3.72351e+06	-	-	1.06869	0.0211913	0.424637	-1.2357	down	1.08291	0.00014422	0.0410732	-4.60566	down	1.09357	0.000622621	0.0988826
Wacn007198	539.1	413.06	540.106	C30H20O10	[M-H]-	2,3-Dihydroamentoflavone	Flavonoids	Biflavones	-	3	8.29817e+07	7.9587e+07	8.67271e+07	625084	518878	539538	91620.7	83253	66088	55372.1	23209.7	17861.3	6.26199e+07	6.29667e+07	6.09095e+07	516111	467375	478852	62841.5	74415.5	69196.4	2.59211e+07	2.53591e+07	2.88619e+07	-	-	-	-	-	-	-	1.0851	0.000104668	0.00129205	-9.59613	down	1.09467	0.000622089	0.00586587
Lmhp001732	263.14	70.06	262.132	C14H18N2O3	[M+H]+	L-Prolyl-L-Phenylalanine	Amino acids and derivatives	Amino acids and derivatives	13589-02-1	2	258228	201764	259029	817704	770207	808592	403706	400699	408147	341127	348237	374399	253223	253837	257461	602835	648601	622219	635360	668110	729372	492760	499454	438148	-	-	-	-	-	-	-	-	-	-	-	-	1.07813	0.000161174	2.60584
MWS00123g	180.1	91.06	179.095	C10H13NO2	[M+H]+	L-Homophenylalanine	Amino acids and derivatives	Amino acids and derivatives	943-73-7	2	133898	87442.3	56341	43677.4	56246.6	24307.7	55745.2	59128.5	64202.2	47449.6	72059.4	54817.4	78867.7	131350	97953.6	26755	34514.3	36028.2	75136.7	63925.3	66297.1	68977.8	79275.3	72738.6	C17235	ko00400,ko00966,ko01100,ko01110,ko01210	-	-	-	-	-	-	-	-	-	-	-	-	-
mws1526	359.13	197.08	358.126	C16H22O9	[M+H]+	Sweroside	Terpenoids	Monoterpenoids	14215-86-2	2	171868	146222	163170	110560	90529.4	68276.8	230069	166887	347667	240401	111420	301627	748084	346456	304185	89959.5	164785	80287.3	243841	209561	318278	245855	279087	278459	C17071	-	-	-	-	-	-	-	-	-	-	-	-	-	-
Lmgp004731	433.113	271.06	432.106	C21H20O10	[M+H]+	Genistein-7-O-galactoside	Flavonoids	Isoflavones	-	3	1.91152e+07	2.16695e+07	2.13025e+07	265442	257816	246874	114896	110766	154376	14052.2	7361.76	14872.4	3.23351e+07	3.55883e+07	3.17622e+07	214381	204796	292870	65126.3	98218.3	24119.5	9.29686e+06	9.9373e+06	8.61195e+06	-	-	1.10998	0.012501	0.0954806	-3.38865	down	1.08461	0.00129123	0.00381238	-8.03509	down	1.09333	0.00149817	0.0114685
Lmsn004970	503.12	179.04	504.127	C24H24O12	[M-H]-	3,6-Di-O-caffeoyl glucose*	Phenolic acids	Phenolic acids	-	2	1.25742e+06	1.24463e+06	1.31323e+06	935704	833955	1.00809e+06	2.23904e+06	1.80681e+06	2.12003e+06	522062	429054	436617	343776	1.3496e+06	368924	2.15319e+06	2.26875e+06	2.28338e+06	3.64463e+06	3.1169e+06	4.52778e+06	948616	822810	902710	-	-	1.12558	0.00463787	0.225066	-2.15158	down	-	-	-	-	-	-	-	-
mws0147	117.06	59.01	118.063	C5H10O3	[M-H]-	β-Hydroxyisovaleric acid	Organic acids	Organic acids	625-08-1	3	995351	1.44581e+06	993748	298741	313512	319452	166962	158146	153087	1.50585e+06	1.37848e+06	1.46337e+06	1.60718e+06	1.58614e+06	1.58506e+06	453567	465982	644698	248810	275382	243982	467091	436857	503800	C20827	ko00280,ko01100	1.13313	0.000744165	9.0919	3.18458	up	1.08529	2.21747e-07	0.100075	-3.32085	down	1.00648	0.0386626	0.455397
Cmmn005231	391.14	59.01	392.147	C20H24O8	[M-H]-	Massoniresinol; Vladinol A	Lignans and Coumarins	Lignans	96087-10-4	1	43234.2	34071.8	75267.3	89663.8	64724.3	66112	22144.3	21211.5	33305	9	9	9	82074.3	53567.2	37399.2	70701.5	62926.2	57959.5	27175.3	20542.4	21746.3	82095.3	88383.7	76617.4	-	-	1.13302	0.0223581	0.000352201	-11.4713	down	-	-	-	-	-	-	-	-
MWS3036	147.03	85.03	148.037	C5H8O5	[M-H]-	3-Hydroxyglutaric acid	Organic acids	Organic acids	638-18-6	3	1.55782e+06	1.66809e+06	1.70643e+06	755503	494572	616585	549360	481044	482140	1.09054e+06	959306	776112	1.80032e+06	1.92855e+06	1.84434e+06	576003	542585	431958	2.95148e+06	3.02294e+06	3.08175e+06	1.08167e+06	1.02106e+06	937404	-	-	-	-	-	-	-	1.08272	3.75333e-05	0.271395	-1.88153	down	1.08129	5.49947e-05	0.314363
mws1089	421.08	241.01	422.082	C12H23O14P	[M-H]-	Sucrose-6-phosphate	Others	Saccharides	-	3	807916	749059	820766	4.99119e+06	4.82947e+06	4.21863e+06	2.35611e+06	2.62561e+06	2.73804e+06	3.37181e+06	3.03724e+06	1.32188e+06	472723	211068	666128	4.46988e+06	4.72986e+06	4.78541e+06	2.33034e+06	2.33745e+06	1.25248e+06	2.44786e+06	2.52864e+06	2.80228e+06	-	-	-	-	-	-	-	1.01727	0.000293355	5.71868	2.51568	up	1.09395	0.000360094	5.8817
mws0396	281.25	281.25	282.256	C18H34O2	[M-H]-	Elaidic Acid*	Lipids	Free fatty acids	112-79-8	1	1.08874e+08	1.14196e+08	1.13235e+08	5.18988e+07	5.30178e+07	5.03826e+07	1.09179e+08	1.04989e+08	1.06821e+08	7.9011e+07	8.44823e+07	7.44108e+07	1.0525e+08	1.05436e+08	1.00568e+08	6.46771e+07	6.89776e+07	7.18045e+07	1.75313e+08	1.94883e+08	1.85546e+08	9.6199e+07	1.10912e+08	1.05835e+08	C01712	-	-	-	-	-	-	-	-	-	-	-	-	-	-
mws0219	132.03	88.04	133.037	C4H7NO4	[M-H]-	L-Aspartic Acid	Amino acids and derivatives	Amino acids and derivatives	56-84-8	1	3.93572e+06	3.98154e+06	3.48384e+06	2.57971e+06	2.59194e+06	2.46308e+06	3.57093e+06	3.5206e+06	3.37995e+06	1.52243e+06	1.5367e+06	1.52974e+06	4.12049e+06	3.23518e+06	3.13386e+06	3.67388e+06	3.94189e+06	3.83077e+06	2.12828e+06	2.18626e+06	2.19286e+06	2.84858e+06	2.57716e+06	2.48336e+06	C00049	ko00220,ko00250,ko00260,ko00261,ko00270,ko00300,ko00340,ko00410,ko00460,ko00470,ko00710,ko00760,ko00770,ko00970,ko00999,ko01100,ko01110,ko01200,ko01210,ko01230,ko01240,ko02010	1.13276	0.000803244	0.438225	-1.19026	down	-	-	-	-	-	-	-	-
Hmmp002124	146.06	118.06	145.053	C9H7NO	[M+H]+	Indole-3-carboxaldehyde	Alkaloids	Plumerane	487-89-8	1	6.97339e+07	6.96149e+07	8.17165e+07	2.50097e+07	2.75044e+07	2.97328e+07	5.20139e+07	5.24165e+07	5.51235e+07	1.44923e+07	1.43303e+07	1.25308e+07	4.42809e+07	4.80631e+07	4.66652e+07	1.89111e+07	1.75923e+07	1.79914e+07	4.87487e+07	4.74697e+07	4.51174e+07	4.21517e+07	3.65063e+07	3.90975e+07	C08493	-	1.1306	1.93271e-05	0.259182	-1.94796	down	-	-	-	-	-	1.09112	0.00485861	0.24651
MWS201466	302.15	188.07	301.143	C16H19N3O3	[M+H]+	Pro-Trp	Amino acids and derivatives	Amino acids and derivatives	35310-39-5	2	99576.2	85251.8	111781	225125	243556	252606	268186	151221	158102	60163.7	95242.4	116087	99825.3	80341.9	112707	229828	261295	155563	233474	236757	285927	146144	164142	167461	-	-	-	-	-	-	-	-	-	-	-	-	-	-	-
pme3285	275.09	139.04	274.084	C15H14O5	[M+H]+	Afzelechin (3,5,7,4'-Tetrahydroxyflavan)	Flavonoids	Flavanols	2545-00-8	3	1.94895e+06	1.92197e+06	1.90241e+06	374013	2.50319e+06	385904	2.29469e+06	2.50579e+06	2.40818e+06	171865	175988	190464	120949	558652	584043	456312	849969	773233	3.41924e+06	3.41236e+06	3.68746e+06	1.4296e+06	1.3276e+06	1.53364e+06	C09320	ko00941,ko01110	1.13321	0.000685788	0.0746763	-3.74321	down	-	-	-	-	-	1.02808	0.00878787	0.360194
Lskp211385	357.13	307.09	356.126	C20H20O6	[M+H]+	(-)-dihydrosesamin	Lignans and Coumarins	Lignans	-	1	749246	781420	852573	264840	106022	232725	698520	652147	622885	65276.4	76779	73467.9	684679	661965	678632	90191.5	76885	172417	729971	903200	774153	452807	408512	395161	-	-	1.13211	0.0011227	0.109206	-3.19488	down	-	-	-	-	-	1.06275	9.06247e-05	0.14245
Jmwn002117	331.1	153.02	332.111	C14H20O9	[M-H]-	2-(3,4-dihydroxyphenyl)ethanediol 1-O-β-D-glucopyranoside	Phenolic acids	Phenolic acids	-	1	1.72992e+07	1.89954e+07	1.80853e+07	7.53143e+06	7.59599e+06	7.69032e+06	2.80668e+06	2.90249e+06	2.99715e+06	4.30678e+06	4.20118e+06	4.50366e+06	2.12286e+07	2.22361e+07	2.35447e+07	4.70323e+06	4.93617e+06	4.4525e+06	2.19977e+06	2.15477e+06	2.08537e+06	6.49667e+06	6.89734e+06	5.96958e+06	-	-	-	-	-	-	-	1.08485	0.00111213	0.129927	-2.94423	down	1.09287	0.00062671	0.259138
Hmqp005411	297.24	81.07	296.235	C18H32O3	[M+H]+	9-Oxo-12Z-Octadecenoic acid	Lipids	Free fatty acids	112543-32-5	2	116787	131172	135752	40179	24792.3	39480.7	35224	39669	42752.2	15823.4	7394.02	7971.09	139523	155906	142887	14518.9	29516.1	52495.3	119185	115626	101409	79320.3	69228.2	77822	-	-	1.06723	0.00141987	0.265106	-1.91536	down	1.07996	0.000502734	0.268402	-1.89753	down	-	-	-
Zmyn000230	147.03	57.03	148.037	C5H8O5	[M-H]-	2-Dehydro-3-deoxy-L-arabinonate	Others	Saccharides	-	3	3.77952e+06	3.85007e+06	3.9764e+06	729326	769037	728065	672803	675181	638577	1.46176e+06	1.36284e+06	1.47261e+06	5.58875e+06	5.42759e+06	5.40855e+06	788601	777952	739028	449317	380267	423643	1.42801e+06	1579690	1.64699e+06	C00684	ko00053,ko01100	1.1302	0.000798009	2.16314	1.11313	up	1.08531	7.77109e-05	0.120948	-3.04754	down	1.09427	0.000151665	0.198654
mws0062	287.06	241.05	286.048	C15H10O6	[M+H]+	Isoluteolin (Orobol)(5,7,3',4'-tetrahydroxyisoflavone)	Flavonoids	Isoflavones	480-23-9	3	1.4551e+06	1.36952e+06	1.25961e+06	112042	189812	130840	127491	190040	102454	73797.8	42180.4	67771.3	2.49551e+06	2.21393e+06	1.95174e+06	233429	265155	349281	622534	375310	709097	744240	801217	860301	C10510	-	-	-	-	-	-	1.07507	0.00470259	0.0630497	-3.98737	down	1.08136	0.000283516	0.207595
pme0434	577.14	407.08	578.142	C30H26O12	[M-H]-	Procyanidin B2*	Tannins	Proanthocyanidins	29106-49-8	2	529293	528909	564310	1.73736e+06	1.50424e+06	1.45571e+06	1.74566e+06	1.46614e+06	1.65758e+06	263472	235912	249630	341122	213787	270028	1.12146e+06	909620	1.37697e+06	1.12057e+06	1.54836e+06	1.54138e+06	924464	900372	803757	C17639	-	1.13135	0.00334369	0.153821	-2.70068	down	1.07162	0.00100062	5.90273	2.56138	up	1.03822	0.0469048	2.10047
pmb2999	461.11	299.1	462.116	C22H22O11	[M-H]-	Chrysoeriol-5-O-glucoside	Flavonoids	Flavones	-	3	2.59056e+06	2.95056e+06	2.84133e+06	1.43227e+06	1.58775e+06	1.57873e+06	299242	288412	348037	574954	639878	619805	744645	741493	801961	798484	762039	782242	219097	205086	135192	1.71039e+06	1.83973e+06	1.58914e+06	-	-	-	-	-	-	-	1.07494	7.65728e-05	0.408938	-1.29005	down	1.0926	0.00257695	0.279484
pmb1754	184.07	125	184.073	C5H15NO4P+	[M]+	O-Phosphocholine	Alkaloids	Alkaloids	107-73-3	3	2.21103e+07	1.97141e+07	1.88313e+07	2.31997e+06	2.01332e+06	1.98872e+06	6.49163e+06	6.22122e+06	6.05676e+06	4.14071e+06	3.97958e+06	8.24992e+06	1.25206e+07	1.18368e+07	1.17501e+07	2.31544e+06	2.32442e+06	2.27892e+06	5.02649e+06	5.23708e+06	5.35156e+06	9.1844e+06	8.20087e+06	8.03512e+06	C00588	ko00564,ko01100	-	-	-	-	-	-	-	-	-	-	1.09371	0.00297278	0.114066
Lmbn005923	277.217	59.0139	278.225	C18H30O2	[M-H]-	Crepenynic acid	Lipids	Free fatty acids	2277-31-8	3	1.02712e+06	1.06133e+06	1.06713e+06	779972	789922	700050	757698	561098	669523	190913	272353	342491	860776	747352	777416	692346	693253	741723	725924	681461	697212	794802	707642	696274	C07289	ko00591	1.0478	0.00642095	0.405245	-1.30313	down	-	-	-	-	-	-	-	-
pme1419	164.07	104.07	163.067	C6H13NO2S	[M+H]+	L-Methionine methyl ester	Amino acids and derivatives	Amino acids and derivatives	10332-17-9	3	391200	392951	347511	300488	308394	322955	204731	217974	243430	270471	258871	256383	423776	405726	391211	428065	409094	412465	175494	189754	189959	302035	335290	291662	-	-	-	-	-	-	-	-	-	-	-	-	-	-	-
mws0275	133.01	71.01	134.022	C4H6O5	[M-H]-	L-Malic acid	Organic acids	Organic acids	97-67-6	1	1.10416e+07	1.0375e+07	1.00047e+07	2.61206e+06	2.40582e+06	2.56591e+06	1.84834e+06	1.73003e+06	1.75323e+06	7.0395e+06	6.4717e+06	7.05783e+06	8.95698e+06	8.43722e+06	8.4672e+06	2.59714e+06	2.5287e+06	2.51075e+06	1.19007e+06	1.15982e+06	1.18538e+06	4.3097e+06	3.93902e+06	3.72926e+06	C00149	ko00020,ko00620,ko00630,ko00710,ko01100,ko01110,ko01200	1.13221	0.00102883	3.85795	1.94783	up	1.08487	0.000364512	0.206161	-2.27816	down	1.09376	0.00136109	0.243039
Zbyp002402	287.11	107.05	286.104	C13H18O7	[M+H]+	methylarbutin	Phenolic acids	Phenolic acids	6032-32-2	2	577186	641858	690291	6.56256e+06	6.59996e+06	6.37612e+06	5.84273e+06	6.90188e+06	5.91625e+06	778585	671967	653223	740608	754102	751144	1.06699e+07	9.69216e+06	9.20534e+06	5.75877e+06	5.19748e+06	5.69141e+06	4.91577e+06	4.24102e+06	4.5758e+06	C17599	-	1.13093	0.00345078	0.112737	-3.14896	down	1.08416	0.00386754	8.30902	3.05468	up	1.0935	0.00206857	15.4857
MA10039492	173.01	71.03	174.016	C6H6O6	[M-H]-	Dehydroascorbic acid	Others	Vitamin	490-83-5	2	1.03906e+06	1.12509e+06	1.18905e+06	513633	526738	565361	683578	730229	728484	2.43247e+06	2.5458e+06	2.46303e+06	1.40383e+06	1.25812e+06	1.67761e+06	582967	593724	502482	269224	257564	138158	1.34234e+06	1.36515e+06	1.53348e+06	C05422	ko00053,ko00480,ko01100	1.13276	3.92343e-05	3.47353	1.7964	up	1.05376	0.0255536	0.493665	-1.01839	down	-	-	-
pmf0614	625.18	301.07	625.176	C28H33O16+	[M]+	Peonidin-3,5-O-diglucoside	Flavonoids	Anthocyanidins	47851-83-2	3	56424.8	35929.4	5530.96	1.21498e+06	1.5791e+06	1.404e+06	560018	561667	519809	1.16914e+06	1.01906e+06	989390	10068.8	45139.9	59793.6	415551	874658	774112	146832	230920	218434	878093	922301	1.01407e+06	-	-	-	-	-	-	-	1.01379	1.52396e-05	14.2736	3.83527	up	1.00103	0.0409862	21.0892
pme0137	187.07	125.07	188.08	C7H12N2O4	[M-H]-	N-Acetyl-L-Glutamine	Amino acids and derivatives	Amino acids and derivatives	2490-97-3	3	2.59743e+06	2.92806e+06	2.79726e+06	503233	461237	571012	1.94813e+06	1.99882e+06	2.12567e+06	563670	602518	603849	3.78932e+06	2.37185e+06	3.1214e+06	509453	460862	343101	729756	749493	1.03872e+06	2.31094e+06	2.17309e+06	2.51645e+06	-	-	1.13202	0.000756931	0.291479	-1.77854	down	-	-	-	-	-	1.08514	0.000222876	0.15781
Lmhp008833	494.32	184.07	493.317	C24H48NO7P	[M+H]+	LysoPC 16:1(2n isomer)*	Lipids	LPC	-	1	6.19761e+06	6.88849e+06	6.88847e+06	531861	386108	511619	1.64594e+06	1.55657e+06	1.7607e+06	1.7338e+06	1.63559e+06	1.77375e+06	1.19017e+07	1.31701e+07	1.18988e+07	1.71467e+06	1.20964e+06	1.67764e+06	1.85386e+06	1.80376e+06	1.88609e+06	3.0894e+06	3.44307e+06	3.57228e+06	-	-	-	-	-	-	-	1.0842	0.0013119	0.134248	-2.89703	down	1.08115	0.000114007	0.230391
Zmyn000247	147.03	57.0346	148.037	C5H8O5	[M-H]-	2-Hydroxyglutaric Acid	Organic acids	Organic acids	13095-48-2	3	3.62942e+06	3.85397e+06	3.97911e+06	711783	749799	765270	496447	539115	541707	1.34568e+06	1.25619e+06	1.6038e+06	5.28242e+06	5.10715e+06	5.11014e+06	714292	723315	732715	178397	330841	177662	1.29484e+06	1.40927e+06	1.50285e+06	C03196	ko00310,ko01100	1.11937	0.0125626	2.66642	1.41491	up	1.08506	6.50547e-05	0.101761	-3.29674	down	1.09421	0.0010599	0.189341
pmn001421	337.09	191.06	338.1	C16H18O8	[M-H]-	3-O-p-Coumaroylquinic acid*	Phenolic acids	Phenolic acids	87099-71-6	1	283062	322670	352991	2.56505e+06	2.43186e+06	2.67289e+06	5.80245e+06	5.60632e+06	5.32977e+06	672520	484465	541956	168452	196670	154156	1.21355e+06	1.18918e+06	1.26499e+06	1.90684e+06	1.89908e+06	2.01234e+06	2.29462e+06	1.97669e+06	2.15205e+06	-	-	1.12949	0.00014649	0.101499	-3.30047	down	1.0845	0.000586194	32.2343	5.01052	up	1.08942	8.095e-06	3.82563
pma0134	121.05	93.06	120.042	C4H8O4	[M+H]+	D-Threose	Others	Saccharides	95-43-2	3	1.18657e+06	1.25114e+06	1.5288e+06	628039	809997	695102	7.20007e+06	6.40199e+06	7.30877e+06	212282	184264	239605	323919	311152	281664	521760	426733	525159	308877	474352	475246	1.38117e+06	1.34352e+06	1.54301e+06	C06463	-	1.13237	0.0017348	0.0304221	-5.03874	down	1.08475	0.00180344	22.8101	4.5116	up	1.07186	0.0102929	0.371523
mws2213	147.05	103.06	148.052	C9H8O2	[M-H]-	Cinnamic acid	Phenolic acids	Phenolic acids	140-10-3	1	8672.53	10143.5	8386.72	75879.1	63943.9	61909.2	41429.6	47545.8	39382.6	45562	75971.4	68678.7	20237.7	15403	13995.9	140470	140391	124457	240747	312910	269034	78587	87147.1	91131.6	C00423	ko00130,ko00360,ko00940,ko00999,ko01100,ko01110	-	-	-	-	-	1.05126	0.00139476	2.58595	1.37069	up	1.0933	0.00161985	14.8999
MWS20205	951.07	301	952.082	C41H28O27	[M-H]-	Geraniin	Tannins	Tannin	60976-49-0	1	3.88131e+07	4.48829e+07	3.73886e+07	3.0476e+06	1.57865e+06	1.00462e+06	2.04206e+06	1.62643e+06	2.01973e+06	1.95226e+06	2.1506e+06	1.7737e+06	3.47401e+07	3.60934e+07	3.40954e+07	2.59345e+06	1.31617e+06	1.43086e+06	366885	427245	451057	2.24121e+07	1.93433e+07	2.04629e+07	C10230	-	-	-	-	-	-	1.08409	0.0001662	0.0542102	-4.20529	down	1.08426	0.00277955	0.0441053
Lhqp102843	377.14	197.08	376.137	C16H24O10	[M+H]+	8-Hydroxy-10-hydrosweroside(iso-03)	Others	Others	-	2	68293	45962.7	76988.8	201536	231961	188159	3.0953e+06	2.66071e+06	4.28355e+06	107792	229369	96757.6	78688.9	54140.6	72991.1	260506	155440	246725	2.2567e+06	1.69224e+06	2.5571e+06	1.1298e+06	975514	1.0882e+06	-	-	1.11357	0.021501	0.0432209	-4.53213	down	1.08086	0.0211795	48.7782	5.60817	up	1.02873	0.0334558	3.46505
pme2602	184	96.97	185.009	C3H8NO6P	[M-H]-	O-Phospho-L-serine	Amino acids and derivatives	Amino acids and derivatives	407-41-0	3	89769.4	110933	76903.7	124012	166311	144514	102580	109085	119687	299572	290110	311109	61871.8	71302.2	93469	187899	147628	163575	71464.6	81937.4	65765	111562	121961	129660	C01005	ko00260,ko00270,ko00970,ko01100,ko01110,ko01200,ko01230	1.12819	2.37195e-05	2.71854	1.44283	up	-	-	-	-	-	-	-	-
pme2380	145.01	101.02	146.022	C5H6O5	[M-H]-	α-Ketoglutaric acid	Organic acids	Organic acids	328-50-7	3	2.12177e+06	2.07748e+06	2.14396e+06	2.71889e+06	2.58778e+06	2.93884e+06	1.0529e+06	985482	987761	2.97901e+06	3.02725e+06	3.13758e+06	1.43915e+06	1.75018e+06	1.69588e+06	1.68812e+06	1.68574e+06	1.73296e+06	828926	781896	769043	1.78665e+06	1.56095e+06	1.58721e+06	C00026	ko00020,ko00040,ko00053,ko00220,ko00250,ko00300,ko00310,ko00340,ko00430,ko00470,ko00630,ko00650,ko00660,ko01100,ko01110,ko01200,ko01210,ko01230,ko01240	1.13243	5.56349e-05	3.02161	1.59532	up	-	-	-	-	-	-	-	-
MWS2027	129.03	69	128.022	C4H4N2O3	[M+H]+	Barbituric acid;Malonylurea;2,4,6-Pyrimidinetrione	Nucleotides and derivatives	Nucleotides and derivatives	67-52-7	3	2.22553e+07	2.32331e+07	2.5432e+07	2.17627e+06	2.10027e+06	2.1556e+06	3.1995e+06	2.93758e+06	2.93211e+06	8.60184e+06	6.75223e+06	6.97054e+06	3.41955e+07	3.4222e+07	3.31717e+07	3.09376e+06	2.23697e+06	2.18243e+06	1.59784e+06	1.60334e+06	1.68666e+06	8.39965e+06	9.17464e+06	7.91005e+06	C00813	ko00240,ko01100	1.1156	0.0153272	2.46159	1.29959	up	1.08521	5.03858e-05	0.0892732	-3.48563	down	1.08868	0.000860415	0.105938
Lmyn012331	281.25	281.25	282.256	C18H34O2	[M-H]-	Petroselinic acid*	Lipids	Free fatty acids	593-39-5	1	2.72251e+07	3.50101e+07	27111151	1.46844e+07	1.20781e+07	1.10783e+07	3.82129e+07	3.66066e+07	3.59104e+07	2.65741e+07	2.9649e+07	25155710	3.60448e+07	3.59938e+07	2.63756e+07	1.11138e+07	1.55033e+07	1.92683e+07	5.68971e+07	5.00073e+07	4.87308e+07	3.02159e+07	3.02962e+07	3.43721e+07	C08363	-	-	-	-	-	-	-	-	-	-	-	-	-	-
MWS20633g	262.05	216.04	261.04	C9H12NO6P	[M+H]+	O-phosphate-L-tyrosine	Amino acids and derivatives	Amino acids and derivatives	21820-51-9	2	1.03088e+07	1.13279e+07	1.29465e+07	333087	407232	420042	244069	326944	287856	221828	172355	163493	3.53292e+07	3.71344e+07	3.33818e+07	735872	620055	664582	339918	395249	355306	7.15116e+06	6.15238e+06	6.77784e+06	C06501	-	-	-	-	-	-	1.08467	0.000952489	0.00811437	-6.94531	down	1.09295	0.00490171	0.0584247
mws0178	353.09	191.06	354.095	C16H18O9	[M-H]-	Chlorogenic acid (3-O-Caffeoylquinic acid)*	Phenolic acids	Phenolic acids	327-97-9	2	883325	898918	724575	875352	643200	624713	1.29187e+06	795886	906870	2.14444e+06	688303	185352	357490	656658	99845.5	159276	377139	478632	483070	584782	492177	672583	627603	578201	C00852	ko00940,ko00941,ko00945,ko01110	-	-	-	-	-	-	-	-	-	-	-	-	-
Zbyn004267	729.14	407.07	730.149	C37H30O16	[M-H]-	3-O-galloylprocyanidin B1	Tannins	Tannin	-	2	332671	375594	365946	355091	390181	403342	600330	561140	836305	61877.8	90456.9	53518	175298	151987	192042	346367	315350	371704	275791	326211	303278	278501	282272	318545	-	-	1.11685	0.0186886	0.103041	-3.27871	down	1.06228	0.0272685	3.84685	1.94368	up	-	-	-
Wagp002534	248.13	177.05	247.121	C14H17NO3	[M+H]+	Fagaramide	Alkaloids	Alkaloids	495-86-3	2	1.06933e+06	1.2216e+06	1.11687e+06	1.47527e+06	1.34111e+06	1.57691e+06	3.60117e+06	3.51676e+06	3.37876e+06	485082	574955	580128	575685	466721	467516	1.80774e+06	1.85316e+06	1.70698e+06	1.38944e+06	1.42299e+06	1.40228e+06	1.476e+06	1.4414e+06	1.65638e+06	C10455	-	1.13128	4.67231e-05	0.156256	-2.67802	down	1.08256	2.29436e-05	6.9518	2.79739	up	-	-	-
Zmhn003257	299.06	284.04	300.063	C16H12O6	[M-H]-	5,7,2'-Trhiyroxy-8-methoxyflavone	Flavonoids	Flavones	-	1	2.8037e+07	2.56942e+07	2.75929e+07	210975	172867	182072	101376	108005	95301.4	128249	135000	130264	108609077	9.7477e+07	8.89988e+07	518341	422097	434988	107911	93774.6	100581	2.94603e+07	2.65518e+07	3.08506e+07	-	-	-	-	-	-	-	1.08528	0.0033228	0.00103252	-9.91961	down	1.09415	0.000712245	0.0169129
Zmjp000624	168.06	150.05	167.058	C8H9NO3	[M+H]+	Pyridoxal	Others	Vitamin	66-72-8	3	1.35816e+06	1.34433e+06	902434	1.90931e+06	1.85523e+06	1.86047e+06	900220	786826	928496	1.35318e+06	1.3362e+06	1.47887e+06	2.1445e+06	1.94474e+06	1.8063e+06	2.03483e+06	1.96792e+06	1.97351e+06	2.02137e+06	2.06598e+06	2.16876e+06	1.4906e+06	1.28664e+06	1.44231e+06	C00250	ko00750,ko01100,ko01240	-	-	-	-	-	1.06921	0.00290416	0.443648	-1.17251	down	-	-	-
Lmhp009890	546.36	184.07	545.348	C28H52NO7P	[M+H]+	LysoPC 20:3	Lipids	LPC	1199257-41-4	2	432786	408426	412877	55623.2	41372.1	51803.2	25503.9	38578.9	29319.3	8116.12	9339.16	9030.17	535148	515445	549454	55740.9	75826.7	49596	45442.8	33092.6	46255.7	153153	175724	174620	-	-	1.11032	0.0280649	0.283563	-1.81826	down	1.08138	6.73207e-05	0.0583747	-4.09851	down	1.08544	5.30341e-06	0.144458
Hmgp002327	188.07	118.06	187.063	C11H9O2N	[M+H]+	3-amino-2-naphthoic acid	Alkaloids	Alkaloids	-	1	1.13857e+07	1.24487e+07	1.33002e+07	4.23552e+06	4.40842e+06	4.49126e+06	8.12997e+06	8.4838e+06	8.37592e+06	1.99911e+06	2.09544e+06	1.76328e+06	6.90806e+06	7.23892e+06	6.82614e+06	2.40603e+06	2.74738e+06	2.5503e+06	6.87139e+06	7.45058e+06	6.89569e+06	6.76034e+06	7.24121e+06	6.2144e+06	-	-	1.13068	1.60857e-06	0.23441	-2.0929	down	-	-	-	-	-	1.09175	0.00247471	0.207453
mws4174	222.1	138.05	221.09	C8H15NO6	[M+H]+	N-Acetyl-D-mannosamine	Others	Saccharides	7772-94-3	3	94879	69031.4	96486.5	163369	358575	210476	127335	126664	243747	490357	669746	316726	112809	102667	57362.5	270453	272402	349050	699355	804226	616066	372111	324028	369892	C00645	ko00520,ko01100,ko01250	-	-	-	-	-	-	-	-	-	-	1.06866	0.00879534	3.42518
pme0295	146.08	86.06	145.074	C6H11NO3	[M+H]+	4-Acetamidobutyric acid	Organic acids	Organic acids	3025-96-5	2	1.91038e+06	1.94628e+06	2.0993e+06	1.42409e+06	1.39922e+06	1.24962e+06	2.49019e+06	2.54733e+06	2.71583e+06	3.77167e+06	3.80324e+06	3.73211e+06	1.71658e+06	1.73461e+06	1.67501e+06	146823	1.09246e+06	1.09206e+06	1.73969e+06	3.12253e+06	2.94643e+06	1.73053e+06	2.01743e+06	1.87071e+06	C02946	ko00330,ko01100	-	-	-	-	-	-	-	-	-	-	-	-	-
mws1639	223.06	190.03	222.053	C11H10O5	[M+H]+	Isofraxidin	Lignans and Coumarins	Coumarins	486-21-5	1	1.33898e+07	1.10029e+07	1.15337e+07	1.50549e+07	1.3776e+07	1.33094e+07	2.96001e+06	3.29704e+06	3.00825e+06	4.94266e+07	5.0258e+07	5.12003e+07	2.50808e+07	2.90578e+07	2.97923e+07	5.79052e+07	5.47967e+07	5.13898e+07	3.75925e+06	3.63775e+06	3.6856e+06	1.54188e+07	1.43946e+07	1.32183e+07	C17480	-	1.13337	6.44758e-05	16.2849	4.02547	up	1.08373	0.00330524	0.110392	-3.17929	down	1.0905	0.000579234	4.56745
Hmtn001288	181.05	135.04	182.058	C9H10O4	[M-H]-	Methyl 2,4-dihydroxyphenylacetate	Phenolic acids	Phenolic acids	67828-42-6	3	428252	458137	457017	475013	446040	504256	115338	102772	91708	240066	264363	231225	266531	215330	196773	121442	139179	175457	113964	108833	177480	210920	225092	192947	-	-	1.11634	0.000565642	2.37447	1.24761	up	1.04369	0.0194086	0.456532	-1.13121	down	1.0752	0.0002801	0.324607
pmb2406	510.36	184.07	509.348	C25H52NO7P	[M+H]+	LysoPC 17:0	Lipids	LPC	50930-23-9	3	556609	548083	522966	294518	336872	307464	431255	408941	429875	153352	146823	168626	558843	577179	585162	403551	370664	394149	863007	844658	912818	402704	464979	457387	-	-	1.12934	1.14717e-05	0.369114	-1.43786	down	-	-	-	-	-	-	-	-
pme1137	140.03	94.03	139.027	C6H5NO3	[M+H]+	6-Hydroxynicotinic acid	Alkaloids	Pyridine alkaloids	5006-66-6	2	623972	400596	378699	1.43785e+06	1.50466e+06	1.53956e+06	2.97711e+06	1.33583e+06	3.15802e+06	643414	628212	657551	571818	508619	483185	1.85339e+06	1.86351e+06	1.6752e+06	2.42214e+06	2.20751e+06	2.24851e+06	1.44091e+06	1.26105e+06	1.44995e+06	C01020	ko00760,ko01100	1.04081	0.0859137	0.258224	-1.95331	down	1.01566	0.0764934	4.77798	2.2564	up	1.06576	0.000255015	3.84254
pmb2260	480.31	184.07	479.301	C23H46NO7P	[M+H]+	LysoPC 15:1	Lipids	LPC	-	3	110756	118808	125013	63330.4	50706.1	38301	42067.5	50018.5	55153	23863.6	20612.1	18144.1	200944	187802	245761	74402.2	84306.3	70662	205908	217013	183000	78742.1	91106.5	89203.5	-	-	1.0968	0.00872929	0.425293	-1.23347	down	1.07259	0.00898302	0.232053	-2.10748	down	-	-	-
Zmhn004909	477.06	169.01	478.075	C21H18O13	[M-H]-	3,4-Digalloylshikimic acid	Phenolic acids	Phenolic acids	-	2	789372	973240	487563	2.11995e+07	2.06643e+07	2.05302e+07	1.87795e+07	1.73408e+07	2.05344e+07	4.12924e+06	3.21252e+06	3.11268e+06	981523	877624	1.08322e+06	1.74714e+07	1.44925e+07	1.93973e+07	4.69116e+06	4.68777e+06	5.06618e+06	4.69497e+06	5.25596e+06	4.55002e+06	-	-	1.12564	0.00149713	0.184529	-2.43808	down	1.08398	0.0025607	19.2548	4.26715	up	1.08411	0.0070677	22.8255
mws0011	371.13	209.08	372.142	C17H24O9	[M-H]-	Syringin	Phenolic acids	Phenolic acids	118-34-3	2	1.39937e+07	5.78874e+06	6.3549e+06	253235	180119	171429	160810	148712	106640	429594	484733	504119	2.924e+07	1.62042e+07	1.37921e+07	491688	340578	321334	126366	106544	79264.2	8.23792e+06	7.12919e+06	8.11909e+06	C01533	ko00940	1.10797	0.000436168	3.4084	1.76909	up	1.07945	0.0549911	0.00702544	-7.1532	down	1.07274	0.0877712	0.0441361
pme0490	124.04	78.03	123.032	C6H5NO2	[M+H]+	Nicotinic acid (Vitamin B3)	Others	Vitamin	59-67-6	2	9.7067e+06	9.59031e+06	1.32663e+07	3.48591e+06	3.63706e+06	3.38262e+06	2.39478e+06	2.24775e+06	2.42618e+06	3.09142e+06	3.36768e+06	3.62624e+06	7.50552e+06	5.82064e+06	5.60818e+06	3.26169e+06	3.42821e+06	3.1492e+06	3.1007e+06	2.78984e+06	2.82989e+06	4.34836e+06	3.75419e+06	4.25914e+06	C00253	ko00760,ko00960,ko01100,ko01110,ko01240	-	-	-	-	-	1.06559	0.0215116	0.373327	-1.42149	down	1.07669	0.0240121	0.302153
Hmmp001310	188.07	118.07	187.063	C11H9NO2	[M+H]+	3-Indoleacrylic acid	Alkaloids	Plumerane	1204-06-4	1	1.23257e+07	1.26778e+07	1.31644e+07	3.9855e+06	4.17979e+06	4.60436e+06	8.6941e+06	7.40316e+06	8.49595e+06	2.03606e+06	1.89769e+06	1.94861e+06	7.60124e+06	7.05803e+06	6.69117e+06	2.51236e+06	2.5931e+06	2.48218e+06	6.44882e+06	7.06295e+06	7.08987e+06	6.7137e+06	7.4675e+06	6.43103e+06	C21283	-	1.13049	0.00382063	0.239186	-2.06379	down	-	-	-	-	-	1.09436	0.000461354	0.198796
pme3443	207.07	192.04	208.074	C11H12O4	[M-H]-	Sinapinaldehyde	Phenolic acids	Phenolic acids	4206-58-0	3	799264	835415	908516	342038	266969	323191	488471	538462	528608	577624	459621	595306	1.94869e+06	1.77095e+06	1.90554e+06	814989	880556	743074	664678	780486	657445	682609	768746	665526	C05610	ko00940,ko01100,ko01110	-	-	-	-	-	1.08315	0.000748436	0.276532	-1.85448	down	-	-	-
Lmhp008337	426.26	285.24	425.254	C19H40NO7P	[M+H]+	LysoPE 14:0(2n isomer)	Lipids	LPE	-	1	58607.3	48075.3	53978.5	27875.5	24794.4	30045.1	33084	25395.7	25864.4	14403	10469.8	15551.6	53766.1	46120	40696.9	45232.4	45749.5	44524.8	72984.5	69892	67095.7	42845	36615.8	40416.3	-	-	1.05295	0.0118772	0.479279	-1.06106	down	-	-	-	-	-	-	-	-
Lmfp001509	317.09	153.02	316.079	C13H16O9	[M+H]+	1-O-Galloyl-rhamnose	Phenolic acids	Phenolic acids	-	2	162972	198167	109385	1.93867e+06	2.15447e+06	1.869e+06	2.28134e+06	2.16324e+06	2.11496e+06	658933	762368	750871	139642	155963	160924	1.09184e+06	1.21964e+06	957389	2.70295e+06	2.71938e+06	2.81902e+06	1.40983e+06	1.34942e+06	1.20729e+06	-	-	1.12884	5.04041e-05	0.331147	-1.59446	down	1.08472	0.000487896	14.3683	3.84482	up	1.07517	0.00326261	6.94729
pme0120	118.09	101.06	117.079	C5H11NO2	[M+H]+	5-Aminovaleric acid	Organic acids	Organic acids	660-88-8	3	36327.2	48782.9	42356.9	206375	183162	181450	159467	166994	160248	94141.7	94500.2	89714.8	38894.9	62370.7	58811.3	384590	335522	290441	190324	239990	153697	168845	177401	196642	C00431	ko00310,ko00330,ko00470,ko01100	-	-	-	-	-	1.04948	0.00217321	3.04047	1.60429	up	1.08783	0.00759461	7.92795
mws0064	287.06	135.05	288.063	C15H12O6	[M-H]-	Eriodictyol (5,7,3',4'-Tetrahydroxyflavanone)	Flavonoids	Flavanones	552-58-9	3	628680	550590	689993	1.1926e+06	1.18515e+06	1.25359e+06	1.72458e+06	1.73097e+06	1.88447e+06	124571	114542	123749	741925	743205	647394	1.82128e+06	1.73718e+06	1.63693e+06	4.84309e+06	5.04579e+06	4.63719e+06	1.29625e+06	1.51112e+06	1.45839e+06	C05631	ko00941,ko01100,ko01110	1.13327	0.000953474	0.0679515	-3.87935	down	1.07827	0.000229384	2.50408	1.32428	up	1.0842	0.000125269	2.77938
Lmyn003183	953.09	301	954.097	C41H30O27	[M-H]-	Terchebin	Tannins	Tannin	20598-45-2	3	4.82665e+06	5.0907e+06	5.01074e+06	144509	99768.5	69852.7	140062	120284	101750	43888.2	77390.5	71490	3.83992e+06	4.05249e+06	3.30755e+06	164843	98129.6	95849.9	44638.1	32463.9	39800.4	2.64381e+06	2.7534e+06	2.35874e+06	-	-	-	-	-	-	-	1.08335	0.00367001	0.0323301	-4.95098	down	1.08989	9.09976e-05	0.0240367
pma3101	256.08	124.04	256.082	C11H14NO6+	[M]+	Nicotinate D-ribonucleoside	Others	Vitamin	17720-18-2	3	6.88118e+06	9.65699e+06	8.39142e+06	5.74439e+06	4.84067e+06	4.80001e+06	2.68205e+06	3.51439e+06	3.67655e+06	6.98217e+06	7.59267e+06	7.6253e+06	1.35643e+07	1.28711e+07	1.2159e+07	4.73511e+06	4.5248e+06	4.73078e+06	3.3556e+06	2.71355e+06	3.11806e+06	5.37456e+06	6.27634e+06	5.70709e+06	C05841	ko00760,ko01100	1.09956	0.000743323	2.24857	1.16901	up	1.07299	7.82829e-05	0.255814	-1.96683	down	-	-	-
Lmsn005333	461.11	169.01	462.116	C22H22O11	[M-H]-	4-O-Galloyl-1-O-Cinnamoyl-β-D-glucose	Phenolic acids	Phenolic acids	-	2	202026	188576	203024	1.32434e+07	1.18997e+07	1.19503e+07	1.15053e+07	1.0688e+07	1.28964e+07	995429	1.16761e+06	967437	244790	204415	199855	6.88109e+06	6.96663e+06	6.75686e+06	2.10085e+07	2.30643e+07	2.22409e+07	6.78185e+06	7.59741e+06	7.91867e+06	-	-	1.13126	0.00338989	0.0892135	-3.48659	down	1.08459	0.00312587	54.0624	5.75655	up	1.09471	7.62691e-05	34.7097
MWSmce061	237.07	176.05	236.069	C12H12O5	[M+H]+	Dimethylfraxetin; 6,7,8-Trimethoxycoumarin*	Lignans and Coumarins	Coumarins	6035-49-0	1	76295.3	79334.3	79458.4	22340.6	34355.1	10179.8	38011.6	32071.7	39233.6	1.70907e+06	1.63633e+06	1.76297e+06	130690	129857	137573	154599	188312	165864	66064.8	59889.4	54882	249811	236681	213477	-	-	1.13304	0.00046438	46.7299	5.54627	up	1.08016	8.9693e-06	0.274583	-1.86468	down	1.08201	0.0109405	2.16419
Zmpn000095	261.04	78.96	262.045	C6H15O9P	[M-H]-	Sorbitol-6-phosphate	Others	Saccharides	20479-58-7	3	496664	462045	478392	1.52603e+06	1.28793e+06	1.45196e+06	1.13181e+06	1.23716e+06	1.31924e+06	1.39261e+06	1.34614e+06	1.39513e+06	180462	120863	115959	2.80615e+06	2.27905e+06	2.80386e+06	994528	506643	950574	1.00246e+06	1.16506e+06	1.13691e+06	C01096	ko00051,ko01100	-	-	-	-	-	1.07603	0.000802143	8.83858	3.14381	up	1.09086	0.00644336	5.48957
pme2828	140.03	98.96	139.027	C6H5NO3	[M+H]+	4-Nitrophenol	Phenolic acids	Phenolic acids	100-02-7	3	2.48716e+06	2.35266e+06	2.29275e+06	4.69797e+07	4.53254e+07	4.83556e+07	2.77011e+07	2.77009e+07	2.46002e+07	3.83347e+06	2.02409e+06	3.65731e+06	9	9	9	2.1157e+07	2.14403e+07	2.06918e+07	6.97004e+07	7.24376e+07	6.8769e+07	2.03355e+07	1.8078e+07	1.7553e+07	C00870	-	1.11319	0.000211891	0.118933	-3.07178	down	1.08549	0.00149892	2.96305e+06	21.4986	up	1.09451	5.19309e-05	8.87324
Lmqp000329	296.07	104.11	295.057	C8H14N3O7P	[M+H]+	5-Aminoimidazole ribonucleotide	Nucleotides and derivatives	Nucleotides and derivatives	25635-88-5	1	1.31897e+07	1.38531e+07	1.48627e+07	2.49091e+07	2.69136e+07	2.7807e+07	3.89069e+07	3.99707e+07	3.96693e+07	9.54188e+06	8.97399e+06	1.0663e+07	1.18377e+07	1.22877e+07	1.16568e+07	4.6011e+07	4.78002e+07	5.10998e+07	1.6417e+07	1.86226e+07	1.62372e+07	2.50211e+07	2.69359e+07	2.93251e+07	-	-	1.13079	5.21561e-06	0.246138	-2.02246	down	1.08509	2.2434e-06	3.313	1.72814	up	1.09171	0.000764776	3.45804
Zmdn002353	451.13	289.07	452.132	C21H24O11	[M-H]-	Epicatechin-6-C-β-D-glucopyranoside*	Flavonoids	Flavanols	-	2	1.20072e+07	1.22182e+07	1.19557e+07	4.61519e+06	4.96057e+06	4.34144e+06	1.07935e+06	1.01041e+06	1.03322e+06	2.2792e+07	1.48143e+07	2.15951e+07	1.24788e+07	1.3694e+07	1.35606e+07	1.67166e+07	1.67586e+07	1.55944e+07	8.61016e+06	8.223e+06	8.50262e+06	6.21508e+06	6.46714e+06	7.23107e+06	-	-	1.12876	0.0171976	18.9568	4.24464	up	1.08515	0.000964888	0.0785982	-3.66936	down	-	-	-
mws1389	455.35	455.35	456.36	C30H48O3	[M-H]-	3-Hydroxyolean-12-en-28-oic acid (Oleanolic acid)	Terpenoids	Triterpene	508-02-1	1	135192	317287	291335	1.07674e+06	1.13168e+06	1.20589e+06	2.32968e+06	420610	489342	204753	153617	178042	9	951535	867851	2.19673e+06	1.70845e+06	2.22779e+06	3.38859e+06	4.16502e+06	2.87728e+06	925546	917565	799331	C17148	-	-	-	-	-	-	-	-	-	-	-	1.05873	0.00465056	8.24531
pmp000587	535.11	287.05	534.101	C24H22O14	[M+H]+	Luteolin-7-O-(6''-malonyl)glucoside	Flavonoids	Flavones	-	2	1.73501e+06	1.88239e+06	1.65647e+06	5311.19	9920.79	31954.5	32630.5	11011	16720.8	192524	49427.9	220655	2.16648e+06	1.40212e+06	1.22949e+06	12349.9	24541.9	3447.71	10275.5	19518.3	8879.05	435253	474883	511419	C10103	-	-	-	-	-	-	1.07179	0.0316101	0.0125805	-6.31267	down	1.06823	0.00132657	0.00764894
Smln006854	299.05	284.03	300.063	C16H12O6	[M-H]-	Xanthorin	Quinones	Anthraquinone	17526-15-7	2	488744	919624	546502	292915	229480	274250	38624.1	50886	19879.1	663130	495080	560625	875348	1.21192e+06	1.16152e+06	112002	79274.4	94867.8	20266.8	20101.6	17882.6	472171	506943	431360	-	-	1.1104	0.00671682	15.713	3.97389	up	1.06996	0.00947779	0.0336708	-4.89236	down	1.06678	0.0535361	0.146375
mws1080	341.11	179.06	342.116	C12H22O11	[M-H]-	Galactinol	Others	Saccharides	3687-64-7	1	3.21275e+06	3.39267e+06	3.11373e+06	6.55422e+06	5.98227e+06	5.60301e+06	3.79403e+06	4.42187e+06	4.80175e+06	7.1856e+06	8.28143e+06	7.47638e+06	4.37593e+06	3.61836e+06	4.76451e+06	5.33344e+06	5.03032e+06	4.90552e+06	4.32761e+06	3.56225e+06	4.04677e+06	5.39969e+06	5.70813e+06	6.32233e+06	C01235	ko00052,ko01100	-	-	-	-	-	-	-	-	-	-	-	-	-
Li512111	519.11	315.05	520.122	C24H24O13	[M-H]-	Isorhamnetin-3-O-(6''-acetylglucoside)	Flavonoids	Flavonols	-	3	3.73235e+06	4.16542e+06	4.42954e+06	130088	122904	113971	22640.5	25638.2	16053.6	9	9	9	1.06425e+06	1.11937e+06	1.11216e+06	50332.8	47803.3	34501.4	4159.49	7823.08	9003.89	1.18626e+06	1.3115e+06	1.11948e+06	-	-	1.13296	0.016997	0.000419696	-11.2184	down	1.08283	0.000182997	0.0195197	-5.67893	down	1.09302	0.00247792	0.0107597
pme1002	138.09	103.05	137.084	C8H11NO	[M+H]+	L-Tyramine	Alkaloids	Alkaloids	51-67-2	2	11575.5	13185.4	5536.02	26060.3	34375.2	27960.7	2.1318e+07	2.10954e+07	2.25599e+07	167494	146277	149067	9482.47	6040.04	2978.01	132473	123230	132471	149069	135118	134994	2.97325e+06	2.93778e+06	3.38871e+06	C00483	ko00350,ko00950,ko01100,ko01110,ko01240	1.13353	0.000447531	0.00712351	-7.1332	down	1.08201	0.000442457	3511.97	11.7781	up	1.07193	1.26257e-05	12.8123
HJN090	433.11	271.06	434.121	C21H22O10	[M-H]-	Butin-7-O-glucoside*	Flavonoids	Flavanones	-	1	1.76292e+07	1.62071e+07	1.70548e+07	2.38117e+06	2.22817e+06	2.32378e+06	1.80595e+06	1.7264e+06	2.07888e+06	142233	119016	108672	4.6458e+06	5.3472e+06	4.48447e+06	669224	652936	636752	543449	506373	571328	5.92428e+06	5.75815e+06	5.07104e+06	-	-	1.13088	0.00347672	0.065925	-3.92303	down	1.0711	0.00332235	0.387584	-1.36742	down	1.09462	0.00063696	0.0384922
Lmfn004093	435.13	315.09	436.137	C21H24O10	[M-H]-	Phloretin-4'-O-glucoside (Trilobatin)	Flavonoids	Chalcones	4192-90-9	1	1.64691e+06	1.47431e+06	1.75939e+06	6.31249e+06	5.54398e+06	5.98362e+06	3.6471e+06	5.30819e+06	3.95309e+06	105205	99920	89291.4	487991	438646	634497	4.39083e+06	4.44384e+06	3.32772e+06	4.57397e+06	5.16359e+06	4.6282e+06	2.23164e+06	2.62511e+06	2.42626e+06	-	-	1.13126	0.0144115	0.0228082	-5.45431	down	1.07356	0.0167006	8.26858	3.04764	up	1.06551	0.0176709	2.49198
Lmyp004516	611.14	147.04	610.132	C30H26O14	[M+H]+	Quercetin-3-O-(2''-O-p-Coumaroyl)galactoside	Flavonoids	Flavonols	-	3	550829	497964	574045	33268.5	105429	125409	70453.9	81617.6	46586.1	9708.71	8869.54	5683.09	2.37267e+06	2.28494e+06	2.59882e+06	104152	51703.2	187914	133482	87588.7	47295.4	654763	758430	668775	-	-	1.106	0.0287216	0.122126	-3.03355	down	1.08074	0.00140752	0.0273767	-5.19091	down	1.00006	0.00207201	0.211832
Lmfn000604	331.067	169.014	332.074	C13H16O10	[M-H]-	6-O-Galloyl-D-glucose*	Tannins	Tannin	13186-19-1	1	2.26281e+06	2.33373e+06	1.96971e+06	625364	575596	545517	939195	875553	942520	1.72533e+06	3.53456e+06	3.46104e+06	9	2.23243e+06	3.21973e+06	1.07843e+06	1.08391e+06	1.14627e+06	545272	491521	565182	1.66189e+06	1.44473e+06	1.67555e+06	-	-	1.04139	0.0780155	3.16289	1.66124	up	-	-	-	-	-	-	-	-
pme0170	217.13	158.08	216.122	C8H16N4O3	[M+H]+	N-Acetyl-L-Arginine	Amino acids and derivatives	Amino acids and derivatives	155-84-0	3	2.41126e+06	2.3821e+06	2.44789e+06	3.00386e+06	2.53602e+06	2.94864e+06	3.51731e+06	3.19079e+06	3.38598e+06	1.03575e+06	1.08239e+06	1.1305e+06	1.96958e+06	2.03725e+06	1.92384e+06	2.61019e+06	1.84281e+06	1.70015e+06	2.86153e+06	2.77971e+06	2.87284e+06	1.99142e+06	2.16253e+06	2.3437e+06	-	-	1.13121	0.000833614	0.321836	-1.6356	down	-	-	-	-	-	-	-	-
pmp000575	447.13	285.1	446.121	C22H22O10	[M+H]+	Acacetin-7-O-glucoside (Tilianin)*	Flavonoids	Flavones	4291-60-5	1	4.04444e+06	3.86792e+06	4.09105e+06	133566	78125.6	142221	169769	43262	26282.3	14761.9	20771.4	12537	5.35304e+06	5.78233e+06	4.7881e+06	229239	299129	185114	288564	145331	160328	1.50369e+06	1.41508e+06	1.27776e+06	-	-	-	-	-	-	-	1.05411	0.00248299	0.015029	-6.05611	down	1.08946	2.39369e-05	0.0594399
pme3163	289.03	96.97	290.04	C7H15O10P	[M-H]-	D-Sedoheptuiose 7-phosphate	Others	Saccharides	2646-35-7	3	7.21823e+06	6.5882e+06	5.79233e+06	1.59283e+06	1.26344e+06	598345	2.24911e+06	404227	1.24196e+06	5.02348e+06	4.54191e+06	2.9331e+06	5.20434e+06	2.76245e+06	5.57797e+06	1.76298e+06	782023	983866	504700	269509	669272	2.51795e+06	2.96517e+06	2.76993e+06	-	-	-	-	-	-	-	-	-	-	-	-	1.05341	0.000739204	0.180056
pme1306	250.05	134.06	249.04	C8H12NO6P	[M+H]+	Pyridoxine-5'-phosphate	Others	Vitamin	447-05-2	3	718283	830441	15191.7	605914	627658	647651	314453	253198	282936	545102	693197	555613	508289	620841	528227	415573	373301	317060	567916	516658	427282	433147	439355	500647	C00627	ko00750,ko01100,ko01240	1.09548	0.0136553	2.10903	1.07658	up	-	-	-	-	-	-	-	-
pmf0426	939.11	769.09	940.118	C41H32O26	[M-H]-	1,2,3,4,6-Penta-O-galloyl-β-D-glucose	Phenolic acids	Phenolic acids	14937-32-7	1	4.89428e+06	4.59455e+06	4.87135e+06	1.67474e+06	1.40997e+06	1.24546e+06	7.79017e+06	6.97249e+06	8.04646e+06	3.16593e+06	2.65595e+06	2.56832e+06	9.148e+06	8.63128e+06	9.08855e+06	2.42611e+07	2.5897e+07	2.50132e+07	3.009e+07	2.58848e+07	2.91568e+07	8.18544e+06	8.93254e+06	9.65162e+06	C04576	ko00999	1.12024	0.000738043	0.367844	-1.44283	down	-	-	-	-	-	1.09421	0.000340911	5.2347
Lmlp005572	433.11	271.06	432.106	C21H20O10	[M+H]+	Galangin-7-O-glucoside	Flavonoids	Flavones	-	1	1.97343e+07	2.22983e+07	2.12131e+07	79967.2	192590	316534	23153.2	13232.6	21050.4	33184.8	6260.11	27248.3	3.6246e+07	3.0975e+07	2.83578e+07	95767.4	84949.3	515404	36023.1	42446.7	9513.76	9.38835e+06	9.50703e+06	8.1622e+06	-	-	-	-	-	-	-	1.08418	0.00526553	0.00060093	-10.7005	down	1.06498	0.000894802	0.0110066
mws0046	579.17	271.06	580.179	C27H32O14	[M-H]-	Naringenin-7-O-Neohesperidoside(Naringin)*	Flavonoids	Flavanones	10236-47-2	2	221507	260919	228854	24702	31629.8	24028.1	29001.8	21436.8	39735.3	127336	78322.4	107083	444438	420862	478965	32456.6	40215.5	19097.3	81902.7	76234.3	69570.7	197622	215682	233221	C09789	ko00941	1.0654	0.0237325	3.4682	1.79419	up	1.07599	0.000682171	0.0670804	-3.89796	down	1.06975	0.000648452	0.12902
Lhhp120823	193.08	105.07	192.079	C11H12O3	[M+H]+	Eugenyl formate	Others	Others	-	1	5.3285e+07	5.65988e+07	5.9282e+07	5.56108e+06	5.2477e+06	6.18596e+06	2.02809e+07	1.79541e+07	2.0307e+07	5.3905e+06	5.66086e+06	6.18305e+06	5.45109e+07	6.82618e+07	6.1212e+07	1.66375e+07	1.58285e+07	1.60986e+07	1.67501e+07	1.66417e+07	1.5028e+07	2.29912e+07	2.7129e+07	2.56105e+07	-	-	1.12885	0.00164045	0.294394	-1.76418	down	1.07596	0.00713294	0.31819	-1.65204	down	1.09318	0.00157028	0.287083
Lmyp003873	617.11	153.02	616.106	C28H24O16	[M+H]+	Quercetin-3-O-(2''-O-galloyl)glucoside	Flavonoids	Flavonols	69624-79-9	3	518076	458811	509393	20447.7	3220.63	14084.6	17923.9	21042.2	19112.2	29372.4	38014.9	26161.3	571450	739021	664574	23976.5	24435.3	37920.6	49290.3	37489.4	59639.7	233833	263903	225939	-	-	-	-	-	-	-	1.08413	0.00569199	0.0294061	-5.08774	down	1.0886	0.000899264	0.0580861
MWS5164	203.15	70.07	202.143	C8H18N4O2	[M+H]+	N,N'-Dimethylarginine;SDMA*	Amino acids and derivatives	Amino acids and derivatives	30344-00-4	1	6.5828e+06	7.16735e+06	7.12942e+06	8.89518e+06	9.10378e+06	8.72489e+06	1.2654e+07	1.17561e+07	1.23936e+07	1.30129e+07	1.32296e+07	1.40247e+07	6.6022e+06	6.4917e+06	6.77674e+06	1.38902e+07	1.37746e+07	1.30434e+07	1.15971e+07	1.07056e+07	1.13395e+07	8.65657e+06	9.66935e+06	1.02171e+07	-	-	-	-	-	-	-	-	-	-	-	-	-	-	-
HJAP154	469.13	317.08	468.069	C23H16O11	[M+H]+	Galloylisorhamnetin*	Flavonoids	Flavonols	-	2	2.66406e+07	2.43468e+07	3.58182e+07	800045	977529	829093	687906	794855	790687	5.86889e+06	5.15005e+06	5.10388e+06	1.00946e+07	1.18977e+07	1.27711e+07	265670	350795	324101	208222	727601	349753	8.88262e+06	9.34901e+06	1.04334e+07	-	-	1.13119	0.00244184	7.09179	2.82615	up	1.08342	0.00518209	0.0653978	-3.93461	down	1.09262	0.0146603	0.0108353
pme2165	155.01	111.02	156.017	C5H4N2O4	[M-H]-	Orotic acid (Vitamin B13)	Others	Vitamin	65-86-1	3	13797.9	13557.3	22134.7	2.00068e+06	2.05e+06	2.05993e+06	5.54568e+06	5.52141e+06	5.53228e+06	20417.1	14805.4	33532.6	1929.92	5380.77	5020.68	1.64353e+06	1.58388e+06	1.78524e+06	1.37571e+07	1.39242e+07	1.49304e+07	2.63819e+06	2.55955e+06	2.9864e+06	C00295	ko00240,ko01100,ko01240	1.12964	1.23272e-10	0.00414203	-7.91545	down	1.08101	9.21755e-07	1346.11	10.3946	up	1.09207	0.00127255	101.286
mws0913	447.09	285.04	448.101	C21H20O11	[M-H]-	Kaempferol-3-O-galactoside (Trifolin)*	Flavonoids	Flavonols	23627-87-4	2	8.65172e+06	7.6547e+06	7.50796e+06	30813.4	58712.7	47000.6	15157.2	16089.2	16168.9	5476.09	10287.6	6826.5	4.50567e+06	5.97895e+06	5.69039e+06	24227.4	28614.6	20207.4	5320.51	5184.54	5099.98	1.73892e+06	1.71075e+06	1.48852e+06	C12626	ko00944,ko01110	1.02232	0.0240522	0.476433	-1.06965	down	1.085	0.00695737	0.00293139	-8.4142	down	1.09399	0.00205419	0.00306745
pme0183	152.06	135.03	151.049	C5H5N5O	[M+H]+	Isoguanine	Nucleotides and derivatives	Nucleotides and derivatives	3373-53-3	3	1.06587e+07	1.0729e+07	1.06919e+07	1.99839e+06	2.17306e+06	2.06022e+06	1.84102e+06	1.83736e+06	1.81857e+06	355269	189604	320177	3.17993e+06	3.16134e+06	3.30857e+06	1.85937e+06	2.31979e+06	2.27261e+06	1.12207e+07	1.05967e+07	1.38844e+07	4.40698e+06	3.74316e+06	3.97355e+06	-	-	1.11042	0.00087946	0.157369	-2.66778	down	-	-	-	-	-	1.09068	0.000229854	0.201118
mws0054	289.07	245.08	290.079	C15H14O6	[M-H]-	Catechin	Flavonoids	Flavanols	154-23-4	1	2.43539e+06	2.41474e+06	2.36858e+06	1.46001e+06	1.42686e+06	1.3435e+06	1.59832e+06	1.3861e+06	1.3586e+06	2.86666e+06	3.216e+06	3.42965e+06	1.26396e+06	1.30483e+06	1.34449e+06	1.12891e+06	1.12953e+06	1.13612e+06	904084	937957	992402	1.26087e+06	1.07885e+06	1.11629e+06	C06562	ko00941,ko01110	1.11446	0.00316488	2.19025	1.1311	up	-	-	-	-	-	1.09454	0.000200928	0.470244
Zmcn004806	755.19	285.04	756.19	C36H36O18	[M-H]-	kaempferol-3-p-coumaroyldiglucoside	Flavonoids	Flavonols	-	2	617337	600381	591418	6585.94	14677.1	8729.79	14811.7	6694.71	3551.3	1368.88	2413.48	1725.46	1.02483e+06	1.01262e+06	1.03567e+06	4139.12	9613.92	4813.89	9	9	9	462955	445663	393209	-	-	-	-	-	-	-	1.07121	1.04999e-06	0.00815382	-6.93831	down	1.08803	8.053e-05	0.0102629
Zmhn002422	355.1	193.05	356.111	C16H20O9	[M-H]-	1-O-Feruloyl-β-D-glucose	Phenolic acids	Phenolic acids	7196-71-6	1	8.81096e+06	9.98991e+06	9.72215e+06	2.15694e+07	1.91482e+07	2.09066e+07	2.43351e+07	2.53281e+07	2.21852e+07	4.1944e+06	3.71615e+06	4.59302e+06	3.6126e+07	3.19919e+07	3.39294e+07	3.15513e+07	3.14899e+07	2.87568e+07	2.56057e+07	2.4412e+07	2.30066e+07	2.03282e+07	2.36007e+07	2.06538e+07	C17759	-	1.12983	0.00117861	0.174027	-2.52262	down	-	-	-	-	-	1.09101	0.000558983	3.21838
Hmdn001667	463.05	300.99	464.059	C20H16O13	[M-H]-	Ellagic acid-4-O-glucoside	Tannins	Tannin	-	1	1.15554e+07	1.24885e+07	1.20844e+07	3.35125e+06	4.19364e+06	3.40393e+06	2.39519e+06	3.32795e+06	2.37866e+06	4.39704e+06	3.8828e+06	3.72889e+06	1.00167e+07	1.039e+07	1.03808e+07	2.81591e+06	3.21375e+06	2.80565e+06	1.35916e+06	1.28384e+06	1.34949e+06	6.06827e+06	6.86936e+06	5.87873e+06	-	-	-	-	-	-	-	1.07082	0.000476498	0.263153	-1.92603	down	1.09207	9.50002e-05	0.244554
pmp000191	475.12	271.06	474.116	C23H22O11	[M+H]+	6''-O-Acetylgenistin	Flavonoids	Isoflavones	73566-30-0	3	2.60731e+06	2.37308e+06	2.82415e+06	74034.2	29966.8	33023.6	9970.2	6723.72	6029.99	3877.07	1356.41	6225.32	1.49806e+07	1.45572e+07	1.3506e+07	82982.1	54405.8	79193	31899.2	17346	9100.1	2.30429e+06	2.69617e+06	2.38712e+06	-	-	-	-	-	-	-	1.08468	0.000932967	0.000527924	-10.8874	down	1.09138	0.00253996	0.0277506
Wbtp003341	291.09	139.04	290.079	C15H14O6	[M+H]+	(3,5-dihydroxyphenyl)-(4-hydroxy-2,6-dimethoxyphenyl)methanone	Others	Ketone compounds	-	1	9.57592e+06	9.82595e+06	9.22233e+06	4.22481e+06	3.91597e+06	3.67899e+06	5.03252e+06	4.67911e+06	4.66539e+06	5.91914e+06	7.12553e+06	6.17852e+06	4.9048e+06	4.56448e+06	4.71701e+06	3.50444e+06	3.77403e+06	3.45307e+06	3.33447e+06	3.2029e+06	3.22417e+06	4.0512e+06	3.9164e+06	3.44034e+06	-	-	-	-	-	-	-	-	-	-	-	-	1.09232	5.55875e-05	0.374912
pma2088	627.16	465	626.148	C27H30O17	[M+H]+	Quercetin-3,4'-O-di-glucoside	Flavonoids	Flavonols	29125-80-2	3	240034	193738	270529	975462	816403	858392	433110	402653	476326	1.22407e+07	1.03849e+07	1.09269e+07	940271	831174	623379	6.27467e+06	5.26157e+06	5.79348e+06	3.7981e+06	4.20961e+06	3.6849e+06	2.17372e+06	2.07061e+06	2.43527e+06	-	-	1.13269	0.00258565	25.5718	4.67648	up	-	-	-	-	-	1.09229	0.00264706	24.6055
Lmsn006063	613.12	169.01	614.127	C29H26O15	[M-H]-	1,6-Di-O-galloyl-2-O-Cinnamoyl-β-D-glucose	Phenolic acids	Phenolic acids	94356-17-9	1	85047.7	70739.1	74041.6	90433.7	77159.5	84920.5	166107	145750	187874	21379.9	22230.7	24199.1	47103.9	92009	79605.5	69724.2	90925.5	86703.5	357804	331295	403631	96026.9	106714	113760	-	-	1.12999	0.00685398	0.135692	-2.88159	down	-	-	-	-	-	-	-	-
pmp000127	625.18	607.17	624.169	C28H32O16	[M+H]+	Chrysoeriol-6,8-di-C-glucoside	Flavonoids	Flavones	-	3	636139	494854	502846	1.79193e+06	1.60778e+06	1.38337e+06	2.2809e+06	1.67247e+06	1.98908e+06	209376	207300	148615	585579	348919	386789	719545	963132	994086	912853	749521	785389	965655	1.04454e+06	881415	-	-	1.12528	0.00880236	0.0951276	-3.39399	down	1.05568	0.00591027	4.49747	2.16912	up	-	-	-
Hmmn003964	359.13	197.08	360.142	C16H24O9	[M-H]-	7-Deoxyloganic acid	Terpenoids	Monoterpenoids	22487-36-1	2	94737.9	98953.4	90659.7	50538.5	46638.4	12840.7	52626.3	48620.8	38255.9	452480	385958	362414	89489.9	109693	119547	43669.6	70222	63344	114936	130937	103310	78533.8	74763.2	66378.1	C11636	ko01110	1.12729	0.00487473	8.60808	3.10569	up	1.03718	0.00996441	0.437684	-1.19204	down	-	-	-
Zmdn002049	451.13	289.07	452.132	C21H24O11	[M-H]-	Epicatechin-4'-O-β-D-glucopyranoside*	Flavonoids	Flavanols	-	2	7.20317e+06	6.79049e+06	8.10484e+06	5.7251e+06	4.66168e+06	4.74818e+06	1.31792e+06	1.20579e+06	1.16476e+06	1.92709e+07	1.95281e+07	2.01204e+07	1.29009e+07	1.39511e+07	1.3817e+07	1.87716e+07	1.82989e+07	1.43096e+07	9.45543e+06	8.94273e+06	1.00875e+07	6.45706e+06	7.24471e+06	6.15536e+06	-	-	1.1333	0.000119615	15.974	3.99765	up	1.08486	0.000581609	0.0906946	-3.46284	down	1.0647	0.0151134	2.32505
Zmjp003463	565.16	433.11	564.148	C26H28O14	[M+H]+	Vitexin-2''-O-xyloside	Flavonoids	Flavones	-	3	584271	595713	513635	402281	321272	429067	414018	587530	404859	118257	134860	113353	410943	481399	459967	425103	610748	504097	364887	387695	441631	301916	336474	358180	-	-	1.11219	0.0269541	0.260572	-1.94024	down	-	-	-	-	-	-	-	-
Hmdn001963	305.03	273	306.038	C14H10O8	[M-H]-	Methyl Brevifolincarboxylate	Phenolic acids	Phenolic acids	154702-76-8	1	1.7922e+07	1.70973e+07	1.85317e+07	544601	356422	342159	350838	299606	349634	1.78929e+06	1.7373e+06	1.491e+06	2.16023e+07	2.16587e+07	2.22504e+07	842214	556307	525349	124132	111713	131856	1.039e+07	1.07976e+07	12208540	-	-	1.12864	0.00370281	5.01719	2.32688	up	1.0852	8.41526e-05	0.0152657	-6.03356	down	1.09033	0.000304702	0.0359259
pme3154	147.07	59.01	148.074	C6H12O4	[M-H]-	Mevalonic acid	Organic acids	Organic acids	150-97-0	3	705062	595882	676391	233032	247029	225160	217606	212894	212940	648949	719147	308149	1.21658e+06	223496	828164	646040	672962	659866	1.68926e+06	1.74945e+06	272468	911447	1.06294e+06	1.0624e+06	C00418	ko00900,ko01100,ko01110	-	-	-	-	-	-	-	-	-	-	-	-	-
mws1014	209.04	149.02	208.037	C10H8O5	[M+H]+	Fraxetin (7,8-Dihydroxy-6-methoxycoumarin)	Lignans and Coumarins	Coumarins	574-84-5	2	5.23456e+06	5.44894e+06	5.14991e+06	2.79726e+06	2.84972e+06	3.20592e+06	3.12597e+06	3.12131e+06	2.57317e+06	2.31358e+06	2.5673e+06	3.06758e+06	1.11899e+07	1.11781e+07	1.23477e+07	5.79821e+06	5.40388e+06	5.19618e+06	2.69771e+06	716107	3.0842e+06	4.81511e+06	4.21577e+06	4.11523e+06	C09265	ko00999,ko01110	-	-	-	-	-	1.07968	0.000366872	0.254077	-1.97666	down	-	-	-
Cmzn005970	433.11	271.06	434.121	C21H22O10	[M-H]-	Dunalianoside A	Phenolic acids	Phenolic acids	-	1	1.7586e+07	1.68639e+07	1.80201e+07	2.61536e+06	2.14314e+06	2.29605e+06	1.57646e+06	1.53976e+06	1.80328e+06	90257.1	93058.3	101334	4.30111e+06	4.95527e+06	4.64634e+06	735248	597418	696514	570182	437095	463562	5.61472e+06	5.07145e+06	4.73471e+06	-	-	1.13276	0.00279567	0.0578613	-4.11126	down	1.07731	0.00114291	0.353852	-1.49878	down	1.09393	0.000336679	0.0386731
mws0333	191.12	159.07	190.111	C11H14N2O	[M+H]+	5-Methoxytryptamine	Alkaloids	Plumerane	608-07-1	3	69062.8	60303.9	55318.3	858045	835273	870401	260996	189840	229066	62312.3	67166.7	85243.9	71063.7	111628	71239.2	864406	754634	879949	228701	209435	260881	318303	374520	330960	C05659	ko00380	1.10518	0.0106735	0.315815	-1.66285	down	1.02352	0.00695817	2.67751	1.42089	up	1.09272	0.00238948	13.5311
Lmyp003031	783.07	277.03	782.06	C34H22O22	[M+H]+	Emblicanin A	Tannins	Tannin	180465-44-5	1	4.43256e+07	4.68343e+07	4.71183e+07	1.15579e+06	640428	559865	473571	412254	263457	3.01324e+06	2.76433e+06	2.80875e+06	3.33705e+07	3.84048e+07	3.74353e+07	1.28803e+06	648859	606007	182395	141760	117445	1.5143e+07	1.57708e+07	1.33116e+07	-	-	1.11685	2.10962e-05	7.47103	2.90131	up	1.08225	0.00180115	0.0105235	-6.57024	down	1.08704	0.000185165	0.0183897
pmn001644	519.08	300	520.085	C23H20O14	[M-H]-	Quercetin-3-O-(2''-O-acetyl)glucuronide	Flavonoids	Flavonols	-	2	1.34661e+07	1.31301e+07	1.25202e+07	45813.5	18017.8	40027.1	9	9	9	9	9	9	6.14692e+06	7.52419e+06	6.73126e+06	7088.02	10758.1	18702.6	9	9	9	1.68821e+06	1.87247e+06	1.57712e+06	-	-	-	-	-	-	-	1.08547	0.00342616	1.32338e-06	-19.5273	down	1.09141	0.000450554	0.000934361
pme0309	183.03	124.02	184.037	C8H8O5	[M-H]-	3-O-Methylgallic Acid	Phenolic acids	Phenolic acids	3934-84-7	1	484904	398711	433675	164188	131829	103207	157405	167111	159935	1.39857e+06	1.63485e+06	1.68014e+06	609919	550257	559449	479622	479473	473374	317212	297302	327958	578511	508867	491877	C05616	-	1.13214	0.00378087	9.72966	3.28239	up	1.08362	0.00163367	0.28172	-1.82767	down	-	-	-
mws0736	189.123	86	188.116	C8H16N2O3	[M+H]+	N-Glycyl-L-leucine*	Amino acids and derivatives	Amino acids and derivatives	869-19-2	3	1.56517e+06	1.41808e+06	1.43138e+06	670893	630400	618090	570907	546372	561355	376334	302836	321805	1.82442e+06	1.94348e+06	1.87191e+06	204042	543292	643985	464125	465994	473306	789650	769856	902556	C02155	-	-	-	-	-	-	1.08482	0.00043384	0.29764	-1.74836	down	-	-	-
Lmmp002068	883.21	593.13	882.201	C45H38O19	[M+H]+	Gallocatechin-catechin-catechin	Tannins	Proanthocyanidins	-	3	4.31723e+06	4.06543e+06	3.5448e+06	9.94338e+06	9.81114e+06	1.21761e+07	1.31615e+07	1.55702e+07	9.19179e+06	1.09244e+06	1.08605e+06	554945	2.69967e+06	2.7678e+06	2.88007e+06	9.70885e+06	1.17048e+07	7.30511e+06	1.53024e+07	1.29807e+07	1.7994e+07	1.15165e+07	1.18726e+07	1.35293e+07	-	-	1.11019	0.0233688	0.0720776	-3.79431	down	1.06216	0.0336965	4.54308	2.18367	up	1.03524	0.0441486	2.40779
Lmyn003256	633.07	301	634.081	C27H22O18	[M-H]-	Isocorilagin	Tannins	Tannin	-	1	2.33215e+07	2.26569e+07	2.209e+07	3.26001e+06	2.94018e+06	3.54371e+06	3.63389e+06	3.42865e+06	4.2784e+06	1.77513e+06	1.99922e+06	1.75185e+06	1.87504e+07	1.95105e+07	1.75913e+07	4.57422e+06	3.59532e+06	4.24009e+06	1.94534e+06	1.56681e+06	1.43904e+06	1.4467e+07	1.37363e+07	1.62611e+07	-	-	1.10756	0.011376	0.487279	-1.03718	down	1.08093	0.000242503	0.203053	-2.30007	down	1.09084	3.45666e-06	0.182311
Smsp001640	611.16	317.07	611.161	C27H31O16+	[M]+	Petunidin-3-O-glucoside-5-O-arabinoside	Flavonoids	Anthocyanidins	-	3	61814.5	65366.5	64865.7	2.2491e+06	2.11798e+06	2.64956e+06	5.22126e+06	4.68677e+06	5.1651e+06	54762.9	45184.6	62997.3	22693.7	28780.9	31780.8	1.09763e+06	1.03622e+06	1.39389e+06	2.46354e+06	2.84291e+06	3.21882e+06	2.13727e+06	2.54538e+06	2.40265e+06	-	-	1.13261	0.00115163	0.0108103	-6.53145	down	1.08456	0.00114704	181.047	7.50022	up	1.09253	0.00971308	18.3692
pme3137	239.07	165.05	238.063	C15H10O3	[M+H]+	3-Hydroxyflavone	Flavonoids	Flavonols	577-85-5	3	5187.61	5243.32	6799.22	20612.1	24369.5	21592	35806.4	38773.5	25212.4	82828.1	93837.1	94958.4	9645.45	20387.6	4690.57	119993	114968	96391	129792	111276	131398	53475.1	63291.5	61443.9	C20871	-	1.09361	0.000543205	2.72189	1.44461	up	-	-	-	-	-	1.0918	0.00448994	19.2309
mws0636	313.15	166.09	312.147	C18H20N2O3	[M+H]+	L-Phenylalanyl-L-phenylalanine	Amino acids and derivatives	Amino acids and derivatives	2577-40-4	3	84891	69229.5	90639.9	157236	96973.2	74509.3	71031.6	126612	221321	13025.6	30554.8	19148.6	90411.9	76840.1	64477.8	70466.8	78998.9	92639.4	94687	49239	78441.3	108093	109261	92934.6	-	-	1.03704	0.111765	0.149724	-2.73962	down	-	-	-	-	-	-	-	-
mws1417	160.04	116.05	161.048	C9H7NO2	[M-H]-	Indole-3-carboxylic acid*	Alkaloids	Plumerane	771-50-6	3	145146	176867	147432	63974	84070.9	64057	25117.2	63475.2	64873.8	177870	155685	244604	131869	157736	163430	72160.3	67879.3	72680.2	37726.3	29843.2	50377.3	78693.2	93616.2	89401.5	C19837	-	1.01844	0.0189834	3.76734	1.91355	up	-	-	-	-	-	1.07945	0.0125085	0.45313
mws0034	457.08	169.01	458.085	C22H18O11	[M-H]-	Epigallocatechin-3-gallate*	Flavonoids	Flavanols	989-51-5	2	404023	438549	409923	927769	900458	561474	2.13292e+06	2.19732e+06	2.02302e+06	1.24087e+06	1.12726e+06	997757	239592	270246	318103	936347	1.01903e+06	924373	1.71564e+06	1.39084e+06	1.3651e+06	528846	629168	601092	C09731	-	-	-	-	-	-	1.08161	0.000109994	7.67357	2.9399	up	1.08985	0.00115725	2.29921
Lmsn004092	507.11	169.01	508.122	C23H24O13	[M-H]-	1-O-Galloyl-3-O-Feruloyl-β-D-glucose*	Phenolic acids	Phenolic acids	-	1	2.39702e+07	2.39092e+07	2.57664e+07	1.03019e+06	1.05271e+06	982965	1.85378e+06	1.59086e+06	1.57655e+06	142851	440144	442174	2.73028e+07	2.63298e+07	2.62083e+07	2.00184e+06	2.12598e+06	2.05861e+06	2.40653e+06	2.66957e+06	2.66459e+06	1.99277e+07	1.67535e+07	1.79102e+07	-	-	1.03594	0.000606683	0.204168	-2.29217	down	1.08476	7.90841e-05	0.06289	-3.99102	down	1.09449	0.000706076	0.0840024
Zmjp000182	189.13	70.07	188.127	C7H16N4O2	[M+H]+	N-Monomethyl-L-arginine	Amino acids and derivatives	Amino acids and derivatives	17035-90-4	1	4.20578e+07	4.62781e+07	4.78529e+07	1.9149e+07	1.91829e+07	1.88822e+07	3.13388e+07	3.15359e+07	3.12318e+07	2.74502e+07	2.74944e+07	2.98171e+07	2.91077e+07	3.02914e+07	3.11406e+07	3.07776e+07	2.96983e+07	2.6631e+07	2.31966e+07	2.36046e+07	2.37704e+07	2.60641e+07	2.97553e+07	3.09725e+07	C03884	-	-	-	-	-	-	-	-	-	-	-	-	-	-
Lmbn004685	311.22	223.17	312.23	C18H32O4	[M-H]-	5S,8R-DiHODE; (5S,8R,9Z,12Z)-5,8-Dihydroxyoctadeca-9,12-dienoate	Lipids	Free fatty acids	-	2	38942.3	45425.7	54755.3	240400	232569	367725	15719.4	18418	17280.6	41988.5	14491.9	24541.6	77274.3	78858.1	75163	49134.2	40307.3	63317.5	29066	13491	27642.2	71352.4	77111.7	85096.8	C20186	ko00591	-	-	-	-	-	1.08316	3.62518e-06	0.222305	-2.16939	down	-	-	-
mws0058	299.06	284.03	300.063	C16H12O6	[M-H]-	Diosmetin (5,7,3'-Trihydroxy-4'-methoxyflavone)	Flavonoids	Flavones	520-34-3	1	481351	426157	437189	3545.77	3460.85	2787.33	1879.57	1503.1	1124.04	1923.92	1845.98	2533.63	1.88946e+06	1.99656e+06	1.71262e+06	9641.09	6227.44	3756.55	1887.52	1906	1343.88	491484	411407	451566	C10038	-	-	-	-	-	-	1.08456	0.00196507	0.000804964	-10.2788	down	1.08582	0.00132075	0.0145944
pmp001198	132.1	57.03	131.095	C6H13NO2	[M+H]+	6-Deoxyfagomine	Alkaloids	Piperidine alkaloids	197449-09-5	1	6.22659e+06	6.71638e+06	5.50405e+06	2.36545e+07	2.36336e+07	2.28154e+07	1.52159e+07	1.52652e+07	1.58233e+07	1.20479e+07	1.23455e+07	1.31651e+07	1.10099e+07	1.02874e+07	9.23623e+06	2.22953e+07	1.95183e+07	1.89851e+07	1.7677e+07	1.70548e+07	1.57732e+07	1.62313e+07	1.36203e+07	1.46348e+07	-	-	-	-	-	-	-	-	-	-	-	-	1.08599	0.00247363	3.29585
MWS4354	282.12	150.08	281.112	C11H15N5O4	[M+H]+	N6-methyladenosine	Nucleotides and derivatives	Nucleotides and derivatives	1867-73-8	3	482699	583531	622480	139785	127755	123122	142670	108277	128254	44862.8	74601.4	63079.9	502526	387361	444746	122896	151197	148159	140254	169213	162064	289312	246370	252087	-	-	1.03192	0.00808148	0.481392	-1.05472	down	1.06949	0.00675896	0.284123	-1.81541	down	1.08349	0.00742067	0.250044
Rfmb320	144.1	84.08	143.095	C7H13NO2	[M+H]+	1-Methylpiperidine-2-carboxylic acid	Organic acids	Organic acids	7730-87-2	3	1.88025e+07	1.88251e+07	1.97741e+07	8.87994e+06	6.42805e+06	7.49718e+06	7.3043e+06	7.68785e+06	7.72235e+06	1.38924e+07	1.35371e+07	1.25748e+07	2.12894e+07	2.06484e+07	2.13283e+07	6.20139e+06	5.88994e+06	5.42774e+06	6.72222e+06	7.24348e+06	6.74878e+06	1.5309e+07	1.42913e+07	1.28106e+07	-	-	-	-	-	-	-	1.08455	6.18203e-06	0.359031	-1.47782	down	1.09198	1.24802e-05	0.305201
mws0048	431.1	311.05	432.106	C21H20O10	[M-H]-	Apigenin-8-C-Glucoside (Vitexin)	Flavonoids	Flavones	3681-93-4	3	608945	655741	681267	92452.3	76547.5	67307.8	50624.6	52223.9	52924.3	11636.2	16151.9	18106.6	1.18787e+06	1.18244e+06	1.30513e+06	610811	462423	583680	28047.9	50538.1	46471.9	698379	605591	596717	C01460	ko00941,ko00944	1.1085	0.00104396	0.294626	-1.76305	down	1.08525	0.00115842	0.042382	-4.5604	down	-	-	-
Hmyn007168	483.27	255.23	484.28	C22H45O9P	[M-H]-	LysoPG 16:0	Lipids	Glycerol ester	-	3	848570	894458	858148	157464	165516	159761	72318.2	63731.5	60630	170809	173991	173053	719604	676056	649631	131440	112114	116077	72380.6	73582.1	80866.2	358333	350343	302823	-	-	1.12718	0.000522959	2.63298	1.3967	up	1.08415	0.000818166	0.0961622	-3.37839	down	1.09335	4.70787e-05	0.138257
Smgp006258	595.14	287.05	594.137	C30H26O13	[M+H]+	6,7,3',4'-Tetrahydroxyaurone-6-O-(6''-O-p-Coumaroyl)glucoside	Flavonoids	Aurones	-	3	1.97063e+07	1.97799e+07	2.05682e+07	452700	417880	374084	696308	812052	906580	58830.8	27360.1	39615.7	1.73895e+07	1.88512e+07	1.84455e+07	457363	552620	422501	997473	498645	428221	6.20045e+06	7.40773e+06	6.73452e+06	-	-	1.12022	0.00543207	0.0520951	-4.26271	down	1.08399	0.000503442	0.0441599	-4.50112	down	1.09376	0.000152816	0.0238531
pmn001710	521.13	359.08	522.137	C24H26O13	[M-H]-	Rosmarinic acid-3'-O-glucoside	Phenolic acids	Phenolic acids	910028-78-3	2	409355	412867	441296	3.02283e+06	2.71103e+06	2.42128e+06	1.42559e+06	1.49508e+06	1.43843e+06	577696	729514	750149	158505	176134	175923	1.24749e+06	1.39924e+06	1.36775e+06	497124	427770	512009	506478	488962	425960	-	-	1.10682	0.00189133	0.471969	-1.08324	down	1.08483	0.00010934	8.53784	3.09387	up	1.09184	0.00171514	3.17723
pme1109	152.06	135.03	151.049	C5H5N5O	[M+H]+	Guanine	Nucleotides and derivatives	Nucleotides and derivatives	73-40-5	2	1.06441e+07	1.15256e+07	1.3664e+07	1.79837e+07	2.11296e+07	1.98076e+07	1.54521e+07	1.71979e+07	1.65513e+07	2.12559e+06	679055	995492	1.2087e+07	1.05481e+07	9.7233e+06	1.97128e+07	1.91459e+07	1.87296e+07	1.16499e+08	1.16158e+08	1.15225e+08	2.46732e+07	2.4448e+07	2.85694e+07	C00242	ko00230,ko01100,ko01232	1.09943	2.7526e-05	0.0772364	-3.69458	down	-	-	-	-	-	-	-	-
pmn001629	483.08	169.05	484.085	C20H20O14	[M-H]-	Digalloylglucose	Phenolic acids	Phenolic acids	-	2	3.77454e+07	3.59674e+07	3.87831e+07	3.40006e+06	2.48383e+06	2.73831e+06	6.04271e+06	3.35734e+06	4.75245e+06	8.13805e+06	9.19492e+06	1.15542e+07	4.46292e+07	3.64136e+07	4.40618e+07	1.50149e+07	1.89656e+07	1.65302e+07	5.94522e+06	5.63193e+06	7.03841e+06	1.70743e+07	2.03373e+07	18123276	-	-	-	-	-	-	-	1.07115	0.00289409	0.113125	-3.14401	down	1.07802	0.000238505	0.449001
mws0715	263.1	145.06	264.111	C13H16N2O4	[M-H]-	Phenylacetyl-L-glutamine	Amino acids and derivatives	Amino acids and derivatives	28047-15-6	3	117793	96123	111039	787688	800136	773937	2.21281e+06	2.15301e+06	2.23981e+06	63043.3	72450.7	69794.6	106114	71207.6	66703.2	2.6917e+06	2.62695e+06	2.55671e+06	1.44435e+06	1.55777e+06	1.46132e+06	834973	985836	861768	C04148	ko00360	1.13338	0.000122254	0.0310779	-5.00797	down	1.08145	7.70383e-06	27.0695	4.75859	up	1.09402	0.000169108	24.2352
mws1073	595.17	457.13	594.159	C27H30O15	[M+H]+	Apigenin-6,8-di-C-glucoside (Vicenin-2)	Flavonoids	Flavones	23666-13-9	1	8.98436e+07	8.92886e+07	1.13621e+08	510859	379168	511686	315007	295661	418333	9	9	9	1.05843e+08	9.64022e+07	1.32644e+08	871865	462336	897660	387850	308689	322409	4.58406e+07	3.82418e+07	4.24387e+07	C10195	-	1.13351	0.0121018	2.6239e-05	-15.2179	down	1.08419	0.00937959	0.00307266	-8.3463	down	1.09004	0.00677509	0.0076237
Lmlp006175	435.13	273.09	434.121	C21H22O10	[M+H]+	Isosalipurposide (Phlorizin Chalcone)	Flavonoids	Chalcones	4547-85-7	3	7.39431e+06	2.08068e+07	9.90667e+06	2.33393e+06	1.99625e+06	3.66347e+06	1.82419e+06	2.18978e+06	2.17657e+06	63897.7	138661	156217	5.42475e+06	5.04658e+06	3.55256e+06	1.87467e+06	1.81078e+06	2.16739e+06	1.86046e+06	2.55625e+06	1.15476e+06	2.95325e+06	3.52156e+06	3.38552e+06	C16406	ko00941	1.11252	0.0025047	0.0579554	-4.10891	down	1.02151	0.039786	0.441429	-1.17975	down	1.03308	0.120529	0.153587
mws1167	131	59.01	132.006	C4H4O5	[M-H]-	Oxalacetic acid	Organic acids	Organic acids	328-42-7	3	150695	144699	149263	108409	99717.7	105406	49912.8	103658	96877.3	64396.9	57361.9	94438.7	202058	165833	149297	140975	118312	140361	203922	120593	82192.1	111176	118920	132775	C00036	ko00010,ko00020,ko00250,ko00470,ko00620,ko00630,ko00710,ko00999,ko01100,ko01110,ko01200,ko01210,ko01230,ko01240	-	-	-	-	-	-	-	-	-	-	-	-	-
MWS2442	259.02	96.97	260.03	C6H13O9P	[M-H]-	D-Fructose 6-Phosphate*	Others	Saccharides	643-13-0	1	1.17392e+06	1.20745e+06	1.22489e+06	6.20673e+06	5.64458e+06	5.78207e+06	4.30484e+06	3.53465e+06	3890626	5.27893e+06	4.69487e+06	4.43774e+06	972220	944184	917502	8.34284e+06	8.69813e+06	7.9919e+06	2.95899e+06	2.77686e+06	2.91896e+06	4.03927e+06	3.37723e+06	3.62656e+06	C00085	ko00052,ko00500,ko00710,ko01100,ko01110,ko01200	-	-	-	-	-	1.0816	0.0053977	4.13921	2.04935	up	1.09438	0.000768717	6.94151
ML10171848	147.03	85.03	148.037	C5H8O5	[M-H]-	D-Arabinono-1,4-lactone	Others	Saccharides	2782-09-4	3	2.21408e+06	2.32694e+06	1.30322e+06	479790	509500	470255	590779	497933	547518	986779	783740	825562	3.36315e+06	3.22956e+06	3.0899e+06	463571	461004	491483	3.16809e+06	3.79735e+06	3.76966e+06	784825	822455	933008	C00652	ko00053,ko01100	-	-	-	-	-	1.0835	0.000274475	0.168986	-2.56502	down	1.05723	0.044861	0.2423
mws0049	307.08	139.04	306.074	C15H14O7	[M+H]+	Gallocatechin	Flavonoids	Flavanols	970-73-0	1	4.27605e+06	4.77518e+06	5.04886e+06	2.93641e+07	3.11474e+07	2.88327e+07	6.49442e+07	6.50149e+07	6.18733e+07	6.26355e+06	6.18981e+06	5.80437e+06	2.37517e+06	2.56948e+06	2.51449e+06	2.04035e+07	2.2012e+07	2.25635e+07	3.55156e+07	3.49984e+07	3.14026e+07	2.57061e+07	3.01166e+07	3.03641e+07	C12127	ko00941,ko01110	1.13336	0.000253326	0.0951754	-3.39327	down	1.08532	0.000272803	25.7177	4.68469	up	1.09167	0.000494836	4.6084
pmb0645	627.19	465.2	626.185	C28H34O16	[M+H]+	Hesperetin-6-C-glucoside-7-O-glucoside	Flavonoids	Flavonols	-	3	1.16157e+07	1.56959e+07	1.51068e+07	1.8055e+06	1.94567e+06	1.58444e+06	1.76317e+06	2.0477e+06	2.07184e+06	801207	869743	712488	1.08377e+07	5.79178e+06	1.21307e+07	2.00317e+06	2.43155e+06	2.33354e+06	2.04604e+06	1.8292e+06	1.54353e+06	4.71948e+06	4.4705e+06	3.93669e+06	-	-	1.11731	0.00233251	0.40516	-1.30344	down	1.03799	0.0583432	0.204544	-2.28952	down	1.08688	0.0106764	0.15956
Zmyn000083	338.99	78.96	339.996	C6H14O12P2	[M-H]-	D-Glucose 1,6-bisphosphate	Others	Saccharides	10139-18-1	3	152777	130872	157067	381949	357319	374930	486670	488869	549630	215618	204894	250993	121748	100028	121070	645966	665785	616911	360869	362732	391427	296018	294428	344582	C01231	ko00500,ko01100	1.11656	0.000669131	0.440283	-1.1835	down	1.08001	0.00109578	4.44856	2.15334	up	1.09119	5.01669e-05	4.3762
MWS0813	128.04	82.03	129.043	C5H7NO3	[M-H]-	5-Oxoproline*	Amino acids and derivatives	Amino acids and derivatives	149-87-1	1	15768.9	23730.4	30412.4	250409	222798	245460	423801	548606	472572	39683.9	29693.2	47103.5	33959.7	18103.3	27384.1	256746	265083	254901	276968	258096	295933	192782	196062	226835	C02237	ko00470,ko01100	1.12548	0.0058881	0.0806106	-3.63289	down	1.07571	0.00568165	18.1879	4.18491	up	1.08149	3.53859e-06	11.1102
Lmdn004267	357.134	151.044	358.142	C20H22O6	[M-H]-	Epipinoresinol	Lignans and Coumarins	Lignans	24404-50-0	3	1.62717e+07	1.49423e+07	1.58441e+07	7.07847e+06	6.11802e+06	6.29888e+06	4.45987e+06	4.74497e+06	4.63514e+06	399219	385697	404642	1.86361e+07	1.75432e+07	1.66946e+07	3.1112e+06	2.7868e+06	2.98975e+06	5.74106e+06	5.63824e+06	5.37219e+06	7.41105e+06	8.3765e+06	7.02504e+06	-	-	1.13354	0.000366445	0.0859509	-3.54034	down	1.08378	0.00153232	0.261754	-1.93372	down	1.09347	0.000526939	0.188868
mws0852	455.18	308.13	454.171	C20H22N8O5	[M+H]+	Methotrexate	Nucleotides and derivatives	Nucleotides and derivatives	59-05-2	3	24187.8	45121.3	32301.6	103475	156511	99672.7	83679	165143	97813.7	80591.2	62437.4	49649	14293.2	36954.9	13273.1	137585	113696	142974	270895	358867	343544	117039	138750	121162	C01937	-	-	-	-	-	-	-	-	-	-	-	1.05404	0.00151479	3.88005
pme3311	338.99	96.97	339.996	C6H14O12P2	[M-H]-	D-Fructose-1,6-biphosphate	Others	Saccharides	488-69-7	3	1.10449e+06	1.18717e+06	1.33691e+06	2.08273e+06	2.06702e+06	2.15434e+06	2.34743e+06	2.61617e+06	2.48787e+06	1.76628e+06	1.90616e+06	1.56178e+06	768512	849826	785987	2.24318e+06	2.13179e+06	2.26469e+06	1.491e+06	1.65008e+06	1.66244e+06	1.29997e+06	1.47914e+06	1.55939e+06	C00354	ko00400,ko00710,ko01100,ko01110,ko01200	-	-	-	-	-	1.0824	0.000920667	3.0992	1.63189	up	-	-	-
mws0906	341.12	179.07	342.132	C16H22O8	[M-H]-	Coniferin	Phenolic acids	Phenolic acids	531-29-3	2	903157	867525	819453	1.7334e+06	1.67709e+06	1.57259e+06	2.09827e+06	2.10479e+06	2.03837e+06	393466	350148	390095	1.62329e+06	1.25472e+06	1.51027e+06	2.83866e+06	2.83238e+06	2.90849e+06	3.01235e+06	3.29417e+06	3.21829e+06	2.01418e+06	1.67478e+06	1.84797e+06	C00761	ko00940,ko01110	1.13256	1.62314e-06	0.181642	-2.46083	down	-	-	-	-	-	1.09348	5.27792e-07	3.31239
Zmgn000217	129.02	85.03	130.027	C5H6O4	[M-H]-	Methylenesuccinic acid	Organic acids	Organic acids	97-65-4	3	811249	1.09233e+06	1.11589e+06	194220	254817	205731	213067	191591	165161	411554	449163	454133	1.50109e+06	1.57672e+06	1.60028e+06	215161	240664	235077	121103	86586.7	150202	475229	536427	571127	C00490	ko00660,ko01100	1.1138	0.000211597	2.30749	1.20632	up	1.08284	5.11924e-05	0.121806	-3.03734	down	1.08314	0.0150692	0.228815
pmb2826	147.03	87.01	148.037	C5H8O5	[M-H]-	L-Citramalic acid	Organic acids	Organic acids	6236-09-5	3	5.61279e+06	5.74986e+06	5.82982e+06	1.05584e+06	1.06052e+06	1.08337e+06	1.03789e+06	976770	1.01394e+06	2.32154e+06	2.33031e+06	2.44274e+06	7.62915e+06	7.89966e+06	8.05143e+06	1.17731e+06	1.04367e+06	1.16793e+06	332859	397010	314883	2.36835e+06	2.65259e+06	2.85028e+06	C02614	ko00660,ko01100	1.13189	0.000117463	2.34253	1.22807	up	1.08527	0.000251403	0.128438	-2.96086	down	1.09347	1.97511e-06	0.197116
Cmsn001563	513.09	361.08	514.096	C21H22O15	[M-H]-	1,7-Di-O-galloyl-D-sedoheptulose	Phenolic acids	Phenolic acids	-	3	294592	303029	286499	9273.46	13046.8	9310.91	19259.9	16536.2	9811.29	27300.5	23018.2	22013.6	690617	661265	706313	47349.5	27878.3	41883.3	50850	40292.8	51478.9	207460	219906	182924	-	-	-	-	-	-	-	1.07959	0.000225956	0.0221589	-5.49597	down	1.08153	6.30589e-06	0.132461
mws0124	247.11	130.06	246.1	C13H14N2O3	[M+H]+	N-(3-Indolylacetyl)-L-alanine	Amino acids and derivatives	Amino acids and derivatives	57105-39-2	3	345228	416119	365595	67917.9	72541.2	68992.6	225100	162336	176221	66078.4	45810.8	69005.9	127827	137652	108894	51045.9	76349.7	21530	110718	110764	105927	147262	157480	176540	-	-	1.09034	0.0127449	0.320931	-1.63966	down	-	-	-	-	-	1.03253	0.000375192	0.13215
mws0214	181.07	71.01	182.079	C6H14O6	[M-H]-	D-Sorbitol	Others	Saccharides	50-70-4	3	4.48045e+06	4.45951e+06	4.66221e+06	193103	208715	192469	200176	213209	223104	238816	226022	250815	1.31011e+07	7.6129e+06	8.24205e+06	337640	306576	360323	270468	258454	290657	625100	528251	622384	C00794	ko00051,ko00052,ko01100,ko02010	-	-	-	-	-	1.08095	0.0321258	0.0219812	-5.50759	down	1.09406	0.000110783	0.0738514
MWS4525	166.07	124.05	165.065	C6H7N5O	[M+H]+	6-O-methylguanine	Nucleotides and derivatives	Nucleotides and derivatives	20535-83-5	3	5.16852e+06	5.35702e+06	6.95202e+06	1.70718e+06	1.75384e+06	1.53048e+06	748066	758785	702403	946584	1.00412e+06	1.17461e+06	1.11279e+06	1.01289e+06	939753	1.55604e+06	1.2484e+06	1.30742e+06	1.21116e+06	1.24636e+06	1.11206e+06	1.56238e+06	1.41393e+06	1.70502e+06	-	-	-	-	-	-	-	-	-	-	-	-	1.08109	0.0138333	0.235265
Lafp004228	371.21	209.15	370.199	C19H30O7	[M+H]+	(6R,9R)-3-Oxo-α-ionol-β-D-glucoside	Terpenoids	Sesquiterpenoids	-	1	659026	375611	457785	607240	819830	790280	965304	1.05621e+06	1.01432e+06	1.05016e+06	1.09905e+06	1.06797e+06	1.31915e+06	1.46158e+06	1.26025e+06	1.57225e+06	1.45329e+06	1.52269e+06	611065	701552	932926	1.07174e+06	1.14104e+06	1.28513e+06	-	-	-	-	-	-	-	-	-	-	-	-	1.05136	0.00262567	3.04755
mws0773	537.08	375.05	538.09	C30H18O10	[M-H]-	Amentoflavone	Flavonoids	Biflavones	1617-53-4	3	8.92366e+06	8.36114e+06	8.37061e+06	365702	283356	269245	38375.4	35927	25823.8	48986.9	12727.4	8806.15	7.12157e+06	6.4973e+06	6.48765e+06	301866	257667	274371	43483.9	50639.8	43486.1	5.04065e+06	4.66816e+06	4.178e+06	C10018	-	-	-	-	-	-	1.08435	0.000984118	0.00497979	-7.6497	down	1.09431	0.000477478	0.032504
mws0677	219.11	160.08	218.106	C12H14N2O2	[M+H]+	N-Acetyl-5-hydroxytryptamine	Alkaloids	Plumerane	1210-83-9	2	1.48046e+06	1.68369e+06	1.84602e+06	1.05053e+06	1.08756e+06	1.22622e+06	883632	936042	1.00793e+06	424645	410802	411292	1.26754e+06	1.09316e+06	1.06523e+06	937500	789359	868523	1.31298e+06	1.38371e+06	1.38287e+06	1.13518e+06	1.31152e+06	1.10729e+06	C00978	ko00380,ko01100,ko01110	1.12852	0.00414875	0.440917	-1.18142	down	-	-	-	-	-	-	-	-
Hmcn002743	417.15	181.04	418.163	C22H26O8	[M-H]-	Lirioresinol A	Lignans and Coumarins	Lignans	-	1	275950	338675	358442	2.4685e+06	2.03459e+06	2.0593e+06	1.49994e+06	1.54551e+06	1.2589e+06	380308	334802	310758	498639	509836	453907	1.76425e+06	2.01001e+06	1.90984e+06	2.22039e+06	1.93864e+06	2.08275e+06	985761	1.17777e+06	1.14784e+06	-	-	1.12535	0.00471827	0.238333	-2.06895	down	1.07556	0.00702768	2.94338	1.55747	up	1.08937	0.00076184	5.84143
pme0057	136.04	118.03	135.035	C4H9NO2S	[M+H]+	L-Homocysteine	Amino acids and derivatives	Amino acids and derivatives	6027-13-0	3	2.68706e+06	2.8177e+06	3.0568e+06	449166	462236	445724	201019	228903	201765	423343	377179	413823	507986	633640	594361	572277	345470	447210	336769	357934	324921	484715	491996	571891	C00155	ko00270,ko00920,ko01100,ko01110,ko01230	-	-	-	-	-	1.07264	0.00720383	0.363877	-1.45848	down	1.08066	0.000177569	0.159428
pmb3061	499.15	163.1	500.153	C22H28O13	[M-H]-	5-O-p-Coumaroylquinic acid O-glucoside	Phenolic acids	Phenolic acids	-	3	211581	261449	208531	22367.9	22763.3	52777.4	6995.59	33597.5	8448.5	36149.2	30879.9	36144.9	320933	349856	329102	35747.5	38593.5	102934	19586.6	26530.5	19659.7	127574	107820	109992	-	-	-	-	-	-	-	1.03873	1.30154e-05	0.0490469	-4.34969	down	-	-	-
Lmlp002990	595.17	313.07	594.159	C27H30O15	[M+H]+	Isosaponarin(Isovitexin-4'-O-glucoside)	Flavonoids	Flavones	19416-87-6	2	9.45346e+06	7.81316e+06	9.00352e+06	244430	287069	313985	447530	277425	369210	20886.9	12514.3	10879.1	6.90976e+06	8.55332e+06	7.73379e+06	183358	175247	161193	391836	289174	232325	2.72453e+06	2.4329e+06	2.93921e+06	-	-	1.12115	0.0188336	0.0404695	-4.62702	down	1.0804	0.00380895	0.0471686	-4.40603	down	1.0941	0.00322979	0.0197866
Lmhp009034	452.28	311.26	451.27	C21H42NO7P	[M+H]+	LysoPE 16:1*	Lipids	LPE	-	1	139677	68890.9	56348.3	77352.2	71803	74676.7	209816	214831	192579	132378	161383	180615	218126	201096	209861	168836	104648	127126	148804	199080	214134	156616	185588	160289	-	-	-	-	-	-	-	-	-	-	-	-	-	-	-
Cmsp005051	523.23	137.06	522.21	C26H34O11	[M+H]+	Isolariciresinol-9-O-glucoside	Lignans and Coumarins	Lignans	-	3	186142	195334	177179	262383	287049	290555	124000	71476	85532.6	6039.92	18747.8	14369	220634	186572	239842	65644	78999.8	78307.8	37857.1	19120.6	49150.8	127254	149648	127998	-	-	1.06339	0.0302869	0.139344	-2.84328	down	1.00288	0.00526891	0.434293	-1.20326	down	1.08368	0.000101113	0.399086
MWSHY0189	433.11	271.07	432.106	C21H20O10	[M+H]+	Apigenin-7-O-glucoside(Cosmosiin)	Flavonoids	Flavones	578-74-5	1	1.95927e+07	1.57187e+07	2.50997e+07	261407	212349	219292	84595.3	167559	168987	7630.24	13682.3	16841.4	3.51117e+07	3.12625e+07	3.26985e+07	290186	211133	284317	63045.2	116530	195717	7.76376e+06	8.56628e+06	9.37929e+06	C04608	ko00944	1.09358	0.0434248	0.0905965	-3.4644	down	1.08149	0.00115726	0.00425084	-7.87804	down	1.09144	0.0182339	0.0130048
pmd0160	454.29	313.27	453.286	C21H44NO7P	[M+H]+	LysoPE 16:0(2n isomer)*	Lipids	LPE	-	1	3.79839e+06	5.44721e+06	3.14515e+06	5.97242e+06	8.11021e+06	5.32245e+06	5.51924e+06	4.47115e+06	5.96645e+06	1.79927e+06	1.74566e+06	2.60228e+06	4.14022e+06	3.71994e+06	3.26627e+06	6.27808e+06	5.80322e+06	9.20667e+06	1.14447e+07	1.14e+07	1.35521e+07	5.61984e+06	5.12379e+06	4.65241e+06	-	-	1.0798	0.00585981	0.38524	-1.37617	down	-	-	-	-	-	-	-	-
Lmbn000198	133.01	71.01	134.022	C4H6O5	[M-H]-	3-Dehydro-L-Threonic Acid	Others	Saccharides	-	1	1.1954e+07	1.1869e+07	1.16579e+07	2.80673e+06	2.62075e+06	2.7238e+06	2.0121e+06	1.79859e+06	1.86993e+06	6.95114e+06	7.0147e+06	6.9778e+06	1.0363e+07	9.71392e+06	9.55463e+06	2.60816e+06	2.72668e+06	2.64493e+06	1.26139e+06	1.21421e+06	1.2982e+06	4.65513e+06	4.10941e+06	3.88172e+06	C03064	ko00053,ko01100	1.1323	4.73629e-05	3.68686	1.88239	up	1.08422	0.000502887	0.191708	-2.38302	down	1.09459	1.00186e-05	0.224903
HJKP000649	136.07	91.05	135.068	C8H9NO	[M+H]+	N-benzylformamide	Alkaloids	Alkaloids	6343-54-0	2	2.72148e+06	2.44832e+06	3.23041e+06	758270	795696	728511	321481	315197	311582	413542	446133	498623	610534	476430	423628	678833	576314	570982	602574	574920	557459	749251	668790	808759	C15561	-	-	-	-	-	-	-	-	-	-	-	1.08567	0.00947812	0.217391
Hmmp002121	469.12	317.08	468.069	C23H16O11	[M+H]+	Isorhamnetin-3-O-gallate*	Flavonoids	Flavonols	-	2	9.16808e+07	7.25755e+07	8.87759e+07	1.39901e+06	1.7366e+06	2.07235e+06	201357	1.33108e+06	271727	636653	652794	664042	2.45735e+07	2.44456e+07	3.1739e+07	485671	472143	390478	111858	500946	496900	2.84327e+07	2.41594e+07	2.87914e+07	-	-	-	-	-	-	-	1.04367	0.00722809	0.0223403	-5.48421	down	1.09396	0.00498102	0.00532854
HJN076	563.18	255.07	564.184	C27H32O13	[M-H]-	Pinocembrin-7-O-neohesperidoside	Flavonoids	Flavanones	13241-31-1	3	58388.7	84171.7	72230.2	29292.2	27350.2	18282.2	60085	73492.4	72592.5	15245.6	12611.4	12726.2	49887.2	36695.5	39994.5	30272.6	24189.8	23911.2	167969	173045	156129	77677.2	69621.9	64314.4	C09828	-	1.1269	0.00472024	0.196844	-2.34488	down	-	-	-	-	-	1.05937	0.0196221	0.364884
pmn001525	477.14	169	478.147	C23H26O11	[M-H]-	3,5-Digalloylshikimic acid	Phenolic acids	Phenolic acids	95753-52-9	3	188242	337522	196423	19594.3	23789.2	23240.8	11614.8	10982.2	10943.1	396204	472149	411803	418972	464820	218767	9	9	9	10498.1	6054.19	8362.56	122030	102138	120057	-	-	1.1332	0.00308902	38.1678	5.25429	up	1.07527	0.0421244	0.0304203	-5.03882	down	1.09409	0.0382097	3.73865e-05
pme1178	284.1	152.06	283.092	C10H13N5O5	[M+H]+	Guanosine	Nucleotides and derivatives	Nucleotides and derivatives	118-00-3	1	3.80138e+07	3.64156e+07	3.1312e+07	5.16127e+07	4.89039e+07	4.52708e+07	3.16143e+07	3.04505e+07	3.31606e+07	1.21871e+07	1.18637e+07	1.08771e+07	4.35668e+07	4.08838e+07	4.90693e+07	9	8.10887e+07	8.2821e+07	5.23179e+07	5.13421e+07	4.46865e+07	4.00065e+07	4.81333e+07	4.64305e+07	C00387	ko00230,ko01100,ko01232,ko02010	1.12972	0.000205356	0.366792	-1.44696	down	-	-	-	-	-	-	-	-
mws0874	346.06	211	347.063	C10H14N5O7P	[M-H]-	3'-Adenylic Acid	Nucleotides and derivatives	Nucleotides and derivatives	84-21-9	3	99154.2	87276.5	58353.1	405112	485477	307693	176771	234957	196493	206113	262278	206464	65564.3	68753.7	73897.1	324173	338304	293172	346118	361083	321502	158844	190822	185236	C01367	ko00230,ko01100	-	-	-	-	-	1.07054	0.0145873	2.92112	1.54652	up	1.06494	0.000203631	3.90405
GQ512004	456.25	310.21	455.242	C25H33N3O5	[M+H]+	N1-Dihydrocaffeoyl-N10-coumaroylspermidine	Alkaloids	Phenolamine	-	3	16748.2	16175.3	15171.3	213575	198037	202657	319192	339223	384931	82752.6	41032.5	18870	19823.6	3986.33	10294.3	314161	323834	385958	347683	406286	388465	152008	125845	135428	-	-	1.05294	0.000375236	0.136728	-2.87062	down	1.05084	0.00217777	30.5929	4.93512	up	1.09361	0.00473379	21.2903
pmb0579	669.18	207	668.174	C33H32O15	[M+H]+	Chrysoeriol-7-O-(6''-sinapoyl)glucoside	Flavonoids	Flavones	-	3	416462	366654	413068	6294.92	7271.05	7223.32	7875.97	7735.96	6023.6	9	3239.49	6274.88	1.1169e+06	1.14551e+06	1.14218e+06	10552.2	14346.2	13235.9	8212.82	2207.17	1474.74	241602	201016	234721	-	-	-	-	-	-	-	1.08493	5.9939e-05	0.00635483	-7.29793	down	1.09296	0.00165243	0.0318799
pme2598	167.03	123.05	168.042	C8H8O4	[M-H]-	3,4-Dihydroxybenzeneacetic acid	Phenolic acids	Phenolic acids	102-32-9	3	1.19385e+06	1.34272e+06	5.2067e+06	2.98631e+06	2.96486e+06	2.81087e+06	390461	472315	301035	1.40632e+06	1.39334e+06	1.41693e+06	3.49947e+06	2.82185e+06	580023	381937	369486	433193	200376	196531	9	2.04509e+06	1.69595e+06	1.80971e+06	C01161	ko00350,ko01100	1.11179	0.00200558	3.62309	1.85722	up	-	-	-	-	-	-	-	-
pme2268	138.06	94.07	137.048	C7H7NO2	[M+H]+	Trigonelline	Alkaloids	Pyridine alkaloids	535-83-1	3	4.61325e+06	4.25097e+06	4.13977e+06	3.06732e+06	3.1137e+06	2.9987e+06	4.03028e+06	4.04711e+06	4.07037e+06	1.28543e+06	1.33367e+06	1.23611e+06	4.10265e+06	4.00844e+06	3.54184e+06	5.01834e+06	4.59069e+06	4.95325e+06	4.3746e+06	4.44964e+06	4.57688e+06	3.37329e+06	4.04332e+06	3.5227e+06	C01004	ko00760	1.13287	1.00909e-05	0.31736	-1.65581	down	-	-	-	-	-	-	-	-
Lmgp005868	639.17	301.07	638.164	C32H30O14	[M+H]+	Chrysoeriol-7-O-(6''-feruloyl)glucoside	Flavonoids	Flavones	-	1	6.62313e+06	6.19552e+06	6.25256e+06	58064.3	93837.3	100629	46382.2	42266.8	51770.9	15156.6	4362.26	5809.82	1.56531e+07	1.6565e+07	1.30247e+07	338432	270200	297418	135806	129066	123948	4.71777e+06	5.49329e+06	5.68235e+06	-	-	1.04898	0.00110513	0.180378	-2.4709	down	1.08491	0.00494594	0.0031037	-8.3318	down	1.09368	0.000380438	0.0475088
ML10197929	130.09	88.04	131.07	C4H9N3O2	[M-H]-	Creatine	Organic acids	Organic acids	57-00-1	3	385439	397972	381136	158068	343616	175634	96727.6	117269	70621.8	211422	253864	266828	220068	306455	337777	615578	601335	652741	649259	174427	141768	304893	369359	350552	C00300	ko00260,ko00330,ko01100	1.07325	0.00265921	2.57227	1.36304	up	1.02416	0.0206651	0.329305	-1.6025	down	-	-	-
Lmhn002926	279.05	163.04	280.058	C13H12O7	[M-H]-	p-Coumaroylmalic acid	Phenolic acids	Phenolic acids	-	2	69761.6	93990.2	81010.7	218454	239531	285417	366917	200350	325961	48773.3	42935.2	23784.4	200914	210622	201480	517030	350110	478177	356893	450244	546924	174886	169779	145210	-	-	1.09156	0.0329423	0.129298	-2.95122	down	-	-	-	-	-	1.07867	0.0168835	5.49642
Hmdp001794	769.09	303.05	768.117	C35H28O20	[M+H]+	Quercetin-3-O-(2'',3''-O-digalloyl)-glucoside	Flavonoids	Flavonols	-	3	1.38719e+06	1.98166e+06	1.77616e+06	88402.5	77764.8	137754	213172	260576	186038	525341	528198	533029	1.60098e+06	3.08567e+06	2.84124e+06	213587	303643	238994	301556	231647	247432	683831	789246	827911	-	-	1.10719	0.00458141	2.40467	1.26584	up	1.06657	0.0377558	0.0876455	-3.51218	down	1.08209	0.0123769	0.146982
pmc0066	333.06	137.05	332.052	C10H13N4O7P	[M+H]+	2'-Deoxyinosine-5'-monophosphate	Nucleotides and derivatives	Nucleotides and derivatives	3393-18-8	3	2.58622e+06	2.46583e+06	2.21001e+06	1.06981e+07	1.25219e+07	1.23459e+07	9.32581e+06	9.52202e+06	9.22975e+06	1.2322e+07	1.20545e+07	9.70516e+06	3.97314e+06	3.52561e+06	4.00146e+06	9.98812e+06	7.00774e+06	7.43067e+06	6.37513e+06	6.39226e+06	6.43104e+06	2.77182e+06	3.35977e+06	3.20428e+06	C06196	ko00230,ko01232	-	-	-	-	-	1.08071	5.08403e-05	2.44148	1.28776	up	1.07406	0.0241336	3.36358
Lmjp002906	479.12	317.07	478.111	C22H22O12	[M+H]+	Rhamnetin-3-O-Glucoside	Flavonoids	Flavonols	27875-34-9	1	1.8827e+07	1.26081e+07	3.6092e+07	605025	229465	1.10264e+06	177303	247404	117724	9	9	9	1.96636e+07	2.04426e+07	1.93701e+07	792475	743779	1.36004e+06	102536	33976.3	66839.8	1.15842e+07	1.08496e+07	9.52618e+06	-	-	1.13262	0.0403804	4.9776e-05	-14.2942	down	1.08109	0.00022254	0.00912011	-6.77673	down	1.06611	0.0917844	0.0428908
Lmjp003295	479.118	317.073	478.111	C22H22O12	[M+H]+	6-Methoxykaempferol-3-O-glucoside	Flavonoids	Flavones	63422-27-5	3	1.8827e+07	1.26081e+07	3.6092e+07	605025	229465	1.10264e+06	177303	247404	117724	9	9	9	1.96636e+07	2.04426e+07	1.93701e+07	792475	743779	1.36004e+06	102536	33976.3	66839.8	1.15842e+07	1.08496e+07	9.52618e+06	-	-	1.13262	0.0403804	4.9776e-05	-14.2942	down	1.08109	0.00022254	0.00912011	-6.77673	down	1.06611	0.0917844	0.0428908
mws1179	433.11	271.07	434.121	C21H22O10	[M-H]-	Naringenin-7-O-glucoside (Prunin)*	Flavonoids	Flavanones	529-55-5	1	1.95769e+07	1.60657e+07	1.7844e+07	2.44837e+06	2.32757e+06	2.33943e+06	1.73467e+06	1.7231e+06	1.7715e+06	139414	106927	101754	4.51424e+06	4.69977e+06	4.88123e+06	701486	744928	675128	518234	577108	547085	6.01288e+06	5.61643e+06	4.94195e+06	C09099	ko00941	1.13077	1.88343e-07	0.0665667	-3.90906	down	1.08427	0.0010684	0.370995	-1.43053	down	1.09391	0.00347553	0.0396649
mws0216	132.07	86.06	131.058	C5H9NO3	[M+H]+	Trans-4-Hydroxy-L-proline	Amino acids and derivatives	Amino acids and derivatives	51-35-4	2	4.41622e+06	4.69785e+06	5.1468e+06	1.47199e+06	1.75397e+06	3.40269e+06	1.65257e+06	2.22737e+06	2.07236e+06	2.89765e+06	1.51496e+06	2.94392e+06	2.68312e+06	2.67319e+06	2.76669e+06	2.13935e+06	1.51897e+06	2.4695e+06	2.4948e+06	2.47442e+06	1.50503e+06	1.51633e+06	1.70086e+06	1.84686e+06	C01157	ko00330,ko00470,ko01100,ko02010	-	-	-	-	-	-	-	-	-	-	1.03364	0.00197071	0.429695
mws1066	579.17	271.06	580.179	C27H32O14	[M-H]-	Naringenin-7-O-Rutinoside(Narirutin)*	Flavonoids	Flavanones	14259-46-2	2	239093	219614	241075	148928	37113.8	75944.6	24248	52699.4	52580.6	106887	180916	123193	467176	462772	536156	55388.6	40574.5	60354.1	77968	74682.1	73927.7	234944	196490	202265	C09793	-	1.01038	0.0374974	3.17302	1.66586	up	1.06158	0.000882644	0.0883484	-3.50065	down	1.08036	4.30052e-05	0.22338
Qmhp090808	469.22	307.13	468.205	C29H28N2O4	[M+H]+	18-Demethylparaensidimerin C	Alkaloids	Alkaloids	-	2	3.75593e+06	3.58141e+06	4.01553e+06	328627	140613	326796	542828	442511	537129	418878	269729	294187	1.22733e+06	1.17902e+06	1.1241e+06	434159	400017	331976	803351	991773	749350	1.18826e+06	1.25798e+06	1.43504e+06	-	-	-	-	-	-	-	1.07055	0.000115756	0.431239	-1.21344	down	1.09162	0.000811813	0.102719
mws0263	128.035	82.0298	129.043	C5H7NO3	[M-H]-	5-Oxo-L-Proline*	Amino acids and derivatives	Amino acids and derivatives	98-79-3	1	59684.5	43483.7	46153	252634	282462	285270	597056	567600	635516	45373.7	64193.4	58929	36397.1	54529.4	35261.6	334900	336658	313174	344381	362793	321692	231268	266068	281076	C01879	ko00480,ko01100	1.12899	0.000612763	0.0936	-3.41735	down	1.07932	0.000485945	14.2658	3.83449	up	1.08888	2.33284e-05	6.59473
Lmsn002548	341.09	161.02	342.095	C15H18O9	[M-H]-	1-O-Caffeoyl-β-D-glucose	Phenolic acids	Phenolic acids	14364-08-0	1	996927	1.0803e+06	1.2305e+06	1.63703e+06	2.00842e+06	2.11272e+06	2.46605e+06	2.4912e+06	2.552e+06	517186	362829	458741	1.77337e+06	1.96342e+06	2.16064e+06	3.44741e+06	3.13953e+06	2.78391e+06	3.7242e+06	3.53866e+06	3.72116e+06	2.63561e+06	2.20932e+06	2.25681e+06	C10433	-	1.12562	2.21636e-05	0.178281	-2.48778	down	-	-	-	-	-	1.0799	0.00451626	2.83302
ML10195036	300.3	60.05	299.282	C18H37NO2	[M+H]+	3-Dehydrosphinganine	Lipids	Sphingolipids	16105-69-4	3	55630.2	64327	53369.8	58183.2	86262	56067.9	151603	160349	157144	32396.7	43804.9	28789.1	42978.2	53048.7	31128.7	115429	103059	112272	153548	220271	224445	104823	109559	126196	C02934	ko00600,ko01100	1.11822	0.000121099	0.223815	-2.15962	down	1.05707	0.000958062	3.68915	1.88329	up	-	-	-
mws0847	150.08	133.05	149.07	C6H7N5	[M+H]+	1-Methyladenine	Nucleotides and derivatives	Nucleotides and derivatives	5142-22-3	2	1.92556e+06	2.27928e+06	2.3142e+06	1.03831e+06	1.27798e+06	1.06674e+06	1.10172e+06	1.03415e+06	1.03614e+06	269562	352679	229463	1.96649e+06	1.91805e+06	1.97134e+06	1.33133e+06	990909	1.21723e+06	1.06637e+06	1.06631e+06	1.12282e+06	885375	1.01402e+06	1.07846e+06	C02216	-	1.11346	0.000195892	0.268506	-1.89697	down	-	-	-	-	-	-	-	-
Lmhn003802	561.13	337.06	562.132	C26H26O14	[M-H]-	Sinapoylsinapoyltartaric acid	Phenolic acids	Phenolic acids	-	2	144714	158870	180054	9	9	9	10737.9	11823.7	12371.9	3601.01	4279.72	1898.48	250065	306558	320728	59664	11904	48289.5	5489.38	8211.2	10054.2	120291	105802	99288.2	-	-	1.0604	0.00112188	0.279938	-1.83682	down	1.08391	0.00583683	0.0398169	-4.65047	down	-	-	-
pmp000413	433.11	283.06	432.106	C21H20O10	[M+H]+	Genistein-8-C-glucoside	Flavonoids	Isoflavones	66026-80-0	3	5.92471e+06	4.37513e+06	4.51859e+06	800572	996171	315055	9	9	9	26187.9	12564.1	25363.8	1.24185e+07	8.67426e+06	9.29331e+06	1.41505e+06	969217	1.15007e+06	430517	426860	330772	2.24989e+06	2.05965e+06	2.50958e+06	C10420	-	1.13152	0.0400765	2374.66	11.2135	up	1.08537	0.0128368	8.88566e-07	-20.102	down	1.07281	0.0124848	0.23851
Hmgp002189	463.13	301.07	462.116	C22H22O11	[M+H]+	Hispidulin-7-O-glucoside(Homoplantaginin)	Flavonoids	Flavones	17680-84-1	1	1.5906e+07	1.69976e+07	1.92625e+07	108486	78998.4	125230	72276.4	90093.2	48411.2	25616.1	12054.4	21038.2	9.23355e+07	8.82423e+07	7.21862e+07	254818	204670	198617	108999	151906	128105	1.99003e+07	1.65592e+07	1.96455e+07	C17762	-	1.03454	0.0413111	0.27853	-1.8441	down	1.08386	0.00529243	0.000833904	-10.2278	down	1.09372	0.00328965	0.0126156
mws1316	301.07	258.05	300.063	C16H12O6	[M+H]+	Hydroxygenkwanin	Flavonoids	Flavones	20243-59-8	3	2.89907e+06	3.00203e+06	2.96697e+06	11926.8	31236.3	30743.5	9030.44	3989.54	3486.93	14950.8	3175.88	1921.74	9.91824e+06	1.09768e+07	9.81212e+06	112670	39453.3	70553.7	10965.4	5047.54	10450.8	2.72128e+06	2.60822e+06	3.14252e+06	-	-	-	-	-	-	-	1.08236	0.00131799	0.000537559	-10.8613	down	1.08087	6.34631e-07	0.02511
Zbdp002220	333.12	171.06	332.111	C14H20O9	[M+H]+	2,6-Dimethoxypydroquinone-1-O-glucoside	Flavonoids	Other Flavonoids	-	2	720518	730348	691517	596556	505183	86133.8	105159	99620.3	215303	1.52694e+06	1.79989e+06	1.74574e+06	1.47798e+06	1.34067e+06	1.45207e+06	460080	269791	125396	159483	159344	154391	539657	615746	659099	-	-	1.11186	0.000684443	12.0752	3.59397	up	1.06211	2.46002e-05	0.0983632	-3.34574	down	-	-	-
mws1002	345.06	330.04	346.069	C17H14O8	[M-H]-	Syringetin	Flavonoids	Flavonols	4423-37-4	3	148649	62489.8	63918.3	86990.8	76039.8	84205.5	53680.9	46034.1	63610.9	297569	262615	298680	171715	157776	151624	76718.9	80408.8	76993.9	9	9	9	116911	101166	123324	C11620	ko00944,ko01110	1.12514	0.000666903	5.25859	2.39468	up	1.06738	0.000198825	0.339473	-1.55863	down	-	-	-
Zmyn000155	173.11	131.08	174.1	C7H14N2O3	[M-H]-	N-α-Acetyl-L-ornithine	Amino acids and derivatives	Amino acids and derivatives	6205-08-9	1	1.76401e+07	1.80977e+07	1.89353e+07	1.20891e+07	1.38107e+07	1.28569e+07	1.88195e+07	1.93868e+07	1.85114e+07	9.91499e+06	9.08131e+06	9.24015e+06	1.12622e+07	9.07021e+06	1.11168e+07	1.49154e+07	12802918	1.46305e+07	1.2636e+07	1.08922e+07	1.10308e+07	1.46446e+07	1.29791e+07	1.20269e+07	C00437	ko00220,ko01100,ko01110,ko01210,ko01230	1.12951	1.25611e-05	0.497842	-1.00624	down	-	-	-	-	-	-	-	-
MWS1837	158.12	95.09	157.11	C8H15NO2	[M+H]+	Tranexamic Acid	Organic acids	Organic acids	1197-18-8	2	1.16076e+06	1.19659e+06	1.26696e+06	1.41985e+06	1.26473e+06	1.28663e+06	2.82387e+06	3.39811e+06	3.39638e+06	1.14606e+06	1.08574e+06	1.26406e+06	281950	883714	860933	1.51504e+06	1.56883e+06	1.64506e+06	517937	404772	510309	743764	631092	624198	-	-	1.12124	0.00568172	0.363457	-1.46014	down	-	-	-	-	-	-	-	-
pmb0803	508.18	152.4	507.174	C24H29NO11	[M+H]+	Pyridoxine-5'-O-(6''-feruloyl)glucoside	Others	Vitamin	-	3	29118.5	26817.2	29712.6	184304	130542	145953	67699.2	88024.7	103513	16831.8	15347.7	15808.3	63856.2	75114.1	23718.7	201804	234543	195658	323731	329282	377379	125910	134697	110080	-	-	1.12107	0.0208491	0.185111	-2.43353	down	-	-	-	-	-	1.0926	0.00419642	7.37906
Lmyp004407	595.145	287.055	594.137	C30H26O13	[M+H]+	Kaempferol-3-O-(2''-p-Coumaroyl)galactoside*	Flavonoids	Flavones	-	3	2.01491e+07	1.17579e+07	1.60442e+07	287445	283273	78419.7	64765.9	77654.8	550963	20802.6	18179.4	13061.1	1.12321e+07	1.58795e+07	1.35198e+07	89399.5	323316	209107	416986	392246	311115	5.60556e+06	6.79187e+06	6.61694e+06	-	-	-	-	-	-	-	1.03821	0.00924008	0.0170652	-5.8728	down	1.07683	0.0227042	0.0129678
Lmgp004784	275.09	139.04	274.084	C15H14O5	[M+H]+	Apiferol	Flavonoids	Flavones	55167-29-8	3	523539	466857	378311	934323	793889	806888	1.38952e+06	1.45641e+06	1.3128e+06	161712	184079	187848	205782	183574	171573	719662	718767	565251	828923	863568	784722	654743	624166	536789	-	-	1.13206	0.000808435	0.128318	-2.96221	down	1.08356	0.000682882	7.41403	2.89026	up	-	-	-
pme1777	611.16	287.06	611.161	C27H31O16+	[M]+	Cyanidin-3,5-O-diglucoside (Cyanin)	Flavonoids	Anthocyanidins	2611-67-8	3	822954	625344	887238	2.73061e+07	2.36528e+07	3.14731e+07	4.78768e+07	5.97869e+07	6.76483e+07	871623	790429	926485	348850	438820	351312	1.49549e+07	1.87888e+07	1.84242e+07	3.05158e+07	3.47625e+07	3.59795e+07	2.52655e+07	3.09589e+07	2.80162e+07	C08639	ko00942	1.1322	0.00981565	0.0147653	-6.08164	down	1.08425	0.00965643	153.92	7.26604	up	1.09109	0.0052155	22.3365
ML10198895	88.04	88.04	89.0477	C3H7NO2	[M-H]-	N-Methylglycine	Amino acids and derivatives	Amino acids and derivatives	107-97-1	3	142410	141270	154201	88504.5	86517.1	101639	114169	110407	105826	67733.6	67799.1	77417.2	155678	171809	123308	144406	140637	114945	68700.6	82776.8	86414.8	119645	121821	100776	C00213	ko00260,ko00330,ko01100	-	-	-	-	-	-	-	-	-	-	-	-	-
MWSmce692	277.22	59.01	278.225	C18H30O2	[M-H]-	γ-Linolenic Acid	Lipids	Free fatty acids	506-26-3	1	820741	879726	796361	780594	773030	561312	466367	656136	422843	233386	338844	370186	572408	799096	659700	512645	582284	567420	541197	658163	503336	594831	505935	615114	C06426	ko00591,ko01040,ko01100	-	-	-	-	-	-	-	-	-	-	-	-	-
pmb0678	771.21	177.1	770.206	C37H38O18	[M+H]+	Vitexin-7-O-(6''-feruloyl)glucoside	Flavonoids	Flavones	-	3	98212.2	197757	88325	80374.8	55208.8	60671.5	24351.9	100600	128789	13661.8	16825.6	24690.5	301144	286850	752985	63098	95531.1	9	38516.3	104708	41118.5	93105.8	114156	105999	-	-	-	-	-	-	-	-	-	-	-	-	-	-	-
pmn001511	285.1	123.05	286.105	C13H18O7	[M-H]-	3-Hydroxy-5-Methylphenol-1-O-Glucoside	Phenolic acids	Phenolic acids	-	3	172331	140346	143117	81543.4	73546.3	77077.7	32318.6	40399.5	35226.7	171180	128169	106050	240218	233904	279520	176966	186222	170971	44186.2	57495.2	44519.5	108522	96903.6	88630.6	-	-	1.10377	0.0335579	3.75561	1.90905	up	1.08129	0.00358838	0.143231	-2.80359	down	-	-	-
Lmyn004187	453.01	301	454.017	C21H10O12	[M-H]-	Flavogallonic Acid Dilactone	Phenolic acids	Phenolic acids	103744-88-3	2	1.44844e+06	1.3421e+06	1.27168e+06	218135	70955.3	57641.8	131939	27983.1	80834.9	451566	496241	525066	518795	444681	1.24714e+06	91343.8	55392.6	44556	40670.8	18710.8	57847.3	630770	610526	735755	-	-	1.02935	0.000628805	6.11769	2.61299	up	-	-	-	-	-	1.08421	0.000803355	0.0470905
mws0924	145.05	101.06	146.058	C6H10O4	[M-H]-	2-Methylglutaric acid*	Organic acids	Organic acids	617-62-9	3	490496	610073	516173	301024	119296	86078.7	53493.6	76412.5	187463	468994	484640	1.17467e+06	1.74874e+06	806192	1.72791e+06	79982.3	150219	418952	226998	230806	219349	216958	188972	178463	-	-	1.01708	0.117793	6.7061	2.74547	up	1.02834	0.048841	0.0741024	-3.75434	down	-	-	-
pmp001244	266.14	207.07	266.139	C14H20NO4+	[M]+	Caffeoylcholine	Alkaloids	Phenolamine	87189-10-4	3	397959	258797	363964	145761	58317.7	106529	131692	86091.1	267222	33166.5	151853	63667.3	60512.8	91368.5	78889	157835	203971	182306	657509	736625	648628	230924	229155	273359	-	-	-	-	-	-	-	-	-	-	-	-	-	-	-
Wagp001908	427.21	177.05	426.2	C20H30N2O8	[M+H]+	N-Feruloylputrescine N-glucoside	Alkaloids	Phenolamine	-	2	2.69321e+06	2.51523e+06	3.10855e+06	2.68333e+06	2.99993e+06	119459	3.48858e+06	3.12262e+06	3.69964e+06	1.30753e+06	1.36892e+06	1.8018e+06	2.92295e+06	2.85447e+06	1.99661e+06	4.8789e+06	4.83304e+06	4.34754e+06	3.59986e+06	3.41977e+06	3.94527e+06	2.43747e+06	2.96079e+06	2.88491e+06	-	-	1.09597	0.00109205	0.434325	-1.20315	down	-	-	-	-	-	-	-	-
Lmyp003191	617.08	153.02	616.07	C27H20O17	[M+H]+	Phyllanemblinin A	Tannins	Tannin	-	3	7.63546e+06	6.29059e+06	6.90771e+06	192928	136292	105296	92514.4	34544.6	117990	493237	358984	213908	8.84904e+06	7.07148e+06	6.57115e+06	255305	172184	172545	91035.4	77263.1	80787.4	1.75352e+06	1.97977e+06	2.15481e+06	-	-	-	-	-	-	-	1.0708	0.00851085	0.0108951	-6.52018	down	1.09125	0.00317642	0.028801
Lmgp003335	433.11	271.06	432.106	C21H20O10	[M+H]+	4',5-Dihydroxyisoflavone-7-O-galactoside	Flavonoids	Isoflavones	-	3	1.74901e+07	20508515	2.1294e+07	78679.4	44343.6	57663.5	9	9	9	6910.48	1578.6	2565.8	3.10943e+07	2.78713e+07	2.94828e+07	314172	204216	58980.9	9	9	9	9.70006e+06	7.99956e+06	9.50649e+06	-	-	1.1213	0.153936	409.44	8.67751	up	1.0855	0.000994404	3.05263e-07	-21.6434	down	1.07151	0.00338346	0.00973761
Cmbn004440	535.15	179.04	536.153	C25H28O13	[M-H]-	10-O-[(E)-Caffeoyl]-geniposidic acid	Terpenoids	Monoterpenoids	-	2	115301	110042	85176.1	114243	156996	128979	74017.9	89858	98256.2	46154.3	43590.3	60069.4	115231	104327	103005	44117.3	74903.3	79502.9	46441.8	46197.4	56029.8	81005.3	87587.4	71258.2	-	-	-	-	-	-	-	-	-	-	-	-	-	-	-
pmb0725	669.18	331.08	668.174	C33H32O15	[M+H]+	Tricin-7-O-(2''-feruloyl)glucoside	Flavonoids	Flavones	-	1	542065	488704	641736	450491	421633	487860	467736	465856	605392	15821.5	10725.4	17161	456253	504338	496376	789406	933171	860722	1.04522e+06	1.11551e+06	986319	520052	636815	605641	-	-	1.12878	0.00839278	0.0284005	-5.13794	down	-	-	-	-	-	-	-	-
pmn001583	609.15	300.03	610.153	C27H30O16	[M-H]-	Quercetin-3-O-robinobioside	Flavonoids	Flavonols	52525-35-6	1	4.19355e+06	4.54445e+06	4.03909e+06	238287	276837	272601	57702.3	46323.2	48712.3	88042	93588.2	68281.6	2.288e+06	2.75076e+06	2.9544e+06	114545	112308	118647	15199.2	13349.8	13892.9	2.74453e+06	2.3441e+06	2.27723e+06	-	-	-	-	-	-	-	1.08422	0.00563123	0.0191086	-5.70964	down	1.09458	0.00129734	0.0270405
HJAP026	625.18	463.13	624.169	C28H32O16	[M+H]+	Chrysoeriol-6-C-glucoside-4'-O-glucoside	Flavonoids	Flavones	-	2	9.20283e+06	6.41594e+06	7.46181e+06	174203	499801	305746	9	9	9	64117.4	487062	213208	1.22905e+08	1.03188e+08	1.06151e+08	761226	486394	576486	9	9	9	1.8079e+07	1.49771e+07	1.79412e+07	-	-	1.12587	0.175938	28310.6	14.7891	up	1.08548	0.00305789	8.12656e-08	-23.5528	down	1.08536	0.0122681	0.0790321
Lmmn002260	551.21	389.17	552.221	C27H36O12	[M-H]-	5'-Methoxyisolariciresinol-9'-O-glucoside	Lignans and Coumarins	Lignans	-	2	194117	342665	239623	242032	169873	254417	65081.6	88059.9	67659.1	301310	258875	206731	563153	219087	549523	574106	521484	279176	237870	103042	144432	229214	210655	258298	-	-	1.10423	0.0166202	3.47334	1.79633	up	1.01552	0.0805826	0.165796	-2.59252	down	-	-	-
Hmqn003268	303.05	151.03	304.058	C15H12O7	[M-H]-	5,7,3',4',5'-Pentahydroxydihydroflavone	Flavonoids	Flavanones	-	1	79652.4	58339.7	147502	1.09627e+07	1.16339e+07	1.24654e+07	3.17096e+07	3.40731e+07	3.77771e+07	555978	507964	587599	45702.1	52904.6	34935.6	3.54582e+06	3.76712e+06	3.73456e+06	1.97109e+07	2.04162e+07	1.95919e+07	8.29947e+06	9.26325e+06	1.02143e+07	-	-	1.13318	0.00268717	0.0159477	-5.97051	down	1.08473	0.00261268	775.484	9.59895	up	1.08332	6.59129e-05	38.696
mws0856	463.09	301.04	464.096	C21H20O12	[M-H]-	Quercetin-4'-O-glucoside (Spiraeoside)*	Flavonoids	Flavonols	20229-56-5	1	2.16399e+06	2.12712e+06	2.17635e+06	698739	565526	852887	321662	275298	472037	114795	114939	113799	495799	433257	463060	342322	414876	401970	206922	139185	227684	1.00558e+06	835596	1.00727e+06	-	-	1.08938	0.0553344	0.32136	-1.63774	down	-	-	-	-	-	1.09221	1.67421e-06	0.179231
Wacn007166	537.08	375.05	538.09	C30H18O10	[M-H]-	3',8''-Biapigenin*	Flavonoids	Biflavones	-	3	8.94754e+06	8.25678e+06	8.32121e+06	384401	283594	278426	32621.1	28760.3	23355.6	40875.2	12272.2	10280.2	6.95061e+06	6.89302e+06	6.69431e+06	289477	279987	289287	51519.5	53597.7	42428.5	5.5524e+06	4.60852e+06	4.71918e+06	-	-	-	-	-	-	-	1.08489	0.000127447	0.00412587	-7.92108	down	1.09465	0.00071553	0.0336428
pme0152	129.07	84.04	128.059	C5H8N2O2	[M+H]+	5,6-Dihydro-5-methyluracil	Nucleotides and derivatives	Nucleotides and derivatives	696-04-8	3	6.67387e+06	8.16507e+06	6.36386e+06	1.56679e+06	1.37661e+06	1.48828e+06	3.12402e+06	2.37484e+06	2.83271e+06	1.47621e+06	1.5194e+06	1.80811e+06	6.35277e+06	6.05604e+06	5.71798e+06	2.53604e+06	2.6341e+06	2.60475e+06	3.20204e+06	2.45182e+06	2.37185e+06	3.71089e+06	3.00935e+06	3.43634e+06	C00906	-	-	-	-	-	-	1.06058	0.000387793	0.459628	-1.12146	down	1.08204	0.0148834	0.366692
mws0976	243.06	153.03	244.07	C9H12N2O6	[M-H]-	β-Pseudouridine	Nucleotides and derivatives	Nucleotides and derivatives	1445-07-4	3	169699	174607	188779	441439	386585	404244	774809	82688	97664.9	219910	243022	225359	139091	235110	90301.5	403878	318096	280792	871837	448463	413148	222937	212851	259051	C02067	ko00240,ko01100	-	-	-	-	-	-	-	-	-	-	-	-	-
Lmhn001386	299.04	167.03	300.048	C12H12O9	[M-H]-	Vnilloyltartaric acid	Phenolic acids	Phenolic acids	-	3	138594	136730	156010	118364	129343	140039	52022.6	66867.5	64799.1	53326.7	46600.6	30968	63246.5	106117	88639.4	142754	137918	151987	154211	153937	121529	85143.9	102378	103146	-	-	-	-	-	-	-	-	-	-	-	-	-	-	-
Lmsn003778	493.1	169.01	494.106	C22H22O13	[M-H]-	1-O-Caffeoyl-4-O-galloyl-β-D-glucose	Phenolic acids	Phenolic acids	-	1	2.94076e+06	2.95494e+06	3.12946e+06	201075	216182	184657	132096	116894	122609	1.32963e+06	1.25448e+06	1.22627e+06	3.01883e+06	3.07176e+06	3.2671e+06	227826	287773	304795	141310	138417	201357	2.28756e+06	2.13366e+06	1.85347e+06	-	-	1.13297	0.000579183	10.254	3.35812	up	1.08519	0.00061087	0.0397104	-4.65434	down	1.09174	9.91578e-05	0.0909006
pmp000284	223.06	208.04	222.053	C11H10O5	[M+H]+	Fraxidin (8-Hydroxy-6,7-dimethoxycoumarin)	Lignans and Coumarins	Coumarins	525-21-3	1	5.28976e+06	4.25434e+06	4.66809e+06	5.70517e+06	4.87352e+06	4.7899e+06	1.23792e+06	1.29362e+06	1.13891e+06	1.93192e+07	1.99566e+07	2.05359e+07	1.0554e+07	1.22018e+07	1.16389e+07	2.11897e+07	2.27586e+07	2.09885e+07	1.53102e+06	1.37551e+06	1.40503e+06	6.17708e+06	5.47654e+06	5.01584e+06	C17479	-	1.13325	0.000287721	16.2955	4.0264	up	1.08416	0.00206136	0.106716	-3.22815	down	1.09054	9.9163e-05	4.56909
MWS0933	170.09	124.09	169.085	C7H11N3O2	[M+H]+	1-Methylhistidine	Amino acids and derivatives	Amino acids and derivatives	332-80-9	3	929783	887189	864022	554726	548298	541723	550028	618549	569239	450472	370415	517781	298975	628627	275666	869026	855714	918967	761342	878892	801186	569898	695725	678731	-	-	-	-	-	-	-	-	-	-	-	-	-	-	-
pmn001667	577.14	407.08	578.142	C30H26O12	[M-H]-	Procyanidin B4	Tannins	Proanthocyanidins	29106-51-2	2	94157.6	43891.8	52369.9	1.5157e+06	1.76379e+06	929801	1.55703e+06	1.4617e+06	1.86811e+06	185487	182436	167561	20925.6	27785.1	23744.4	1.43319e+06	1.32383e+06	1.11157e+06	1.31224e+06	1.03961e+06	1.13487e+06	163745	168184	137459	C10238	-	1.1308	0.00699072	0.109577	-3.18999	down	1.08405	0.00578562	67.4464	6.07567	up	1.08148	0.00491892	20.3162
Lmtn002796	449.11	287.06	450.116	C21H22O11	[M-H]-	Aromadendrin-7-O-glucoside	Flavonoids	Flavanonols	28189-90-4	2	1.18411e+06	598613	598700	4.95888e+06	3.09304e+06	4.16399e+06	4.59434e+06	4.71983e+06	5.30674e+06	3.03489e+06	2.98971e+06	3.46159e+06	703694	1.16316e+06	1.07311e+06	5.47603e+06	5.40584e+06	5.09913e+06	3.5279e+06	4.82547e+06	4.97528e+06	2.04952e+06	1.89006e+06	1.65574e+06	-	-	-	-	-	-	-	1.06451	0.00031914	4.97316	2.31416	up	1.06635	0.000162832	6.71069
Wagp002530	177.06	117.03	176.047	C10H8O3	[M+H]+	2-Methoxy-1-benzofuran-5-carbaldehyde	Others	Others	-	2	1.12595e+07	1.04696e+07	1.2032e+07	7.67592e+06	7.22209e+06	9.20349e+06	2.89054e+06	3.23684e+06	3.14496e+06	3.93619e+06	3.53791e+06	3.64334e+06	2.16438e+07	2.18118e+07	2.09189e+07	1.18286e+07	1.23742e+07	1.12314e+07	1.07944e+07	9.78008e+06	9.79294e+06	6.08629e+06	6.22482e+06	7.35827e+06	-	-	-	-	-	-	-	1.08466	3.77517e-05	0.144038	-2.79548	down	-	-	-
Cmcn006568	537.09	375.05	538.09	C30H18O10	[M-H]-	Hinokiflavone	Flavonoids	Biflavones	19202-36-9	3	8.89479e+06	8.81548e+06	8.63846e+06	367247	279491	307808	41405.6	29756.5	24486.2	40784.2	10466.4	9312.23	7.30646e+06	6.77707e+06	6.44869e+06	320867	255356	276202	53705.3	52916	48236.5	5.48541e+06	4.67775e+06	4.51212e+06	C10057	-	-	-	-	-	-	1.08378	0.00133758	0.00465845	-7.74593	down	1.09395	3.00656e-05	0.0323516
mws0236	124.01	79.96	125.015	C2H7NO3S	[M-H]-	2-Aminoethanesulfonic acid	Organic acids	Organic acids	107-35-7	3	1.68619e+06	1.59149e+06	1.60835e+06	109787	117445	135496	103973	124067	96510.7	98052	123989	154459	1.27199e+06	1.37038e+06	1.64949e+06	206772	166245	163571	95322.1	138508	111403	556469	523998	642336	C00245	ko00430,ko00920,ko01100,ko02010	-	-	-	-	-	1.08183	0.00699405	0.0756201	-3.72509	down	1.09206	3.5394e-05	0.109821
Zmdn001564	293.11	164.07	294.122	C14H18N2O5	[M-H]-	γ-Glutamylphenylalanine	Amino acids and derivatives	Amino acids and derivatives	7432-24-8	2	277381	284697	264051	1.12165e+06	961235	1.16805e+06	1.0822e+06	1.00824e+06	1.08983e+06	608272	668162	629034	165988	162201	186082	2.05187e+06	2.25518e+06	2.25629e+06	938071	855521	982942	744474	870279	714379	-	-	-	-	-	-	-	1.08386	0.000376436	6.18403	2.62855	up	1.09402	0.00116706	7.94469
pmn001529	629.08	169.01	630.086	C28H22O17	[M-H]-	3,4,5-Tri-O-Galloylshikimic acid	Phenolic acids	Phenolic acids	-	3	223801	221767	190754	17479.1	18376	20487.7	30619.5	28968	22301.2	18041.5	38474.8	40119.9	110782	138202	152062	139524	119866	124044	34058	25026.9	21056.3	105245	122614	100455	-	-	-	-	-	-	-	1.0704	0.0102366	0.204188	-2.29203	down	-	-	-
NK10264324	127.04	81.03	126.032	C6H6O3	[M+H]+	Phloroglucinol; 1,3,5-Benzenetriol	Phenolic acids	Phenolic acids	108-73-6	3	9	9	9	6.32217e+06	6.13029e+06	5.99834e+06	1.07206e+07	1.05221e+07	1.00567e+07	1.15274e+06	1.48493e+06	1.21917e+06	9	9	9	4.87658e+06	5.40766e+06	5.30876e+06	6.60551e+06	6.9864e+06	6.74648e+06	4.08363e+06	4.72006e+06	3.85167e+06	C02183	-	1.13048	3.1734e-05	0.123225	-3.02064	down	1.0855	0.000355443	1.15923e+06	20.1447	up	1.09479	0.00098276	577518
pme1598	463.12	301.07	464.132	C22H24O11	[M-H]-	Hesperetin-5-O-glucoside	Flavonoids	Flavanones	69651-80-5	3	2.49037e+06	2.81972e+06	2.42675e+06	735314	901960	838375	513665	414816	310612	111184	118650	118931	607148	503930	543486	371847	482362	447350	224695	187738	194331	1.26763e+06	1.15643e+06	1.02302e+06	-	-	1.10312	0.0366571	0.281468	-1.82896	down	-	-	-	-	-	1.08936	0.00186427	0.168229
pme1373	306.05	110.04	307.057	C9H14N3O7P	[M-H]-	2'-Deoxycytidine-5'-monophosphate	Nucleotides and derivatives	Nucleotides and derivatives	1032-65-1	3	62688.5	60198.2	70184	152883	178377	145878	134014	127763	116253	209387	226267	218672	44087.4	75686.7	76163.4	213754	192783	195825	70316	63073	70451.6	103590	110092	127049	C00239	ko00240,ko01100,ko01232	-	-	-	-	-	-	-	-	-	-	1.08961	0.000478373	3.1199
Zmdp000917	160.11	114.04	159.101	C6H13N3O2	[M+H]+	δ-Guanidinovaleric acid	Organic acids	Organic acids	462-93-1	3	639358	606395	693277	289755	297150	296770	194675	176244	190226	112900	178841	394038	598995	625779	691943	393783	280919	272591	358392	359360	323271	341576	304683	276106	-	-	-	-	-	-	-	1.08176	0.00275333	0.292764	-1.77219	down	1.03606	0.00365223	0.488539
Lmfn000797	483.08	169.01	484.085	C20H20O14	[M-H]-	2,3-Di-O-Galloyl-β-D-Glucose	Phenolic acids	Phenolic acids	-	2	9.90332e+06	1.14912e+07	1.18903e+07	690096	592991	835769	1.79559e+06	1.49311e+06	1.58164e+06	6.69138e+06	6.84142e+06	7.71223e+06	3.70588e+07	1.94423e+07	1.65561e+07	1.00212e+07	1.06103e+07	9.22298e+06	1.86013e+06	1.90385e+06	1.36634e+06	6.32704e+06	7.40606e+06	7.82247e+06	-	-	1.12862	0.00187298	4.36212	2.12503	up	1.06624	0.0710748	0.0666648	-3.90693	down	-	-	-
mws2608	222.1	84.05	221.09	C8H15NO6	[M+H]+	N-Acetyl-D-galactosamine	Others	Saccharides	1811-31-0	2	291885	264290	265907	224168	281918	247950	206970	142315	205253	466943	488086	351845	307846	355723	322005	298158	292706	304196	630519	662813	599534	297344	368016	325610	C01132	ko00052,ko00520,ko01100,ko01250	1.06248	0.0137315	2.35669	1.23676	up	-	-	-	-	-	-	-	-
Hmcp000405	144.14	84.08	143.131	C8H17NO	[M+H]+	Dihydroisopelletierine	Alkaloids	Piperidine alkaloids	-	3	2.02562e+06	2.10892e+06	2.44103e+06	341339	377768	423290	336896	463287	381475	145200	192119	518429	1.99298e+06	1.87155e+06	1.80164e+06	156353	92215.2	296624	225283	291479	224401	730486	775153	897186	-	-	-	-	-	-	-	1.07708	7.15952e-05	0.208546	-2.26156	down	1.05888	0.000947776	0.0829118
Zmyn000108	209.03	85.03	210.038	C6H10O8	[M-H]-	D-Saccharic acid	Others	Saccharides	87-73-0	1	5.79271e+07	4.96817e+07	5.62802e+07	1.3369e+07	1.39483e+07	1.36157e+07	1.1509e+07	1.20669e+07	1.14304e+07	1.00387e+07	9.71369e+06	9.4114e+06	5.8008e+07	4.88311e+07	4.91203e+07	2.40693e+07	2.49347e+07	2.52939e+07	9.51718e+06	9.74085e+06	9.08538e+06	2.07723e+07	1.98642e+07	1.68232e+07	C00818	ko00053,ko01100	-	-	-	-	-	1.08205	0.0053707	0.224458	-2.15548	down	1.08627	0.00618276	0.453343
[truncated: 385 more rows]
[truncated: 92 more columns]
